# Supplementary material for: Boletaceae in China: Taxonomy and phylogeny reveal a new genus, two new species, and a new record
Source: Front Microbiol. 2023 Feb 2;13:1052948. doi: 10.3389/fmicb.2022.1052948 (PMC9932287; doi:10.3389/fmicb.2022.1052948)
Supplement: Supplementary file 1 [file Data_Sheet_1.zip]

Archive with 17 entries (14 files):
- hemilanmaoa/
- hemilanmaoa/Hemilanmaoa_lsu.fas
- hemilanmaoa/Hemilanmaoa_rpb1.fas
- hemilanmaoa/Hemilanmaoa_rpb2.fas
- hemilanmaoa/Hemilanmaoa_tef.fas
- hemilanmaoa/taxa name.xlsx
- Phylloporus/
- Phylloporus/phylloporus_ITS.fas
- Phylloporus/phylloporus_lsu.fas
- Phylloporus/phylloporus_tef.fas
- Phylloporus/taxa name.xlsx
- Porphyrellus+Lanmaoa/
- Porphyrellus+Lanmaoa/Porphyrellus+lanmaoa_lsu.fas
- Porphyrellus+Lanmaoa/Porphyrellus+lanmaoa_rpb1.fas
- Porphyrellus+Lanmaoa/Porphyrellus+lanmaoa_rpb2.fas
- Porphyrellus+Lanmaoa/Porphyrellus+lanmaoa_tef.fas
- Porphyrellus+Lanmaoa/taxa name.xlsx
