# Supplementary material for: Boletaceae in China: Taxonomy and phylogeny reveal a new genus, two new species, and a new record
Source: Front Microbiol. 2023 Feb 2;13:1052948. doi: 10.3389/fmicb.2022.1052948 (PMC9932287; doi:10.3389/fmicb.2022.1052948)
Supplement: Supplementary file 1 [file Data_Sheet_1.zip › hemilanmaoa/Hemilanmaoa_lsu.fas]

>taxa01
CCGAGTTGTAATCTGGAGAAGCGTCTTCCGCGCTGGACCGTGTACAAGTCTCCTGGAAGG
GAGCGTCATAGAGGGTGAGAATCCCGTCTTTGACACGGAGACCAGGGCTCTGTGATGCGC
TCTCGACGAGTCGAGTTGTTTGGGAATGCAGCTCAAAACGGGTGGTAAACTCCATCTAAA
GCTAAATACGGGCGAGAGACCGATAGCGAACAAGTACCGTGAGGGAAAGATGAAAAGCAC
TTTGGAAAGAGAGTGAAACAGTACGTGAAATTGCTGAAAGGGAAACGCTCGACGTCAGTC
GCGTCGGCCGGGGGTCAACCTTGCTCGGCGTACTTCCCGGTCGACGGGTCAGCATCGGTT
TCGGTCGCCGCACGAGGGCGAGGGGAACGTGGCACTGGTGTGTTATAGCCCCTCGTCGGA
CGCGGTGGCCGGGACCGAGGAGCCCAGCGCCGCTCGGGATGCTGGCATAATGGCCTTGAG
CGACCCGTCTTGAAACACGGACCAAGGAGTCTAACATGCCTGCGAGTGTTCGGGTGGCAA
ACCCGCGCGCGCAACGAAGTGAGGTCGAGACCTCCGTGAGGGCACCGACGCCCGGACGTC
TTCGACGCGGATCTGCGGTAGAGCACGCATGTTGGGACCCGAAAGA
>taxa02
CCGAGTTGTAATCTAGAGAAGCGTTGTCCGCGCTGGCCCGTGTACAAGTCTCCTGGAAGG
GAGCGTCATAGAGGGTGAGAATCCCGTCTCTGACACGGACACCAGGGCTATGTGACGCGC
TCTCGACGAGTCGAGTTGTTTGGGAATGCAGCTCAAAATGGGTGGTAAACTCCATCTAAA
GCTAAATACTGGCGAGAGACCGATAGCGAACAAGTACCGTGAGGGAAAGATGAAAAGGAC
TTTGAAAAGAGAGTTAAACAGTATGTGAAATCGTTGAAAGGGAAACGCTTGATGTCAGTC
ATGTCGGCCGGGGGTCAACCTTGCTCGGTGTACTTCTCAGTCGACAGGTCAGCATTGGCT
TTGGTCATCACACAATGGTGGGGGGAACGTGGCACT-GTGTGTTATAGCCCTCCATCGCC
TGTGGTGGTCGGGGCTGAGGATCTCAGCGC-GCTGATGATGCTGGCATAATGGCCTTAAG
CGACCCGTCTTGAAACACGGACCAAGGAGTCTAACATGCCTGCGAGTGTACGGGTGGAAA
ACCCGCATGCGAAATGAAGTGAGGTCGGGACCTCCCTGAGGGCACCGACGCCCGGATGTC
ATGGACGCGGATCTGCGGTGGAGCATGTATGTTGGGACCCGAAAGA
>taxa03
CCGAATTGTAATCTAGAGAAGCGTCTTCCGCGCTGGCCCGTGTACAAGTCTCCTGGAAGG
GAGCGTCATAGAGGGTGAGAATCCCGTCTTTGACACGGATGCCAGGGCTTTGTGATGCGC
TCTCGACGAGTCGAGTTGTTTGGGAATGCAGCTCAAAACGGGTGGTAAATTCCATCTAAA
GCTAAATACAGGCGAGAGACCGATAGCGAACAAGTACCGTGAGGGAAAGACGAAAAGAAC
TTTGGAAAGAGAGTTAAACAGTACGTGAAATTGCTGAAAGGGAAACGCTTGATGTCAGTC
GCGTCGGCTGGGGATCAACCTTGCTGGGTGTAGTTCCTGGTCGACGGGTCAGCATCAGTT
TCGGTCGTCGTACAAGGGCCGAGGGAATGTGGCACTGGTGTGTTATAGCCTTTGGTCGCA
TGCGACGGTCGGGACTGAGGAACTCGGCATTGCTCAGGATGCTGGCATAATGGCCTTAAG
CGACCCGTCTTGAAACACGGACCAAGGAGTCTAACATGCATGCGAGTGTTTGGGTGGCAA
ACTCGAGCGCGAAATGAAGTGAGTTCGAGACCTCCGTGAGGGCATCGACGCCCGGACGTC
TTTGACGCGGATCTGCGGTAGAGCATGCATGTTGGGACCCGAAAGA
>taxa04
CCGAATTGTAATCTAGAGAAGCGTCTTCCGCGCTGGACCGTGTACAAGTCTCCTGGAAGG
GAGCGTCATAGAGGGTGAGAATCCCGTCTTTGACACGGACGCCAGGGCTATGTGATGCGC
TCTCGACGAGTCGAGTTGTTTGGGAATGCAGCTCAAAACGGGTGGTAAATTCCATCTAAA
GCTAAATACAGGCGAGAGACCGATAGCGAACAAGTACCGTGAGGGAAAGATGAAAAGGAC
TTTGAAAAGAGAGTTAAACAGTACGTGAAATTGCTGAAAGGGAAACGCTTGATGTCAGTC
GCGTCGCCCGGGGATCAACCTTGCTCGGCGTACTTCCCGGTCGATGGGTCAGCATCAGTG
TCGCTCGTCATACAATGGCGTAGGGAACGTGGCACCGGTGTGTTATAGCCCTTCGTCGTA
TCCGGCGGTCGGCACTGAGGAACTCAGCACTGCATGGGATGCTGGCATAATGGCCTTAAG
CGACCCGTCTTGAAACACGGACCAAGGAGTCTAACATGCCTGCGAGTGTTCGGGTGCCAA
ACCCGTCCGCGCAACGAAGTGACGTCGAGATCTCTGTGAGTGCACCGACGCCCAGACGTC
TTCGACGAGGTTCTGCGGTAGAGCATGCATGTTAGGACCCGAAAGA
>taxa05
-------------------------------------CCGTGTACAAGTCTCCTGGAAGG
GAGCGTCATAGAGGGTGAGAATCCCGTCTTTGACACGGATACCAGGGCTATGTGATGCGC
TCTCGACGAGTCGAGTTGTTTGGGAATGCAGCTCAAAACGGGTGGTAAATTCCATCTAAA
GCTAAATACAGGCGAGAGACCGATAGCGAACAAGTACCGTGAGGGAAAGATGAAAAGAAC
TTTGGAAAGAGAGTTAAACAGTACGTGAAATTGCTGAAAGGGAAACGCTTGATGTCAGTC
ACGTCGCTCGGGGATCAACCTTGCTCGGTGTACTTCCCGCTCGATGGGTCAGCATCAGTT
TCGCTCGCCGTACAAGGGCAAAGGGAACGTGGCACTGGTGTGTTATAGCCTTTCGTCGCA
TGCGCCGGTCGGGACTGAGGAACTCAGCACTGCTCAGGATGCTGGCATAATGGCCTTAAG
CGACCCGTCTTGAAACACGGACCAAGGAGTCCAACATGCCTGCGAGTGTTCGGGTGTCAA
ACCCGAGTGCGTAATGAAGTGACGTCGAGACCTCTGTGAGGGCACCGACGCCCGGACGTC
TTCGACGCGGATCTGCGGTAGAGCATGCATGTTGGGACCCGAAAGA
>taxa06
CCGAATTGTAATCTAGAGAAGCGTCGTCCGCGCTGGCCCGTGTACAAGTCTCCTGGAAGG
GAGCGTCTTAGAGGGTGACAATCCCGTCTATGACACGGATACCAGGGCTATGTGATGCGC
TCTCGACGAGTCGAGTTGTTTGGGAATGCAGCTCAAATAGGGTGGTAAACTCCATCTAAA
GCTAAATACTGGCGAGAGACCGATAGCGAACAAGTACCGTGAGGGAAAGACGAAAAGGAC
TCTGGAAAGAGAGTTAAATAGTACGTGAAATTGCTGAAAGGGAAACGTTTGATGTCAGTC
GCGTCGGCCGGGGATCAGCCTTGTGGGGCGTACTTTCCGGTCGTCGGGTCAGCACCAGTT
TCGCGCATCGTACAAGGGCGGAGTGAATGTACCACCGGTGCGTTATAGCCTCTTGTCGGA
TGCGGTGGCCGGGACTGAGGAACTCAGCACTGCATGGGATGCTGGCATAATGGCATTCAA
CGACCCGTCTTGAAACACGGACCAAGGAGTCTAACATGCTTGCGAGTGTTTGGGTGCCAA
ACCCGTGCACGTAACGAAGTGTAGTCGAGAGCTCCGTGAGCGCACCGACGCCCAGAAATC
CACGGATTGAATCTGCGGTAGAGCATGCATGTTGGGACCCGAAAGA
>taxa07
CCGAATTGTAATCTAGAGAAGTGTCGTCCGCGCTGGCCTGTGTACAAGTCTCCTGGAAGG
GAGCGTCTTAGAGGGTGACAATCCCGTCTATGACACGGATACCAGGGCTATGTGATGCGC
TCTCAACGAGTCGAGTTGTTTGGGAATGCAGCTCAAATAGGGTGGTAAACTCCATCTAAA
GCTAAATATTGGCGAGAGACCGATAGCGAACAAGTACCGTGAGGGAAAGACGAAAAGGAC
TCTGGAAAGAGAGTTAAACAGTACGTGAAATTGTTGAAAGGGAAACGTTTGATGTCAGTC
GCGTCGGCCGGGGATCAGCCTTGCGGGGCGTACTTTTCGGTCGTCGGGTCAGCACCAGTT
TCATTCATCGTACAAGGGCGGAGCGAATGTACCACCGGTGCGTTATAGCCTCTCGTCGCA
TGCGGTGGTCGGGACTGAGGAACTCAGCACTGCATGGGATGCTGGCATAATGGCATTCAA
CGACCCGTCTTGAAACACGGACCAAGGAGTCTAACATGCTTGCGAGTGTTCGGGTGCCAA
ACCCGTCCGCGTAACRAAGTGTAGTCGAGACCTCCATGAGCGCACCGACGCCCAGAAGTC
CTCGGACCGAATCTGCGGTAGAGCATGTATGTTGGGACCCGAAAGA
>taxa08
CCGAGTTGTAATCTAGAGAAGCGTGTTCGGCGCTGGCCCGTGTACAAGTCTCCTGGAAGG
GAGCGTCATAGAGGGTGAGAATCCCGTCTTTGACACGGATACCAGGGCTATGTGAGGCGC
TCTCGACGAGTCGAGTTGTTTGGGAATGCAGCTCCAAATGGGTGGTAAATTCCATCTAAA
GCTAAATACAGGCGAGAGACCGATAGCGAACAAGTACCGTGAGGGAAAGATGAAAAGAAC
TTTGGAAAGAGAGTTAAACAGTACGTGAAATTGCTGAAAGGGAAACGCTTGACGTCAGTC
GCGTCGGCCGGGGATCAACCTTGCTGGGTGCACTTCCCGGGTGACGGGTCAGCATCGGTT
TCGGTCGGCGTACAAGGGCAAAGGGAACGTGGCACTGGTGTGTTATAGCCTTTCGTCAGA
TGCGGCGGTCGGGACTGAGGAACTCGGCACTGTCCAGGATGCTGGCATAATGGCGTCAAG
CGACCCGTCTTGAAACACGGACCAAGGAGTCTAACATGCATGCGAGTGTTTGGGTGGAAA
ACCCAGGCGCGAAATGAAGTGAGGTCGAGACCCCTGTGGGGGCACCGACGCCCGGATGTC
GATGACGGGGATCTGCGGTAGAGCATGCATGTTGGGACCCGAAAGA
>taxa09
CCGAGTTGTAATCTAGAGAAGCGTGTTCGGCGCTGGCCCGTGTACAAGTCTCCTGGAAGG
GAGCGTCATAGAGGGTGAGAATCCCGTCTTTGACACGGATACCAGGGCTATGTGAGGCGC
TCTCGACGAGTCGAGTTGTTTGGGAATGCAGCTCCAAATGGGTGGTAAATTCCATCTAAA
GCTAAATACAGGCGAGAGACCGATAGCGAACAAGTACCGTGAGGGAAAGATGAAAAGAAC
TTTGGAAAGAGAGTTAAACAGTACGTGAAATTGCTGAAAGGGAAACGCTTGACGTCAGTC
GCGTCGGCCGGGGATCAACCTTGCTGGGTGCACTTCCCGGGTGACGGGTCAGCATCGGTT
TCGGTCGGCGTACAAGGGCAAAGGGAACGTGGCACTGGTGTGTTATAGCCTTTCGTCAGA
TGCGGCGGTCGGGACTGAGGAACTCGGCACTGTCCAGGATGCTGGCATAATGGCGTCAAG
CGACCCGTCTTGAAACACGGACCAAGGAGTCTAACATGCATGCGAGTGTTTGGGTGGAAA
ACCCAGGCGCGAAATGAAGTGAGGTCGAGACCCCTGTGGGGGCACCGACGCCCGGATGTC
CATGACGGGGATCTGCGGTAGAGCATGCATGTTGGGACCCGAAAGA
>taxa15
CCGAGTTGTAATCTAGAGAAGTGTCTTCCGCGCTGGCCCGTGTACAAGTCTCCTGGAAGG
GAGCATCATGGAGGGTGAGAATCCCGTCATCGACACGGAAACCAGGGCTATGTGATGCAC
TCTCGACGAGTCGAGTTGTTTGGGAATGCAGCTCAAAACGGGTGGTAAATTCCATCTAAA
GCTAAATACAGGCGAGAGACCGATAGCGAACAAGTACCGTGAGGGAAAGATGAAAAGAAC
TTTGGAAAGAGAGTTAAACAGTACGTGAAATTGCTGAAAGGGAAACGCTTGATGTCAGTC
GCGTAGGCCAGGGATCAACCTCGCTGGGCGTACTTCCTGGTCTACGGGTCAGCATCAGTT
TCGGCGCTCGTACAATGGCGGAGCGAACGTGGCACTGGTGTGTTATAGCCTTTCGTCGTA
TGCGGTGGTGGGGACTGAGGAACTCAGCACTGCTTAGGATGCTGGCATAATGGCCTTAAG
CGACCCGTCTTGAAACACGGACCAAGGAGTTTAACATGCATGCGAGTGTTTGGGTGAAAA
ACCCGTGCGCGCAACGAAGTGAAGTCGAGATCTCTGTGAGAGCACCGACGCCCGGACGTC
TTTGACAAGGATCTGCGGTAGAGCATGCATGTTGAGACCCGAAAGA
>taxa10
CCGAGTTGTAATCTAGAGAAGCGTCTTCCGCGCTGGCCCGTGTACAAGTCTCCTGGAAGG
GAGCATCATGGAGGGTGAGAATCCCGTCTTCGACACGGACACCAGTGCTATGTGATGCGC
TCTCGACGAGTCGAGTTGTTTGGGAATGCAGCTCAAAACGGGTGGTAAATTCCATCTAAA
GCTAAATATGGGCGAGAGACCGATAGCGAACAAGTACCGTGAGGGAAAGATGAAAAGAAC
TTTGGAAAGAGAGTTAAACAGTACGTGAAATTGCTGAAAGGGAAACGCTTGATGTCAGTC
GCGTCCCCCAGGGATCAGCCTCGCCGGGCGTATTTCCTGGTCGACGGGTCAGCATCAGTT
TCGATCGCCATACAAGGCCGAAGGGAACGTGACACTGGTGTGTTATAGCCTTTCGTCGTA
TGTGGCGGGCGGGACTGAGGAACTCAGCACTGCTCAGGATGCTGGCATAATGGCCTTAAG
CGACCCGTCTTGAAACACGGACCAAGGAGTCTAACATGCCTGCGAGTGTTTGGGCGGAAA
ACCCAAGCGCACAATGAAGTGAAGTCGAGACCTCTGTGAGGGCATCGACGCCCGGACGTC
TTTGACGCGGATCTGCGGTACAGCATGTATGTTGGGACCCGAAAGA
>taxa13
CCGAGTTGTAATCTAGAGAAGCGTCTTCCGCGCCGGCCCGTGTACAAGTCTCCTGGAAGG
GAGCGTCTTAGAGGGTGAGAATCCCGTCTCTGACACGGACACCGGGGCTATGTGATGCGC
TCTCGACGAGTCGAGTTGTTTGGGAATGCAGCTCAAAAAGGGTGGTAAACTCCATCTAAA
GCTAAATATTGGCGAGAGACCGATAGCGAACAAGTACCGTGAGGGAAAGATGAAAAGGAC
TCTGGAAAGAGAGTTAAACAGTACGTGAAATTGCTGAAAGGGAAACGCTCGATGTCAGTC
GCGTCGTCCGGGGGTCAACCTTGCACGGTGTATTTCCTGGTCGACGGGTCAGCATCAGTT
TCGGTCGTCCTACAAGGGCCGAGG-AAAGTGGCACCGGTGTGTTATAGCCTTTCGTCGTA
TGCGGCGAGCGGGACTGAGGAACTCGGCACCGCTAGAGATGCTGGCATAATGGCATTGAG
CGACCCGTCTTGAAACACGGACCAAGGAGTCTAACATGCCTGCGAGTGTTTGGGTGGCAA
ACCCGAGCGCGAAACGAAGTGAAGTCGAGATCTCCTCGAGTGCACCGACGCCCGGACGTC
CTTGACGTGGATCTGCGGTAGAGCATGCATGTTGGGACCCGAAAGA
>taxa27
CCGAGTTGTAATCTAGAGAAGCGTCTTCCGCGCTGGCCCGTGTACAAGTCTCCTGGAAGG
GAGCGTCATAGAGGGTGAGAATCCCGTCTTTGACACGGATACCAGTGCTATGTGATGCGC
TCTCGACGAGTCGAGTTGTTTGGGAATGCAGCTCAAATTGGGTGGTAAACTCCATCTAAA
GCTAAATATAGGCGAGAGACCGATAGCGAACAAGTACCGTGAGGGAAAGATGAAAAGAAC
TTTGGAAAGAGAGTTAAACAGTACGTGAAATTGCTGAAAGGGAAACGCTCGATGTCAGTC
GCGTCGGTCGGGGATCAACCTTGCTGGGCGTACTTCCCGGTCGACGGGTCAGCATCAGTT
TCGGTCGTCGTACAATGGCGGAGGGAACGTGGCACTGGTGTGTTATAGCCCTCGGTCGTA
TGCGGCGGTCGGGACTGAGGAACTCAGCAATGCTTAGGATGCTGGCATAATGGCCTTGAG
CGACCCGTCTTGAAACACGGACCAAGGAGTCTAACATGCATGCGAGTGTTCGGGTGGTAA
ACCCGTGCGCGAAACGAAGTGAAGTCGAGACCTCTGTGAGGGCACCGACGCCCGGACGTC
TTTGACGCGGATCTGCGGTAGAGCATGCATGTTGGGACCCGAAAGA
>taxa26
CCGAGTTGTAATCTAGAGAAGCGTCTTCCGCGCTGGCCCGTGTACAAGTCTCCTGGAAGG
GAGCGTCATAGAGGGTGAGAATCCCGTCTTTGACACGGATACCAGTGCTATGTGATGCGC
TCTCGACGAGTCGAGTTGTTTGGGAATGCAGCTCAAATCGGGTGGTAAACTCCATCTAAA
GCTAAATACAGGCGAGAGACCGATAGCGAACAAGTACCGTGAGGGAAAGATGAAAAGAAC
TTTGGAAAGAGAGTTAAACAGTACGTGAAATTGCTGAAAGGGAAACGCTCGATGTCAGTC
ACGTCGGCCAGGGATCAACCTCGCTGGGTGCACTTTCTGGTCGACGGGTCAGCATCGGTT
TCGGTCGTCGTACAATGGCGGAGGGAACGTGGCACTGGTGTGTTATAGCCTTTCGTCGCA
TGCGGCGGTCGGGACCGAGGAACTCAGCAATGCTTAGGATGCTGGCATAATGGCCTTGAG
CGACCCGTCTTGAAACACGGACCAAGGAGTCTAACATGCGTGCGAGTGTTCGGGTGGAAA
ACCCGTGCGCGAAATGAAGTGAAGTTGAGACCTCTGTGAGGGCACCGACGCCCGGACGTC
TTTGACCAGGATCCGCGGTAGAGCATGTATGTTGGGACCCGAAAGA
>taxa16
CCGAGTTGTAATCTAGAGAAGTGTCTTCCGCGCTGGCCCGTGTACAAGTCTCCTGGAAGG
GAGCGTCACAGAGGGTGAGAATCCCGTCTTTGACACGGATACCAGGGCTATGTGATGCAC
TCTCGACGAGTCGAGTTGTTTGGGAATGCAGCTCAAAACGGGTGGTAAATTCCATCTAAA
GCTAAATATGGGCGAGAGACCGATAGCGAACAAGTACCGTGAGGGAAAGATGAAAAGGAC
TTTGGAAAGAGAGTTAAACAGTACGTGAAATTGCTGAAAGGGAAACGCTTGATGTCAGTC
GCGTCGGCCGGGGATCAACCTTGCTGGGTGTACTTCCTGGTCGACGGGTCAGCATCAGTT
TCGGTCGCCGTACAATGGCGAGGGGAACGTAGCTCCGGCGTGTTATAGCCTTTCGTCGCA
TGCGGTGGTGGGGACTGAGGAACTCAGCACTGCTTGGGATGCTGGCATAATGGCCTTAAG
CGACCCGTCTTGAAACACGGACCAAGGAGTCTAACATGCCTGCGAGTGTTCGGGTGGAAA
ACCCGAGCGCGCAACGAAGTGAAGTCGAGACCTCCGTGAGGGCATCGACGCCCGGACGTC
CTTGACGAGGATCTGCGGTAGAGCATGCATGTTGGGACCCGAAAGA
>taxa17
CCGAGTTGTAATCTAGAGAAGCGTCTTCCGCGCTGGGCCGTGTACAAGTCTCCTGGAAGG
GAGCGTCACAGAGGGTGAGAATCCCGTCTTTGACACGGACGCCAGTGCTATGTGATGCGC
TCTCGACGAGTCGAGTTGTTTGGGAATGCAGCTCAAAATGGGTGGTAAATTCCATCTAAA
GCTAAATACAGGCGAGAGACCGATAGCGAACAAGTACCGTGAGGGAAAGATGAAAAGAAC
TTTGGAAAGAGAGTTAAACAGTACGTGAAATTGCTGAAAGGGAAACGCTTGATGTCAGTC
GCGTCTGCTGGGGATCAACCTTGCTGGGTGTATTTCCTGGTCGACGGGTCAGCATCAGTC
TCGATCGCCGTACAAGGGCAAGGGGAACGTGGCACTGGTGTGTTATAGCCTCTCGTCGTA
TGCGGCGTTCGGGACTGAGGAACTCAGCACTGCTTAGGATGCTGGCATAATGGCCTTAAG
CGACCCGTCTTGAAACACGGACCAAGGAGTCTAACATGCCTGCGAGTGTTTGGGTGGCAA
ACCCGAGCGCGCAACGAAGTGAAGTCGAGACCTCTGTGAGGGCATCGACGCCCGGACGTC
TTTGACGCGGATCTGCGGTAGAGCATGCATGTTGGGACCCGAAAGA
>taxa18
CCGAGTTGTAATCTAGAGAAGCGTTTTCCGCGCTGGCCCGTGTACAAGTCTCCTGGAAGG
GAGCATCATAGAGGGTGAGAATCCCGTCTTTGACACGGACGCCAGTGCTATGTGATGCGC
TCTCGACGAGTCGAGTTGTTTGGGAATGCAGCTCAAATCGGGTGGTAAATTCCATCTAAA
GCTAAATACGGGCGAGAGACCGATAGCGAACAAGTACCGTGAGGGAAAGATGAAAAGAAC
TTTGGAAAGAGAGTTAAACAGTACGTGAAATTGCTGAAAGGGAAACGCTTGATGTCAGTC
GCATCGGCCGGGGATCAGCCTTGCCGGGCGTATTTCCCGGTCGATGGGTCAGCATCAGTT
TCGTTCGCCGTACAAGGGCAAAGGGAACGTGGCACTGGTGTGTTATAGCCCTTCGTCGCA
TGCGGTGGTCGAGACTGAGGATCTCTGCACTGCTTAGGATGCTGGCATAATGGCCTTAAG
CGACCCGTCTTGAAACACGGACCAAGGAGTCTAACATGCCTGCGAGTGTTCGGGTGGCAA
ACCCGAGCGCGTAACGAAGTGAGGTCGAGACCTCCGTGAGGGCATCGACGCCCGGACGTC
TTCGACGCGGATCTGCGGTAGAGCATGCATGTTGGGACCCGAAAGA
>taxa30
CCGAGTTGTAATCTAGAGAAGCGTCTTCCGCGCTGGCCCGTGTACAAGTCTCCTGGAAGG
GAGCGTCATAGAGGGTGAGAATCCCGTCTTTGACACGGATACCAGAGCTCTGTGATGCGC
TCTCGACGAGTCGAGTTGTTTGGGAATGCAGCTCAAAATGGGTGGTAAATTCCATCTAAA
GCTAAATACAGGCGAGAGACCGATAGCGAACAAGTACCGTGAGGGAAAGATGAAAAGAAC
TTTGGAAAGAGAGTTAAACAGTACGTGAAATTGCTGAAAGGGAAACGCTTGATGTCAGTC
ACATCGCCCAGGGATCAACCTTGCTGGGTGTACTTCCTGGTCGATGGGTCAGCATCAGTT
TCGACCGTCATACAAGGGTGAAGGGAACGTGGCACTGGTGTGTTATAGCCTTTCATCACA
TGTGGTGGCCAGGACTGAGGAACTCAGCACTGCTTAGGATGCTGGCATAATGGCCTTAAG
CGACCCGTCTTGAAACACGGACCAAGGAGTCTAACATGCCTGCGAGTGTTTGGGTGGCAA
ACCCGAGCGCGCAATGAAGTGATGTTGAGACCTCTGTGAGGGCATCGACGCCCGGACGTC
ATTGACGCGGATCTGCGGTAGAGCATGCATGTTGGGACCCGAAAGA
>taxa31
CCGAGTTGTAATCTAGAGAAGCGTCTTCCGCGCTGGCCCGTGTACAAGTCTCCTGGAAGG
GAGCGTCATAGAGGGTGAGAATCCCGTCTTTGACACGGATACCAGAGCTCTGTGATGCGC
TCTCAACGAGTCGAGTTGTTTGGGAATGCAGCTCAAAATGGGTGGTAAATTCCATCTAAA
GCTAAATACAGGCGAGAGACCGATAGCGAACAAGTACCGTGAGGGAAAGATGAAAAGAAC
TTTGGAAAGAGAGTTAAACAGTACGTGAAATTGCTGAAAGGGAAACGCTTGATGTCAGTC
GCATCGTCCAGGGATCAACCTTGCTGGGTGTACTTCCTGGTCGATGGGTCAGCATCAGTT
TCGACCCCCATACAAGGGTGAAGGGAATGTGGCACTGGTGTGTTATAGCCTTTCATCACA
TGTGGTGGCTGGGACTGAGGAACTCAGCACTGCTTAGGATGCTGGCATAATGGCCTTAAG
CGACCCGTCTTGAAACACGGACCAAGGAGTCTAACATGCCTGCGAGTGTTTGGGTGGCAA
ACCCGAGCGCGTAATGAAGTGATGTCGAGACCTTCATGAGGGCATCGATGCCCGGACGTC
ATTGACGCGGATCTGCGGTAGAGCATGCATGTTGGGACCCGAAAGA
>taxa33
CCGAGTTGTAATCTAGAGAAGCGTCTTCCGCGCTGGACCGTGTACAAGTCTCCTGGAAGG
GAGCGTCATAGAGGGTGAGAATCCCGTCTTTGACACGGACCCCAGTGCTATGTGATGCGC
TCTCGAAGAGTCGAGTTGTTTGGGAATGCAGCTCAAAATGGGTGGTAAATTCCATCTAAA
GCTAAATACAGGCGAGAGACCGATAGCGAACAAGTACCGTGAGGGAAAGATGAAAAGAAC
TTTGGAAAGAGAGTTAAACAGTACGTGAAATTGCTGAAAGGGAAACGCTTGATGTCAGTC
GCGTCGGCCAGGGATCAACCTCGCTTGGTGCATTTCTTGGTGGACGGGTCAGCGTCAGTT
TCGATCGTCGTACAATGGCAGAGGGAACGTGGCACCGGTGTGTTATAGCCCTCGGTCGTA
TGCGTCGGTGGGGACTGAGGAACTCGGCACTGTCTAGGATGCTGGCATAATGGCCTTAAG
CGACCCGTCTTGAAACACGGACCAAGGAGTCTAACATGCCTGCGAGTGTTTGGGTGTAAA
ACTCGAGCGCGCAATGAAGTGAAGTCGAGATCTCTGTGAGAGCATCGACGCCCGGACGTC
TTCGACGAGGATCTGCGGTAGAGCATGCATGTTGGGACCCGAAAGA
>taxa34
CCGAGTTGTAATCTAGAGAAGCGTCTTCCGCGCTGGACCGTGTACAAGTCTCCTGGAAGG
GAGCATCATAGAGGGTGAGAATCCCGTCTTTGACACGGACCCCAGTGCTATGTGATGCGC
TCTCGACGAGTCGAGTTGTTTGGGAATGCAGCTCAAAATGGGTGGTAAATTCCATCTAAA
GCTAAATACAGGCGAGAGACCGATAGCGAACAAGTACCGTGAGGGAAAGATGAAAAGAAC
TTTGGAAAGAGAGTTAAACAGTACGTGAAATTGCTGAAAGGGAAACGCTTGATGTCAGTC
GCGTCCGCCAGGGATCAACCTTGCTTGGCGCATTTCTTGGTGGACGGGTCAGCATCAGTT
TCGATCGTCGTAGAATGGTCAAGGGAACGTGGCACCGGTGTGTTATAGCCTTTGGTCGTA
TGCGTCGGTAGGGATTGAGGAACTCGACACTGTCTAGGATGCTGGCATAATGGCCTTAAG
CGACCCGTCTTGAAACACGGACCAAGGAGTCTAACATGCCTGCGAGTGTTTGGGTGGAAA
ACTCGAGCGCGAAATGAAGTGAAGTCGAGATCTCTGTGAGAGCATCGACGCCCGGACGTC
TTCGACGAGGATCTGCGGTAGAGCATGCATGTTGGGACCCGAAAGA
>taxa28
CCGAGTTGTAATCTAGAGAAGCGTTTTCCGCGCCGGCCCGTGTACAAGTCTCCTGGAAGG
GAGCGTCATAGAGGGTGAGAATCCCGTCTTTGACACGGATACCGGTGCTATGTGATGCGC
TCTCGACGAGTCGAGTTGTTTGGGAATGCAGCTCAAAACGGGTGGTAAATTCCATCTAAA
GCTAAATACAGGCGAGAGACCGATAGCGAACAAGTACCGTGAGGGAAAGATGAAAAGAAC
TTTGGAAAGAGAGTTAAACCGTACGTGAAATTGCTGAAAGGGAAACGCTTGATGTCAGTC
GCGTCGGCCGGGGATCAACCTCGCTGGGTGTATTTCCTGGTCGACGGGTCAGCGTCGGTT
TCGGGCGCCGTACAAGGGCGAAGGGAACGTGGCACTGGTGTGTTATAGCCTTTCGTCGCA
TGCGGTGGTCGGGACCGAGGAACTCGGCACTGCTTAGGACGCTGGCATAATGGCCTTAAG
CGACCCGTCTTGAAACACGGACCAAGGAGTCTAACATGCCTGCGAGTGTTTGGGTGGCAA
ACTCGAGCGCGAAATGAAGTGAAGTCGAGACCTCTGTGAGGGCATCGACGCCCGGACGTC
TTCGACGCGGATCTGCGGTGGAGCATGCATGTTGGGACCCGAAAGA
>taxa38
CCGAGTTGTAATCTAGAGAAGCGTCTTCCGCGCTGGACCGTGTACAAGTCTCCTGGAAGG
GAGCGTCATAGAGGGTGAGAATCCCGTCTCTGACACGGATGCCAGTGCTATGTGATGCGC
TCTCGACGAGTCGAGTTGTTTGGGAATGCAGCTCAAAACGGGTGGTAAATTCCATCTAAA
GCTAAATACGGGCGAGAGACCGATAGCGAACAAGTACCGTGAGGGAAAGATGAAAAGAAC
TTTGGAAAGAGAGTTAAACAGTACGTGAAATTGCTGAAAGGGAAACGCTTGATGTCAGTC
GCGTCCGCCAGGGATCAACCTTGCTGGGTGCATTTCTTGGTGGACGGGTCAGCATCGGTT
TCGATGGACGTAGAATGGTGTGGAGAACGTGGCACCGGTGTGTTATAGCTCTGGATCGTA
TGCGTCGGTGGGGACCGAGGAACTCGGCACTGTCTAGGATGCTGGCATAATGGCCTTAAG
CGACCCGTCTTGAAACACGGACCAAGGAGTCTAACATGCCTGCGAGTGTTTGGGTGGAAA
ACTCGAGCGCGGAATGAAGTGAAGTCGAGATCTCTGTGAGAGCATCGACGCCCGGACGTC
TTTGACGAGGATCTGCGGTAGAGCATGCATGTTGGGACCCGAAAGA
>taxa50
TCGAGTTGTAATCTAGAGAAGCGTCTTCCGCGCTGGACCGTGTACAAGTCTCCTGGAAGG
GAGCGTCATAGAGGGTGAGAATCCCGTCTTTGACACGGATACCAGGGCTTTGTGATGCGC
TCTCGACGAGTCGAGTTGTTTGGGAATGCAGCTCAAAACGGGTGGTAAATTCCATCTAAA
GCTAAATACAGGCGAGAGACCGATAGCGAACAAGTACCGTGAGGGAAAGATGAAAAGAAC
TTTGGAAAGAGAGTTAAACAGTACGTGAAATTGCTGAAAGGGAAACGCTTGATGTCAGTC
GCGTTTGCCAGGGATCAACCTTGCTGGGTGCACTTCCTGGTGGACGGGTCAGCATCAGTT
TTGATCGCTGTACAATGGTGAGGGGAATGTGGCACTGGTGTGTTATAGCTTTTCATCGTA
TGCAGCGGTTGGGACTGAGGAACTCGGCACTGTCTAGGATGCTGGCATAATGGCCTTAAG
CGACCCGTCTTGAAACACGGACCAAGGAGTCTAACATGCCTGCGAGTGTTTGGGTGGAAA
ACCCGAGCGCGCAATGAAGTGAAGTCGAGACCTCTGTGAGGGCATCGACGCCCGGTCGTC
TTTGACGAGGATCTGCGGTAGAGCATGTATGTTGGGACCCGAAAGA
>taxa39
CCGAGTTGTAATCTAGAGAAGCGTCTTCCGCGCTGGACCGTGTACAAGTCTCCTGGAAGG
GAGCGTCATAGAGGGTGAGAATCCCGTCTTTGACACGGATACCAGTGCTATGTGATGCGC
TCTCGACGAGTCGAGTTGTTTGGGAATGCAGCTCAAAATGGGTGGTAAATTCCATCTAAA
GCTAAATACAGGCGAGAGACCGATAGCGAACAAGTACCGTGAGGGAAAGATGAAAAGAAC
TTTGGAAAGAGAGTTAAACAGTACGTGAAATTGCTGAAAGGGAAACGCTTGATGTCAGTC
ACGTCCGCCAGGGATCAACCTTGCTGGGTGCATTTCTTGGTGGACGGGTCAGCATCAGTT
TCGATCGTCGTAGAATGGTGAAGGGAACGTGGCACCGGTGTGTTATAGCCCTGGATCGTA
TGCGTCGATGGGGACTGAGGAACTCGGCACTGTCTAGGATGCTGGCATAATGGCCTTAAG
CGACCCGTCTTGAAACACGGACCAAGGAGTCTAACATGCCTGCGAGTGTTTGGGTGGAAA
ACTCGAGCGCGTAATGAAGTGAAGTCGAGATCTCTGTGAGAGCATCGACGCCCGGACGTC
TTTGACGAGGATCTGCGGTAGAGCATGTATGTTGGGACCCGAAAGA
>taxa40
CCGAGTTGTAATCTAGAGAAGCGTTTTCCGCGTTGGACCGTGTACAAGTCTCCTGGAAGG
GAGCGTCATAGAGGGTGAGAATCCCGTCTTTGACACGGATACCAGCGCTATGTGATGCGC
TCTCGACGAGTCGAGTTGTTTGGGAATGCAGCTCAAAATGGGTGGTAAATTCCATCTAAA
GCTAAATATAGGCGAGAGACCGATAGCGAACAAGTACCGTGAGGGAAAGATGAAAAGAAC
TTTGGAAAGAGAGTTAAACAGTACGTGAAATTGCTGAAAGGGAAACGCTTGATGTCAGTC
ACGTCGGCCAGGGATCAACCTTGCTGGGTGCATTTCCTGGTTTACGGGTCAGCATCAGTT
TCCGTCGCCGTACAATGGCAAAGGGAATGTGGCACTGGTGTGTTATAGCCTTTCGTCGTA
TGCGGTGATGGGGACTGAGGAACTCGGCACTGTCTAGGATGCTGGCATAATGGCCTTAAG
CGACCCGTCTTGAAACACGGACCAAGGAGTCTAACATGCCTGCGAGTGTTTGGGTGGCAA
ACCCGGGCGCGTAATGAAGTGAAGTCGAGACCTCTGTGAGGGCACCGACGCCCGGACGTC
TTTGACGTGGATCTGCGGTAGAGCATGCATGTTGGGACCCGAAAGA
>taxa41
CCGAGTTGTAATCTAGAGAAGCGTTTTTCGTGCTGGCCCATGTACAAGTCTCTTGGAAAG
GAGCATCATAGAGGGTGAGAATCCCGTCTTTGACATGGATACCAGTGCTATGTGATGCGC
TCTCAACGAGTCGAGTTGTTTGGGAATGCAGCTCAAAATGGGTGGTAAATTCCATCTAAA
GCTAAATACAGGCGAGAGACCGATAGCGAACAAGTACCGTGAGGGAAAGATGAAAAGAAC
TTTGGAAAGAGAGTTAAACAGTACGTGAAATTGCTGAAAGGGAAACGCTTGATGTCAGTC
GCATCTGCCAGGGATCAACCTTGCTGGGTGCATTTCTTGGTCGATGGGTCAGCATCAGTT
TCGCTCGCTGTACAATGGTGAAGGAAATGTGGTACTGGTATGTTATAGTCTTTCATCATA
TGCAGTGATCAGGACTGAGGAACTCGGCACTGTCTAGGATGCTGGCATAATGGCCTTAAG
CGACCCGTCTTGAAACACGGACCAAGGAGTCTAACATGCCTGCGAGTGTTTGGGTGCCAA
ACCCGGGTGCGTAATGAAGTGAAGTTGAGACCTCTGTGAGGGCATCGACGCCCGGACGTC
TTTGATGCGGATCTGCGGTAGAGCATGTATGTTGGGACCCGAAAGA
>taxa11
CCGAGTTGTAATCTAGAGAAGCGTCTTCCGCGCTGGCCCGTGTACAAGTCTCCTGGAAGG
GAGCGTCATAGAGGGTGAGAATCCCGTCTTTGACATGGATACCAGTGCTGTGTGATGCGC
TCTCGACGAGTCGAGTTGTTTGGGAATGCAGCTCAAAATGGGTGGTAAATTCCATCTAAA
GCTAAATACAGGCGAGAGACCGATAGCGAACAAGTACCGTGAGGGAAAGATGAAAAGAAC
TTTGGAAAGAGAGTTAAACAGTACGTGAAATTGCTGAAAGGGAAACGCTTGATGTCAGTC
GCGTTCGCCAGGGATCAACCCCGCTGGGCGTATTTCCTGGTGGACGGGTCAGCATCAGTT
TCGATCGGCATAGAAGGGCGAAGGGAACGTGGCACTGGTGTGTTATAGCCTTTCGTCGTA
TGTGCCGGTGGGGACTGAGGAACTCGGCACTGCTTAGGATGCTGGCATAATGGCCTTAAG
CGACCCGTCTTGAAACACGGACCAAGGAGTCTAACATGCCTGCGAGTGTTTGGGCGGAAA
ACCCAAGCGCGTAATGAAGTGAAGTCGAGACCTCTGTGAGGGCATCGACGCCCGGACGTC
TTTGACGCGGATCTGCGGTAAAGCATGTATGTTGGGACCCGAAAGA
>taxa12
CCGAGTTGTAATCTAGAGAAGCGTCTTCCGCGCTGGCCCGTGTACAAGTCTCCTGGAAGG
GAGCGTCATAGAGGGTGAGAATCCCGTCTTTGACACGGATACCAGTGCTATGTGATGCGC
TCTCGACGAGTCGAGTTGTTTGGGAATGCAGCTCAAAATGGGTGGTAAATTCCATCTAAA
GCTAAATACAGGCGAGAGACCGATAGCGAACAAGTACCGTGAGGGAAAGATGAAAAGAAC
TTTGGAAAGAGAGTTAAACAGTACGTGAAATTGCTGAAAGGGAAACGCTTGATGTCAGTC
ACGTCGGCCAGGGATCAACCTTGCTGGGCGTACTTCCTGGTCGACGGGTCAGCATCAGTT
TCGGTCGGCGTACAAGGGCGGAGGGAACGTGGCACTGGTGTGTTATAGCCTTTCGTCGTA
TGCGTCGCTCGGGACTGAGGAACTCGGCACTGCTTAGGATGCTGGCATAATGGCCTTAAG
CGACCCGTCTTGAAACACGGACCAAGGAGTCTAACATGCCTGCGAGTGTTCGGGTGGCAA
ACTCGAGCGCGTAATGAAGTGAAGTCGAGACCTCTGTGGGGGCATCGACGCCCGGACGTC
TTTGACGCGGATCTGCGGTAGAGCATGTATGTTGGGACCCGAAAGA
>taxa19
CCGAATTGTAATCTAGAGAAGCGTCTTCCGCCCCGTGCCGTGTACAAGTCTCCTGGAAGG
GAGCATCATAGAGGGTGAGAATCCCGTCTTTGACACGGACGTCGGTGCTTTGTGATGCGC
TCTCGACGAGTCGAGTTGTTTGGGAATGCAGCTCAAATAGGGTGGTAAACTCCATCTAAA
GCTAAATACAGGCGAGAGACCGATAGCGAACAAGTACCGTGAGGGAAAGACGAAAAGAAC
TTTGAAAAGAGAGTTAAACAGTACGTGAAATCGTTGAAAGGGAAACGCTTGACGTCAGTC
TCGTCGGTCGGGGATCAACCTAGCTGGGTGTACTTCCCGGTCGACGGGTCAGCATCAGTT
TCGATCGTCGTATAAAGGCGGAGCGAACGTGCCACGGGTGTGTTATAGCCTCTCGTCGTA
TGCGGCGGTCGGGACTGAGGAACTCGACGCCGTCTAGGATGCTGGCATAATGGCTTTAAG
CGACCCGTCTTGAAACACGGACCAAGGAGTCCAACATGCCTGCGAGTGTTTGGGTGGAAA
ACTCGAGCGCGAAATGAAGTGAAGTCGAGACCTTCGTGAGGGCACCGACGCCCGGACCTC
TTCGACGTCTCTCTGCGGTAGAGCATGCATGTTGGGACCCGAAAGA
>taxa20
CCGAGTTGTAATCTAGAGAAGCGTCTTCCGCGCCGCGCCGTGTACAAGTCTCCTGGAAGG
GAGCATCATAGAGGGTGAGAATCCCGTCTTTGACACGGACATCGGCGCGCTGTGATGCGC
TCTCGACGAGTCGAGTTGTTTGGGAATGCAGCTCAAAATGGGTGGTAAATTCCATCTAAA
GCTAAATACAGGCGAGAGACCGATAGCGAACAAGTACCGTGAGGGAAAGATGAAAAGAAC
TTTGAAAAGAGAGTTAAACAGTACGTGAAATTGCTGAAAGGGAAACGCTCGATGTCAGTC
GCGTCGGTCAGGGATCAACCTTGCTGGGCGTATTTCCTGGTCGACGGGTCAGCATCAGTT
TCGGTCGCCGTACAAAGGCGGAGTGAATGTGCCACGGGTGCGTTATAGCCTCTCGTCGGA
TGCGGCGGTCGGGACTGAGGAACTCGGCGGCGCTCAGGATGCTGGCATAATGGCCTTGAG
CGACCCGTCTTGAAACACGGACCAAGGAGTCTAACATGCATGCGAGTGTTTGGGTGCAAA
ACTCAAGCGCGCAATGAAGTGACGTCGAGACCTTCGTGAGGGCATCGACGCCCGGACCTC
TTCGACGTGGATCCGCGGTAGAGCATGCACGTTGGGACCCGAAAGA
>taxa21
CCGAGTTGTAATCTAGAGAAGCGTTTTCCGCGCTGT-CCGTGTACAAGTCTCCTGGAAGG
GAGCATCATAGAGGGTGAGAATCCCGTCTTTGACACGGAG-TCAGTGCACTGTGATGCGC
TCTCGACGAGTCGAGTTGTTTGGGAATGCAGCTCAAAATGGGTGGTAAATTCCATCTAAA
GCTAAATACAGGCGAGAGACCGATAGCGAACAAGTACCGTGAGGGAAAGACGAAAAGAAC
TTTGGAAAGAGAGTTAAACAGTACGTGAAATTGCTGAAAGGGAAACGCTTGATGTCAGTC
RCATCGGCCGGGGATCAACCTTGCTAGGCGTATTTCCTGGTCGATGGGTCAGCATCAGTT
TTCGTCGCCGTACAAAGGCAAGGGGAACGTGGCACTGGTGTGTTATAGCCTCTCGTGGCA
TGCGGCGGTGGGGACTGAGGAACT-TCCAGTGCTCGGGATGCTGGCATAATGGCCTTAAG
CGACCCGTCTTGAAACACGGACCAAGGAGTCTAACATGCCTGCGAGTGTTTGGGTGGAAA
ACTCGAGCGCGAAATGAAGTGAAGTCGAGATCTCTGTGAGAGCATCGACGCCCGGATGTC
TTCGACGTGGATCTGCGGTAGAGCATGCATGTTGGGACCCGAAAGA
>taxa22
CCGAGTTGTAATCTAGAGAAGCGTTTTCCGCGCTGGGCCGTGTACAAGTCTCCTGGAAGG
GAGCATCATAGAGGGTGAGAATCCCGTCTTTGACACGGATACCAGTGCAATGTGATGCGC
TCTCGACGAGTCGAGTTGTTTGGGAATGCAGCTCAAAACGGGTGGTAAATTCCATCTAAA
GCTAAATACAGGCGAGAGACCGATAGCGAACAAGTACCGTGAGGGAAAGATGAAAAGAAC
TTTGGAAAGAGAGTTAAACAGTACGTGAAATTGCTGAAAGGGAAACGCTTGATGTCAGTC
GCGTCGGCCAGGGATCAACCTTGCTGGGTGTATTTCCTGCTCGACGGGTCAGCATCAGTT
TCGGTCACCGTACAAGGGTGAAGGGAACGTGGCACTGGTGTGTTATAGCCTTTTGCTGTA
TGCGGTGGTCAGGACTGAGGAACTCGGCACTGCTCAGGATGCTGGCATAATGGCCTTAAG
CGACCCGTCTTGAAACACGGACCAAGGAGTCTAACATGCCTGCGAGTGTTCGGGTGGAAA
ACCCGAGCGCGCAATGAAGTGAAGTCGAGACCTCCGTGAGGGCATCGACGCCCGGACGTC
CTTGACGTGGATCTGCGGTAGAGCATGTATGTTGGGACCCGAAAGA
>taxa23
CCGAGTTGTAATCTAGAGAAGTGTCTTCCGCGCTGGCCCGTGTACAAGTCTCCTGGAAGG
GAGCGTCATAGAGGGTGAGAATCCCGTCTCTGACACGGAGACCAGTGCTATGTGATGCAC
TCTCGACGAGTCGAGTTGTTTGGGAATGCAGCTCAAAATGGGTGGTAAATTCCATCTAAA
GCTAAATACAGGCGAGAGACCGATAGCGAACAAGTACCGTGAGGGAAAGATGAAAAGAAC
TTTGGAAAGAGAGTTAAATAGTACGTGAAATTGCTGAAAGGGAAACGCTTGATGTCAGTC
GCGTCGGCCAGGGATCAACCTTGCCGGGTGCACTTCCTGGTCGACGGGTCAGCATCAGTT
TTGGTCGCTGTAGAAGGGCGAAAGGAATGTGGCACTGGTGTGTTATAGCCTTTCGTCGTA
TGCAGTGGACGGGACTGAGGAACTCGGCACTGCTTAGGATGCTGGCATAATGGCCTTAAG
CGACCCGTCTTGAAACACGGACCAAGGAGTCTAACATGCCTGCGAGTGTTTGGGTGGCAA
ACTCGAGTGCGAAATGAAGTGAAGTCGAGACCTCTGTGAGGGCATCGACGCCCGGACGTC
TTTGACGCGGCTCCGCGGTAGAGCATGCATGTTGGGACCCGAAAGA
>taxa24
CCGAGTTGTAATCTAGAGAAGTGTCTTCCGCGCTGGCCCGTGTACAAGTCTCCTGGAAGG
GAGCGTCATAGAGGGTGAGAATCCCGTCTTTGACACGGAGCCCAGTGCTATGTGATGCAC
TCTCGACGAGTCGAGTTGTTTGGGAATGCAGCTCAAAATGGGTGGTAAATTCCATCTAAA
GCTAAATACAGGCGAGAGACCGATAGCGAACAAGTACCGTGAGGGAAAGATGAAAAGAAC
TTTGGAAAGAGAGTTAAATAGTACGTGAAATTGCTGAAAGGGAAACGCTTGATGTCAGTC
GCGTCGGCCAGGGATCAACCTTGCCGGGTGTACTTCCTGGTGGACGGGTCAGCGTCAGTT
TCGGTCGGCGTACAAGGGTGAAAGGAACGTGGCACCGGTGTGTTATAGCCTTTCGTCATA
TGCGGTGGACGGGACTGAGGAACTCTGCACTGCTTAGGATGCTGGCATAATGGCCTTAAG
CGACCCGTCTTGAAACACGGACCAAGGAGTCTAACATGCCTGCGAGTGTTCGGGTGGCAA
ACTCGAGCGCGAAATGAAGTGAAGTCGAGACCTCTGTGAGGGCATCGACGCCCGGACGTC
TTTGACGCGGCTCCGCGGTAGAGCATGCATGTTGGGACCCGAAAGA
>taxa25
CCGAGTTGTAATCTAGAGAAGCGTCTTCCGCGCTGGCCCGTGTACAAGTCTCCTGGAAGG
GAGCGTCATAGAGGGTGAGAATCCCGTCTTTGACACGGATACCAGGGCTATGTGATGCGC
TCTCGACGAGTCGAGTTGTTTGGGAATGCAGCTCAAAATGGGTGGTAAATTCCATCTAAA
GCTAAATATAGGCGAGAGACCGATAGCGAACAAGTACCGTGAGGGAAAGATGAAAAGAAC
TTTGGAAAGAGAGTTAAACAGTACGTGAAATTGCTGAAAGGGAAACGCTTGATGTCAGTC
GCGTTTGTCAGGGATCAACCTCGCGAGGCGTACTTCCTGGTAGACGGGTCAGCATCAGTT
TCGCTCGCCGTACAAGGGCCAGGGGAATGTGGCACCGGTGTGTTATAGCCTTTTGTCATA
TGCGGTGGTTGGGACTGAGGAACTCGGCACTGCTTAGGATGCTGGCATAATGGCCTTAAG
CGACCCGTCTTGAAACACGGACCAAGGAGTCTAACATGCCTGCGAGTGTTTGGGTGGCAA
ACTCGAGCGCGTAATGAAGTGAAGTCGAGATCTCTGTGAGTGCATCGACGCCCGGACGTC
TTTGACAGGGATCTGCGGTAGAGCATGCATGTTGGGACCCGAAAGA
>taxa29
CCGAGTTGTAATCTAGAGAAGTGTCTTCCGCGCTGGCCCGTGTACAAGTCTCCTGGAAAG
GAGCATCATGGAGGGTGAGAATCCCGTCTCTGACATGGACACCAGTGCTATGTGATGCGC
TCTCGACGAGTCGAGTTGTTTGGGAATGCAGCTCAAAACGGGTGGTAAATTCCATCTAAA
GCTAAATATGGGCGAGAGACCGATAGCGAACAAGTACCGTGAGGGAAAGATGAAAAGAAC
TTTGGAAAGAGAGTTAAACCGTACGTGAAATTGCTGAAAGGGAAACGCTTGACGTCAGTC
GCGTCGGCCGGGGATCAACCTTGCTGGGTGTACTTCCTGGTCGACGGGTCAGCGTCGGTT
TCGGTCGCCGTACAAGGGCGAGGGGAACGTGGCACTGGTGTGTTATAGCCCTTCGTCGCA
TGCGGTGGTTGGGACTGAGGAACTCGGCACTGCTTAGGATGCTGGCATAATGGCCTTAAG
CGACCCGTCTTGAAACACGGACCAAGGAGTCTAACATGCCTGCGAGTGTTTGGGTGGCAA
ACTCGGGCGCGCAATGAAGTGAAGTCGAGACCTCTGTGAGGGCATCGACGCCCGGACGTC
TTTGACAAGGATCTGCGGTAGAGCATGCATGTTGGGACCCGAAAGA
>taxa36
CCGAGTTGTAATCTAGAGAAGCGTCTTCTGCGCTGGCCCGTGTACAAGTCTCCTGGAAGG
GAGCGTCATAGAGGGTGAGAATCCCGTCTTTGACACGGAAATCAGTGCGATGTGATGCGC
TCTCGACGAGTCGAGTTGTTTGGGAATGCAGCTCAAATAGGGTGGTAAATTCCATCTAAA
GCTAAATACAGGCGAGAGACCGATAGCGAACAAGTACCGTGAGGGAAAGATGAAAAGAAC
TTTGGAAAGAGAGTTAAACAGTACGTGAAATTGCTGAAAGGGAAACGCTCGATGTCAGTC
GCGTCCGCCAGGGATCAACCTTGCTCGGTGCATTTCTTGGTGGACGGGTCAGCATCAGTT
TCGATCGTCGTAGAACGGTGGAGGGAACGTGGCACCAGTGTGTTATAGCCCTCTATCTTA
TGCGTCGGAAGGGACTGAGGAACTCGACACTGTCTAGGATGCTGGCATAATGGCCTTGAG
CGACCCGTCTTGAAACACGGACCAAGGAGTCTAACATGCCTGCGAGTGTTTGGGTGTCAA
ACTCAAGCGCGCAACGAAGTGAAGTCGAGATCTTTGTGAGAGCATCGACGCCCGGACGTC
TTTGACRAGGATCTGCGGTAGAGCATGTATGTTGGGACCCGAAAGA
>taxa35
CCGAGTTGTAATCTAGAGAAGCGTCTTCTGCGCTGGCCCGTGTACAAGTCTCCTGGAAGG
GAGCGTCATAGAGGGTGAGAATCCCGTCTTTGACACGGAAATCAGTGCGATGTGATGCGC
TCTCGACGAGTCGAGTTGTTTGGGAATGCAGCTCAAATAGGGTGGTAAATTCCATCTAAA
GCTAAATACAGGCGAGAGACCGATAGCGAACAAGTACCGTGAGGGAAAGATGAAAAGAAC
TTTGGAAAGAGAGTTAAACAGTACGTGAAATTGCTGAAAGGGAAACGCTCGATGTCAGTC
GCGTCCGCCAGGGATCAACCTTGCTCGGTGCATTTCTTGGTGGACGGGTCAGCATCAGTT
TCGATCGTCGTAGAACGGTGGAGGGAACGTGGCACCAGTGTGTTATAGCCCTCTATCTTA
TGCGTCGGAAGGGACTGAGGAACTCGACACTGTCTAGGATGCTGGCATAATGGCCTTGAG
CGACCCGTCTTGAAACACGGACCAAGGAGTCTAACATGCCTGCGAGTGTTTGGGTGTCAA
ACTCAAGCGCGCAACGAAGTGAAGTCGAGATCTTTGTGAGAGCATCGACGCCCGGACGTC
TTTGACGAGGATCTGCGGTAGAGCATGTATGTTGGGACCCGAAAGA
>taxa43
CCGAGTTGTAATCTAGAGAAGCGTTTTCCGCGCTGGACCGTGTACAATTCTCCTGGAAGG
GAGCGTCATAGAGGGTGAGAATCCCGTCTCTGACACGGATACCAGGGCTATGTGATGCGC
TCTCGACGAGTCGAGTTGTTTGGGAATGCAGCTCAGAATGGGTGGTAAATTCCATCTAAA
GCTAAATATAGGCGAGAGACCGATAGCGAACAAGTACCGTGAGGGAAAGATGAAAAGAAC
TTTGGAAAGAGAGTTAAACAGTACGTGAAATTGCTGAAAGGGAAACGCTTGATGTCAGTC
GCGTCGCCCGGGGATCAACCTTGCTCGGTGTACTTCCTGGTCGACGGGTCAGCATCAGTT
TCGGTCGCCGTACAATGGCGGAGGGAATGTGGCACCGGTGTGTTATAGCCTTTCGTCGTA
TGCGGCGCTCGGGACTGAGGAACTCGGCACTGTCTAGGATGCTGGCATAATGGCCTTAAG
CGACCCGTCTTGAAACACGGACCAAGGAGTCTAACATGCCTGCGAGTGTTTGGGTGCTAA
ACCCGAGCGCGAAATGAAGTGAAGTCGACACCTCTGTGAGGGCATCGACGCCCGGACGTC
TTTGACGCAGATCTGCGGTANAGCATGCATGTTGGGACCCGAAAGA
>taxa44
CCGAGTTGTAATCTAGAGAAGCGTTTTCCGCGCTGGACCGTGTACAAGTCTCCTGGAAGG
GAGCGTCATAGAGGGTGAGAATCCCGTCTTTGACACGGATACCAGTGCTATGTGATGCGC
TCTCGACGAGTCGAGTTGTTTGGGAATGCAGCTCAAAATGGGTGGTAAATTCCATCTAAA
GCTAAATACAGGCGAGAGACCGATAGCGAACAAGTACCGTGAGGGAAAGATGAAAAGAAC
TTTGGAAAGAGAGTTAAACAGTACGTGAAATTGCTGAAAGGGAAACGCTTGATGTCAGTC
GCGTCACCCAGGGATCAACCTTGCTGGGTGCACTTCCTGGTCGACGGGTCAGCATCAGTT
TCGGTCGCCGTACAATGGCGAAGGGAACGTGGCACTGGTGTGTTATAGCCTTTCGTCGTA
TGCGGCGGTCGGGACTGAGGAACTCGGCACTGTCTAGGATGCTGGCATAATGGCCTTAAG
CGACCCGTCTTGAAACACGGACCAAGGAGTCTAACATGCCTGCGAGTGTTTGGGTGCCAA
ACTCGAGCGCGTAATGAAGTGAAGTCGAGACCTCTGTGAGGGCATCGACGCCCGGACGTC
TTTGACGCGGATCTGCGGTAGAGCATGTATGTTGGGACCCGAAAGA
>taxa45
CCGAATTGTAATCTAGAGAAGCGTCTTCCGCGCTGGACCGTGTACAAGTCTCCTGGAAGG
GAGCGTCATAGAGGGTGAGAATCCCGTCTTTGACACGGATGCCAGGGCTATGTGATGCGC
TCTCGACGAGTCGAGTTGTTTGGGAATGCAGCTCAAATAGGGTGGTAAATTCCATCTAAA
GCTAAATATGGGCGAGAGACCGATAGCGTACAAGTACCGTGAGGGAAAGACGAAAAGAAC
TTTGAAAAGAGAGTTAAACAGTACGTGAAATTGCTGGAAGGGAAACGCTTGATGTTACTC
GCGTCAACCAGGGATCAACCTTGCTGGGTGCACTTTCTGGTCGACGGGTCAGCATCAGTT
TCGAACCATGTAGAAAGATGAAGGGAATGTGGCACTGGTGTGTTATAGCCTTTGATCGGA
TGCATGGAGAGGGACTGAGGTACTCGGCACTGTCTAGGTTGCTGGCATAATGACATTAAG
CGACCCGTCTTGAAACACGGACCAAGGAGTCTAACATGCCTGCGAGTGTTTGGGTGGAAA
ACTCGAGTGCGTAATGAAGTGAAGTCGAGAGCTTCGTGAGTGCACCGACGCCCGGATCTC
TTTGACGTGAATCTGCGGTAGAGCATGTATGTTAGGACCCGAAAGA
>taxa46
CCGAGTTGTAATCTAGAGAAGCGTTTTCCGCGCTGGACCGTGTACAAGTCTCCTGGAAGG
GAGCATCATAGAGGGTGAGAATCCCGTCTTTGACACGGATCCCAGTGCTATGTGATGCGC
TCTCGACGAGTCGAGTTGTTTGGGAATGCAGCTCAAAATGGGTGGTAAATTCCATCTAAA
GCTAAATACAGGCGAGAGACCGATAGCGAACAAGTACCGTGAGGGAAAGATGAAAAGAAC
TTTGGAAAGAGAGTTAAACAGTACGTGAAATTGCTGAAAGGGAAACGCTTGATGTCAGTC
GCATCGCCCAGGGATCATCCTTGCTGGGTGCATTTCCTGGTCGATGGGTCAGCATCAGTT
TCGATCTTCCTACAATGATGATGGGAATGTGGCACTGGTGTGTTATAGCCTTTCATCGTA
TGCGCTGATCGGGACTGAGGAACTCGGCACTGTCTAGGATGCTGGCATAATGGCCTTAAG
CGACCCGTCTTGAAACACGGACCAAGGAGTCTAACATCCCTGCGAGTGTTCGGGTGCCAA
ACCCGAGCGCGTAACGAAGTGAAGTCGAGACCTCTGTGAGGGCATCGACGCCCGGACGTC
TTTGACGCGGATCTGCGGTAGAGCATGCATGTTGGGACCCGAAAGA
>taxa47
CCGAGTTGTAATCTAGAGAAGCGTCGTCCGCGCTGGACCGTGTACAAGTCTCCTGGAAGG
GAGCGTCATAGAGGGTGAGAATCCCGTCTTTGACACGGAGCCCAGTGCTATGTGATGCGC
TCTCGACGAGTCGAGTTGTTTGGGAATGCAGCTCAAAACGGGTGGTAAATTCCATCTAAA
GCTAAATACAGGCGAGAGACCGATAGCGAACAAGTACCGTGAGGGAAAGATGAAAAGAAC
TTTGGAAAGAGAGTTAAACAGTATGTGAAATTGCTGAAAGGGAAACGCTTGACGTCAGTC
GCGTCTGCCGGGGATCAACCTCGCTGGGCGCATTTCCTGGTGGACGGGTCAGCATCAGTT
TCGCTCGTCGTACAATGGTCGGGGGAATGTGGCACTGGTGTGTTATAGCCCTCGATCGGA
TGCGCTGATCGGGACTGAGGAACTCGGCACTGTCTAGGATGTTGGCATAATGGCTTTAAG
CGACCCGTCTTGAAACACGGACCAAGGAGTCTAACATGCCTGCGAGTGTTTGGGTGGCAA
ACTCGAGCGCGCAACGAAGTGAAGTCGAGACCTCTGTGAGGGCATCGACGCCCGGACGTC
TTTGACGCGGATCTGCGGTAGAGCATGCATGTTGGGACCCGAAAGA
>taxa51
CCGAGTTGTAATCTAGAGAAGCGTCTTCCGCGCTGGCCCGTGTACAAGTCTCCTGGAAGG
GAGCGTCATAGAGGGTGAGAATCCCGTCTTTGACACGGACACCAGTGCCATGTGATGCGC
TCTCGACGAGTCGAGTTGTTTGGGAATGCAGCTCAAAACGGGTGGTAAATTCCATCTAAA
GCTAAATACGGGCGAGAGACCGATAGCGAACAAGTACCGTGAGGGAAAGATGAAAAGAAC
TTTGGAAAGAGAGTTAAACAGTACGTGAAATTGCTGAAAGGGAAACGCTTCACGTCAGTC
GCGTCGGCCAGGGATCAACCTCGCTGGGCGCACTTCCT-GTCGACGGGTCAGCATCAGTT
TCTGGAGTCGTACAAGGGCGAGGGGAACGTGGCACTGGTGTGTTATAGCCTCTCGTCGCA
TGCGTCCTCGGAGACTGAGGAACTCGGCACTGTCTAGGATGCTGGCATAATGGCGTCAAG
CGACCCGTCTTGAAACACGGACCAAGGAGTCCAACATGCCTGCGAGTGTTCGGGCGCAAA
ACCCGAGCGCGAAACGAAGTGAAGTCGAGACCTCTGTGAGGGCACCGACGCCCAGACGTC
TTTGACGCGGTCCTGCGGTAGAGCATGCATGTTGGGACCCGAAAGA
>taxa53
CCGAGTTGTAATCTAGAGAAGCGTTTTCCGCGCTGGACCGTGTACAAGTCTCCTGGAAGG
GAGCGTCATAGAGGGTGAGAATCCCGTCTTTGACACGGATACCAGTGCTATGTGATGCGC
TCTCGACGAGTCGAGTTGTTTGGGAATGCAGCTCAAAATGGGTGGTAAATTCCATCTAAA
GCTAAATACAGGCGAGAGACCGATAGCGAACAAGTACCGTGAGGGAAAGATGAAAAGAAC
TTTGGAAAGAGAGTTAAACAGTACGTGAAATTGCTGAAAGGGAAACGCTTGATGTCAGTC
ACGTCGGCTGGGGATCAACCTCGCTGGGTGCATTTCCTAGTCGACGGGTCAGCATCAGTT
TCGGTCGCCATACAATGGCAAAGGGAATGTGGCACTGGTGTGTTATAGCCTTTCGTCGCA
TGTGGTGGTCGGGACTGAGGAACTCGGCACTGTCTAGGATGTTGGCATAATGGCCTTAAG
CGACCCGTCTTGAAACACGGACCAAGGAGTCTAACATGCCTGCGAGTGTTCGGGTGGCAA
ACCCGAGCGCGTAATGAAGTGAAGTCGAGACCTCCGTGAGGGCATCGACGCCCGGACGTC
TTTGACGCGGATCTGCGGTAGAGCATGCATGTTGGGACCCGAAAGA
>taxa54
CCGAATTGTAATCTAGAGAAGTGTTTTCCGCGCTGGCCCGTGTACAAGTCTCCTGGAAGG
GAGCATCATAGAGGGTGAGAATCCCGTCTTTGACACGGATACCAGTGCTATGTGATACAC
TCTCGACGAGTCGAGTTGTTTGGGAATGCAGCTCAAAATGGGTGGTAAATTCCATCTAAA
GCTAAATACAGGCGAGAGACCGATAGCGAACAAGTACCGTGAGGGAAAGACGAAAAGAAC
TTTGAAAAGAGAGTTAAATAGTACGTGAAATTGCTGAAAGGGAAACGTTTGATGTCACTC
GCGTCGATTGGGGGTCAGCCGTGCCCGGTGTAATTCCTAATCGATGGGTCAGCATCAGTT
TCGATCGATGTACAAAGGCGAAGGGAAAGTAGCACTGGTGTATTATAGACCCTCGTCGAA
TGCATAGGTCGGGATTGAGGAACTCTGCACTGCAAGGGATGCTGGCATAATGGCCTTAAG
CGACCCGTCTTGAAACACGGACCAAGGAGTCTAACATGCGTGCGAGTATTTGGGTTTGAC
ACTCGAATGCGTAACGAAGTGAGGTCGAGACCTTTGTAAGGGCATCGACGCCCGGACGTC
TTTGACTTAGATCTGCGGTAGAGCATGTATGTTGGGACCCGAAAGA
>taxa55
CCGAATTGTAATCTAGAGAAGTGTTTTCCGCGCTGGCCCGTGTACAAGTCTCCTGGAAGG
GAGCGTCATAGAGGGTGAGAATCCCGTCTTTGACACGGATACCAGTGCTATGTGATGCGC
TCTCAACGAGTCGAGTTGTTTGGGAATGCAGCTCAAAATGGGTGGTAAATTCCATCTAAA
GCTAAATACAGGCGAGAGACCGATAGCGAACAAGTACCGTGAGGGAAAGATGAAAAGAAC
TTTGAAAAGAGAGTTAAATAGTATGTGAAATTGCTGAAAGGGAAACACTTGATGTCAGTC
GCGTTAATTAGGGATCAGCCTT--ACGGTGTAATTCCTAGTTAATGGGTCAGCATCAGTT
TTGATTAGTGTATAAAGGTGAAGGGAAAGTAGCACTGGTGTATTATAGACCCTCATTGAA
TGTACTAGTTGGGACTGAGGAACTCTGCACTGCAAGGGATGCTGGCATAATGGCCTTAAG
TGACCCGTCTTGAAACACGGACCAAGGAGTCTAAGATATATGCGAGTATTTGGGATTAAA
ACTCGAATGCGTAATGAAGTGTTGTCGAGATCTCTGTGAGAGCACCGACGCCCGGACGTC
TTTGACTGGGATCTGCGGTAGAGCATATATCTTGGGACCCGAAAGA
>taxa56
CCGAATTGTAATCTAGAGAAGCGTCTTCCGCGCTGGACCGTGTACAAGTCTCCTGGAAGG
GAGCGTCATAGAGGGTGAGAATCCCGTCTTTGACACGGATACCAGTGCTATGTGTTGCGC
TCTCGACGAGTCGAGTTGTTTGGGAATGCAGCTCAAAATGGGTGGTAAATTCCATCTAAA
GCTAAATACAGGCGAGAGACCGATAGCGAACAAGTACCGTGAGGGAAAGACGAAAAGAAC
TTTGAAAAGAGAGTTAAACAGTACGTGAAATTGCTGAAAGGGAAACACTTGATGTCAGTC
GCGTTGATTAGGGGTCAG-CTTGTTGGGCGTAATTCCTAGTTGATGGGTCAGCATCAGTT
TTGATCATCATACATAGGCTTGGGGAAAGTARCACTGGTGTGTTATAGACTCTTGTCGGA
TATGGTGGTTGGGACTGAAGAGCTCTGCATTGCAGAGGATGCTGGCATAATGGCCTTAAG
TGACCCGTCTTGAAACACGGACCAAGGAGTCTAACATGCCTGCGAGTGTTTGGGTTAAAA
ACTCGAGCGCGAAATGAAGTGAAGTTGAGATCTTCGTGAGAGCATCGACGCCCAGACGTC
TTTGACGAGGAACTGCGGTAGAGCAAGCATGTTGGGACCCGAAAGA
>taxa57
CCGAATTGTAATCTAGAGAAGCGTCTTCCGCGCTGGACCGTGTACAAGTCTCCTGGAAGG
GAGCGTCATAGAGGGTGAGAATCCCGTCTTTGACACGGATACCAGTGCTATGTGTTGCGC
TCTCGACGAGTCGAGTTGTTTGGGAATGCAGCTCAAAATGGGTGGTAAATTCCATCTAAA
GCTAAATACAGGCGAGAGACCGATAGCGAACAAGTACCGTGAGGGAAAGACGAAAAGAAC
TTTGAAAAGAGAGTTAAATAGTACGTGAAATTGCTGAAAGGGAAACACTTGATGTCAGTC
GCGTTGATTAGGGGTCAGCCTTGCTTGGTGTAATTCCTAGTTGATGGGTCAGCGTCAGTT
TTGATTGCTGTACATAGGCTTGGGGAAAGTAGCACTGGTGTGTTATAGACTCTTGTCGGA
TGCAGTGGTTGGGACTGAGGAGCTCTGCACTGCAAGGGATGCTGGCATAATGGCCTTAAG
TGACCCGTCTTGAAACACGGACCAAGGAGTCTAACATGCCTGCGAGTGTTTGGGTTTTAA
ACTCGAGCGCGTAATGAAGTGAAGTTGAGACCTCTGTGAGGGCACCGACGCCCAGACGTC
TTTGACCAGGATCTGCGGTAGAGCATGTATGTTGGGACCCGAAAGA
>taxa58
CCGAGTTGTAATCTAGAGAAGCGTCTTCCGCGCTGGCCCGTGTACAAGTCTCCTGGAAGG
GAGCATCATAGAGGGTGAGAATCCCGTCTTTGACACGGATACCAGTGCTATGTGATGCAC
TCTCGACGAGTCGAGTTGTTTGGGAATGCAGCTCAAAACGGGTGGTAAATTCCATCTAAA
GCTAAATACAGGCGAGAGACCGATAGCGAACAAGTACCGTGAGGGAAAGATCAAAAGAAC
TTTGAAAAGAGAGTTAAACAGTACGTGAAATTGCTGAAAGGGAAACGCTTGATGTCAGTC
GCGTTCATTAGGGATCAGCCTTGCTCGGCGTAATTCCTAGTGAATGGGTCAGCATCAGTT
TCGGTCAGTGTACAAAGGCGAAGGGAAAGTAGCACTGGTGTGTTATAGACCCTCGTCGGA
TGCATCGGTCGGGACTGAGGAACTCTGCACTGCAAGGGATGCTGGCATAATGGCCTTAAG
CGACCCGTCTTGAAACACGGACCAAGGAGTCTAACATGCCTGCGAGTGTTTGGGTTTGAA
ACCCGAGTGCGCAATGAAGTGAAGTTGAGACCTCTGTGAGGGCATCGACGCCCGGACGTC
TTTGACTCGGATCTGCGGTAGAGCATGCATGTTGGGACCCGAAAGA
>taxa59
CCGAATTGTAATCTAGAGAAGTGTCTTCCGCGCTGGCCCGTGTACAAGTCTCCTGGAAGG
GAGCATCATAGAGGGTGAGAATCCCGTCTTTGACACGGATACCAGGGCTATGTGATGCAC
TCTCGACGAGTCGAGTTGTTTGGGAATGCAGCTCAAAATGGGTGGTAAATTCCATCTAAA
GCTAAATACAGGCGAGAAACCGATAGTGAACAAGTACCGTGAGGGAAAGATCAAAAGAAC
TTTGAAAAGAGAGTTAAACAGTACGTGAAATTGCTGAAAGGGAAACGCTTGATGTCAGTC
GCGTTAATTAGGGATCAGCCTTACCCGGTGTACTTCCTAGTTGACGGGTCAGCATCAGTT
TCGGTCGTCGTACAAAGGC-AAAGGAAAGTAACTAA----CATTATGGACCCTTGTCGGA
TGCGCTGGTCGGGACTGAGGAAACCTCTGCTGTTAGAGATGCTGGCATAATGGCCTTAAG
CGACCCGTCTTGAAACACGGACCAAGGAGTCTAACATGCCTGCGAGTGTTTGGGTTTGAA
ACTCGAGCGCGTAATGAAGTGAAGTTGAGACCTCTGTGAGGGCATCGACGCCCGGACGTC
TTTGACGGGGATCTGCGGTAGAGCATGTATGTTGGGACCCGAAAGA
>taxa48
CCGAGTTGTAATCTAGAGAAGCGTCTTCCGCGCTGGACCGTGTACAAGTCTCCTGGAAGG
GAGCGTCATAGAGGGTGAGAATCCCGTCTTTGACACGGAACCCAGGGCTATGTGATGCGC
TCTCGACGAGTCGAGTTGTTTGGGAATGCAGCTCAAAACGGGTGGTAAATTCCATCTAAA
GCTAAATACAGGCGAGAGACCGATAGCGAACAAGTACCGTGAGGGAAAGATGAAAAGAAC
TTTGGAAAGAGAGTTAAACAGTACGTGAAATTGCTGAAAGGGAAACGCTTGATGTCAGTC
GCGTCCGCCGGGGATCAACCTTGCGAGGTGTACTTCCTGGTTGACGGGTCAGCATCAGTT
TCGATCGTCGTACAATGGCAAAGGGAATGTGGCACTGGTGTGTTATAGCTTTTTGTCGCA
TCCGGCGCTTGGGACTGAGGAACTCGGCACTGTCTAGGATGCTGGCATAATGGCCTTAAG
CGACCCGTCTTGAAACACGGACCAAGGAGTCTAACATGCCTGCGAGTGTTTGGGTGCAAA
ACTCGAGCGCGAAATGAAGTGAAGTTGAGACCTCTGTGAGGGCATCGACGCCCGGACGTC
TTTGACGCGGATCTGCGGTAGAGCATGCATGTTGGGACCCGAAAGA
>taxa60
CCGAATTGTAATCTAGAGAAGTGTTTTCCGCGCTGGCCCGTGTACAAGTCTCCTGGAAGG
GAGCATCATAGAGGGTGAGAATCCCGTCTTTGACACGGATACCAGGGCTATGTGATGCAC
TCTCAACGAGTCGAGTTGTTTGGGAATGCAGCTCAAAATGGGTGGTAAATTCCATCTAAA
GCTAAATATAGGCGAGAAACCGATAGTGAACAAGTACCGTGAGGGAAAGATCAAAAGAAC
TTTGAAAAGAGAGTTAAACAGTACGTGAAATTGCTGAAAGGGAAACGCTTGATGTCAGTC
GCGTTGATTAGGGATCAGCCTTATGGGGTGTACTTCCTAGTCGACGGGTCAGCATCAGTT
TCGGTTGTCGTACACAGGC-AAAGGAAAGTAACTAA--T-CATTATGGACCCTTGTCGGA
TGCGATGGTCGGGACTGAGGAAACCTCTGCTGTTAGAGATGCTGGCATAATGGCCTTAAG
CGACCCGTCTTGAAACACGGACCAAGGAGTCTAACATGCCTGCGAGTGTTTGGGTTTGAA
ACTCGAGCGCGTAATGAAGTGAAGTTGAGACCTCTGTGAGGGCATCGACGCCCGGACGTC
TTTGACGGGGATCTGCGGTAGAGCACGCATGTTGGGACCCGAAAGA
>taxa61
CCGAATTGTAATCTAGAGAAGTGTCTTCCGCGCTGGCCCGTGTACAAGTCTCCTGGAAGG
GAGCATCATAGAGGGTGAGAATCCCGTCTTTGACACGGATACCAGGGCTATGTGATGCAC
TCTCAACGAGTCGAGTTGTTTGGGAATGCAGCTCAAAATGGGTGGTAAATTCCATCTAAA
GCTAAATACAGGCGAGAAACCGATAGTGAACAAGTACCGTGAGGGAAAGATCAAAAGAAC
TTTGAAAAGAGAGTTAAACAGTACGTGAAATTGCTGAAAGGGAAACGCTTGATGTCAGTC
GCGTTGATTAGGGATCAACCTTATTAGGTGTACTTCCTAGTCGACGGGTCAGCATCAGTT
TCGGTCATCGTACAAAGGC-AAGGGAAAGTAACTAA--T-AATTATGGACCTTTGTCGGA
TGCGGTGGTCGGGACTGAGGAAACCTCTGCTGTTAGAGATGCTGGCATAATGGCCTTAAG
CGACCCGTCTTGAAACACGGACCAAGGAGTCTAACATGCCTGCGAGTGTTTGGGTTTGAA
ACTCGAGCGCGTAATGAAGTGAAGTTGAGACCTCTGTGAGGGCATCGACGCCCGGACGTC
TTTGACGGGGATCTGCGGTAGAGCATGTATGTTGGGACCCGAAAGA
>taxa62
CCGAATTGTAATCTAGAGAAGCGTCTTCCGCGCTGGCCCGTGTACAAGTCTCCTGGAAGG
GAGCGTCATAGAGGGTGATAATCCCGTCTTTGACACGGATACCAGGGCTATGTGTTGCGC
TCTCGACGAGTCGAGTTGTTTGGGAATGCAGCTCAAAATGGGTGGTAAATTCCATCTAAA
GCTAAATACAGGCAAGAGACCGATAGTGAACAAGTACCGTGAGGGAAAGATCAAAAGAAC
TTTGAAAAGAGAGTTAAACAGTACGTGAAATTGCTGAAAGGGAAACGCTTGATGTCACTC
GCGTTGGCTGGGGGTCAACCTTGCTCGGTGTAATTCCTGGTYGACGGGTCAGCATCAATT
TCGGTCGTCGTACATAGGCAAGGGGAAAGTAGCCATGTGGTGTTATAGATCTTTGTCGGT
TACGGCGGTTGGGATTGAGGAACTCTGCATTGCAAGGGATGCTGGCGTAATGGCCTTAAG
CGACCCGTCTTGAAACACGGACCAAGGAGTCTAACATGCATGCGAGTGTTTGGGTTTGAA
ACCCGAGTGCGAAATGAAGTGAAGTTGAGACCTTCGTGAGGGCATCGACGCCCGGACGTC
TTTGACTGGGATCTGCGGTAGAGCATGCATGTTGGGACCCGAAAGA
>taxa63
CCGAATTGTAATCTAGAGAAGCGTCTTCCGCGCTGGACCGTGTACAAGTCTCCTGGAAGG
GAGCATCATAGAGGGTGAGAATCCCGTCTTTGACATGGATACCAGGGCTATGTGATGCGC
TCTCGACGAGTCGAGTTGTTTGGGAATGCAGCTCAAAATGGGTGGTAAATTCCATCTAAA
GCTAAATACAGGCAAGAGACCGATAGTGAACAAGTACCGTGAGGGAAAGATCAAAAGAAC
TTTGAAAAGAGAGTTAAACAGTACGTGAAATTGCTGAAAGGGAAACRCTTGATGTCAGTC
GCGTTGATTAGGGGTCAACCATAGTTGGTGTAATTCCTAGTTGACGGGTCAGCATCAGTT
TCGGTCGCCGTACAAAGGCGAAGGGAAAGTAGCACGAGTGTATTATAGACCCTCGTTGGA
TGCGGCGGTGGGGACTGAGGAACTCTGCACTGCAAGGGATGCTGGCATAATGGCATTAAG
CGACCCGTCTTGAAACACGGACCAAGGAGTCTAACATGCCTGCGAGTGTTTGGGTTTGAA
ACCCGAGTGCGAAATGAAGTGAAGTCGAGACCTTTTTGAGTGCACCGACGCCCGGACGTC
TATGACTCGGATCTGCGGTAGAGCATGCATGTTGGGACCCGAAAGA
>taxa67
CCGAGTTGTAATCTAGAGAAGCGTCTTCCGCGCTGGCCCGTGTACAAGTCTCCTGGAAGG
GAGCATCTTAGAGGGTGACAATCCCGTCTATGACACGGAAACCAGGGCTATGTGATGCGC
TCTCAACGAGTCGAGTTGTTTGGGAATGCAGCTCAAATAGGGTGGTAAATTCCATCTAAA
GCTAAATACAGGCGAGAGACCGATAGCGTACAAGTACCGTGAGGGAAAGACGAAAAGAAC
TTTGAAAAGAGAGTTAAACAGTACGTGAAATTGCTGAAAGGGAAACGCTTGATGTCAGTC
GCGTTCGCCGGAGATCAACCTTGCTCGGTGTACTTTCCGGTGGACGGGTCAGCATCAGTT
TCGCTCGCCGTACAAAAGCAAAGGGAACGTGGCACTGGTGTGTTATAGCCCTCGGTCGCA
TGCGGTGATAGGGACTGAGGAACTCAGCACTGCATGGGATGCTGGCATAATGGCATTCAG
CGACCCGTCTTGAAACACGGACCAAGGAGTCTAACATGCATGCGAGTGTTCGGGTGGAAA
ACCCGAGCGCGTAACGAAGTGAAGTCGAGATCTCACTGAGTGCACCGACGCCCGGACCTC
TTTGACAGGGATCTGCGGTAGAGCATGTACGTTAGGACCCGAAAGA
>taxa68
CCGAGTTGTAATCTAGAGAAGCGTCTTCCGCGCTGGACCGTGTACAAGTCTCCTGGAAGG
GAGCGTCATAGAGGGTGAGAATCCCGTCTTTGACACGGATGCCAGTGCTATGTGATGCGC
TCTCGACGAGTCGAGTTGTTTGGGAATGCAGCTCAAAACGGGTGGTAAATTCCATCTAAA
GCTAAATACAGGCGAGAGACCGATAGCGAACAAGTACCGTGAGGGAAAGATGAAAAGAAC
TTTGGAAAGAGAGTTAAACAGTACGTGAAATTGCTGAAAGGGAAACGCTTGATGTCAGTC
GCGTCAGGTGGGGATCAACCTTTCTTGGTGCAATTCCTAGTTGACGGGTCAGCATCAGTT
CGGGTCGGGGTAAAATGGCGAAGGGAACGTGGCACTGGTGTGTTATAGCCTTTCGTCGTC
TGCGTCGGTTCGGACTGAGGAACTCAGCACTGTTCGGGATGCTGGCATAATGGCCTTAAG
CGACCCGTCTTGAAACACGGACCAAGGAGTCTAACATGCATGCGAGTGTTCGGGTGGCAA
ACTCGAGTGCGTAATGAAGTGAAGTCAAGATCTCTGTGAGAGCATTGACGCCCGGACGTC
TTTGACGCGGACCTGCGGTAGAGCATGTATGTTGGGACCCGAAAGA
>taxa70
CCGAGTTGTAATCTAGAGAAGCGTCTTCCGCGCTGGACCGTGTACAAGTCTCCTGGAAGG
GAGCGTCATAGAGGGTGAGAATCCCGTCTTTGACACGGATGCCAGTGCTATGTGATGCGC
TCTCGACGAGTCGAGTTGTTTGGGAATGCAGCTCAAAACGGGTGGTAAATTCCATCTAAA
GCTAAATACAGGCGAGAGACCGATAGCGAACAAGTACCGTGAGGGAAAGATGAAAAGAAC
TTTGGAAAGAGAGTTAAACAGTGCGTGAAATTGCTGAAAGGGAAACGCTTGATGTCAGTC
ACGTCTGCCAGGGATCAACCTTGCTCGGTGTATTTCCTGGTGGACGGGTCAGCATCAGTT
TCGATCGCTGTACAAGGACAAAGGGAACGTGGCACTGGTGTGTTATAGCCTTTCATCGGA
TGCAGTGGTCAGGACTGAGGAACTCGGTACTACTTAGGATGCTGGCATAATGGCCTTAAG
CGACCCGTCTTGAAACACGGACCAAGGAGTCTAACATGCCTGCGAGTGTTTGGGTGGTAA
ACTCGAGCGCGTAATGAAGTGAAGTCGAGACCTCTATGAGGGCATCGACGCCCGGACGTC
TTTGACGAGGATCCGCGGTAGAGCATGCATGTTGGGACCCGAAAGA
>taxa71
CCGAGTTGTAATCTAGAGAAGCATTTTCTGTGCTGGACCGTGTACAAGTCTCCTGGAAGG
GAGCGTCATAGAGGGTGAGAATCCCGTCTTTGACACGGATACCAGTACTATGTGATGTGC
TCTCGACGAGTCGAGTTGTTTGGGAATGCAGCTCAAAATGGGTGGTAAATTCCATCTAAA
GCTAAATACAGGCGAGAGACCGATAGCGAACAAGTACCGTGAGGGAAAGATGAAAAGAAC
TTTGGAAAGAGAGTTAAACAGTATGTGAAATTGCTGAAAGGGAAACACTTGATGTCAGTC
ATGTTGGCTGGGGATCAACCTTGCTGGGTGTATTTCCTAGTGGACAGGTCAGCATCAGTT
TCGATCGCTGTACAAGGGCCAAGGGAACGTGGCACTGGTGTGTTATAGCCTTTGGTCGTA
TGCAGTGGTTGGGACTGAGGAACTCAGCACTGCTTAGGATGCTGGCATAATGGCCTTAAG
TGACCCGTCTTGAAACACGGACCAAGGAGTCTAACATGCATGCGAGTGTTTGGGTGGTAA
ACCCAAGCGCGCAATGAAGTGAAGTTGAGACCTCTGTGAGGGCAGCGACGCCCGGACGTC
TTTGATGAGGATCTGCGGTAGAGCATGTATGTTGGGACCCGAAAGA
>taxa72
CCGAGTTGTAATCTAGAGAAGCGTCTTCCGCGCTGGACCGTGTACAAGTCTCCTGGAAAG
GAGCATCACAGAGGGTCACAATCCCGTCTTTGACACGGATACCAGGGCTATGTGTCGCGC
TCTCAACGAGTCGAGTTGTTTGGGAATGCAGCTCTAATAGGGTGGTAAATTCCATCTAAA
GCTAAATACAGGCGAGAAACCGATAGCGAACAAGTACCGTGAGGGAAAGATGAAAAGAAC
TTTGGAAAGAGAGTTAAATAGTACGTGAAATTGCTGAAAGGGAAACACTTGATGTCAGTC
ACGTTAACTGGGGATCAACCTTGCTAGGTGTATTTCCTAATTAATGGGTCAGCATCAGTT
TTGATCACTGTACAAACTCGAAG-AAACGTAGCACTCGTGTGTTATAGTCTTTCGTCTCA
TGCAGTCATTAGGACTGAGGAACTCTGCACTGCATAGGTTGCTGGCATAATGGCCTTAAG
TGACCCGTCTTGAAACACGGACCAAGGAGTCTAACATACATGCGAGTATTTGGGTACTTA
ACTCAAGTGCGTAATGAAGTGACGTTGTCACCTCTTTGAGGCCATCAACGCCCGGACGTC
ATTGACATGGTTCCGAGGTAGAGCATCTATGTTGGGACCCGAAAGA
>taxa73
CCGAGTTGTAATCTAAAGAAGTGTATTTCGCGCTGGACCGTGTACAAGTCTCCTGGAAGG
GAGCATCATAGAGGGTGATAATCCCGTCTTTGACACGGATCCTAGGGCTATGTGAAACGC
TCTCAACGAGTCGAGTTGTTTGGGAATGCAGCTCCTAATGGGTGGTAAATTCCATCTAAA
GCTAAATATGGGCGAGAGACCGATAGCGAACAAGTACCGTGAGGGAAAGATGAAAAGAAC
TTTGGAAAGAGAGTTAAACAGTATGTGAAATTGCTGAAAGGGAAACGCTGGATGTCAGTC
GCATTAGCTGGGGATCAACCCGTCTGGGTGTAGTTCCTGGTGGATGGGTCAGCATCATTT
TTTATTACTGTATAAGGGCAAAGGAAATGTAGCACTGGTGTGTTATAGACTTTTGTTAGA
TGCAGTAGTTGGGACTGAGGTACTCTGTGCTGCAAGGGATGCTGGCATAATGGCATTCAT
CGACCCGTCTTGAAACACGGACCAAGGAGTCTAACATGCATGCGAGTATTTGGGTAGGAA
ACTCGAGTGCGAAATGAAGTGAGGTTGAGACCTCTGTGAGGGCATCAAYGCCCAGATGTC
AGTGACATGGATCTGCGGTAGAGCATGTATGTTGGGACCCGAAAGA
>taxa74
CCGAGTTGTAATCTAGAGAAGTGTTTTCCGCGCTGGACCGTGTACAAGTCTCCTGGAAGG
GAGCGTCATAGAGGGTGAGAATCCCGTCTTTGACAYGGATACCAGTGCTATGTGATGCGC
TCTCGACGAGTCGAGTTGTTTGGGAATGCAGCTCAAAACGGGTGGTAAATTCCATCTAAA
GCTAAATACAGGCGAGAGACCGATAGCGAACAAGTACCGTGAGGGAAAGATGAAAAGAAC
TTTGGAAAGAGAGTTAAACAGTACGTGAAATTGCTGAAAGGGAAACGCTTGATGTCAGTC
GCGTCGACCGGGGATCAACCCTACTGGGCGTACTTCCTGGTCGATGGGTCAGCATCAGTC
TYGATCGCTGTACAAGGGTGAAGGGAATGTGGCACTGGTGTGTTATAGCCTTTCTTCGAA
TGCAGTGGTCRGGACTGAGGAACTCAGCACTGCTTAGGATGCTGGCATAATGGCCTTAAG
CGACCCGTCTTGAAACACGGACCAAGGAGTCTAACATGCCTGCGAGTGTTTGGGTGGCAA
ACTCGAGCGCGAAATGAAGTGAAGTTGAGACCTCTGTGAGGGCATCGACGCCCGGACGTC
TTTGACGAGGATCTGCGGTAGAGCATGTATGTTGGGACCCGAAAGA
>taxa75
CCGAGTTGTAATCTAGAGAAGCGTTTTCCGCGCTGGACCGTGTACAAGTCTCCTGGAAGG
GAGCGTCATAGAGGGTGAGAATCCCGTCTTTGACACGGATACCAGTGCTATGTGATGCGC
TCTCGACGAGTCGAGTTGTTTGGGAATGCAGCTCAAAACGGGTGGTAAATTCCATCTAAA
GCTAAATACAGGCGAGAGACCGATAGCGAACAAGTACCGTGAGGGAAAGATGAAAAGAAC
TTTGGAAAGAGAGTTAAACAGTACGTGAAATTGCTGAAAGGGAAACGCTTGATGTCAGTC
GCGTCGACTGGGGATCAACCCTACTGGGCGTACTTCCTGGACGATGGGTCAGCATCAGTT
TCGATCATTGTACAAGGGTGAAGGGAATGTGGCACTGGTGTGTTATAGCCTTTCTTCGAA
TGCAGTGGTTGGGACTGAGGAACTCAGCACTGCTTAGGATGCTGGCATAATGGCCTTAAG
CGACCCGTCTTGAAACACGGACCAAGGAGTCTAACATGCCTGCAAGTGTTTGGGTGGCAA
ACTCGAGCGCGAAATGAAGTGAAGTTGAGACCTCCGTGAGGGCATCGACGCCCGGACGTC
TTTGACGAGGATCTGCGGTAGAGCATGTATGTTGGGACCCGAAAGA
>taxa76
CCGAGTTGTAATCTAGAGAAGCGTTTTCTGTGCTGGACCGTGTACAAGTCTCCTGGAAGG
GAGCGTCATAGAGGGTGAGAATCCCGTCTTTGACACGGATCCCAGTGCTATGTGATGTGC
TCTCGACGAGTCGAGTTGTTTGGGAATGCAGCTCAAAATGGGTGGTAAATTCCATCTAAA
GCTAAATACAGGCGAGAGACCGATAGCGAACAAGTACCGTGAGGGAAAGATGAAAAGAAC
TTTGGAAAGAGAGTTAAATAGTACGTGAAATTGCTGAAAGGGAAACGCTTGATGTCAGTC
GCATTGGCTAGGGATCAACCTTACTGGGTGTACTTCCTAGTCAATGGGTCAGCATCAGTT
TCGATGGCTGTAGAAGGATAAGAGGAATGTAGCACTGGTGTGTTATAGCCTTTGATCGTA
TGCAGCAGTCGGTACTGAGGAACTCTGCACTGCTTAGGATGCTGGCATAATGGCCTTAAG
CGACCCGTCTTGAAACACGGACCAAGGAGTCTAACATGCCTGCGAGTGTTTGGGTGGCAA
ACCCGAGTGCGAAATGAAGTGAAGTTGAGACCTCTGTGAGGGCATCGACGCCCGGACGTC
TTTGACAGGGATCTGCGGTAGAGCATGCATGTTGGGACCCGAAAGA
>taxa77
CCGAGTTGTAATCTAGAGAAGCGTTTTCCGCGCTGGACCGTGTACAAGTCTCCTGGAAGG
GAGCGTCATAGAGGGTGAGAATCCCGTCTCTGACACGGATGCCAGTGCTATGTGATGCGC
TCTCGACGAGTCGAGTTGTTTGGGAATGCAGCTCAAAACGGGTGGTAAATTCCATCTAAA
GCTAAATACAGGCGAGAGACCGATAGCGAACAAGTACCGTGAGGGAAAGATGAAAAGAAC
TTTGGAAAGAGAGTTAAACAGTACGTGAAATTGCTGAAAGGGAAACGCTTGATGTCAGTC
GCGTTGCCCGGGGATCAACCTCGCTTGGTGTACTTCCCGGTCGACGGGTCAGCATCAGTT
TCAGTCGTCGTACAATGGCGCGAGGAATGTGGCACTGGTGTGTTATAGCCTTTCGTCGTA
TGCGGCGGTCGGGACTGAGGAACTCAGCACTGCTTAGGATGCTGGCATAATGGCCTTAAG
CGACCCGTCTTGAAACACGGACCAAGGAGTCTAACATGCCTGCGAGTGTTTGGGTGGTAA
ACTCGGGCGCGCAATGAAGTGAAGTTGAGACCTCTGTGAGGGCATCGACGCCCGGACGTC
TTTGACACGGATCTGCGGTAGAGCATGTATGTTGGGACCCGAAAGA
>taxa78
CCGAGTTGTAATCTAGAGAAGCGTCTTCCGCGCTGGACCGTGTACAAGTCTCCTGGAAGG
GAGCGTCATAGAGGGTGAGAATCCCGTCTTTGACACGGATACCAGTGCTATGTGATGCGC
TCTCAACGAGTCGAGTTGTTTGGGAATGCAGCTCAAAACGGGTGGTAAATTCCATCTAAA
GCTAAATACAGGCGAGAGACCGATAGCGAACAAGTACCGTGAGGGAAAGATGAAAAGAAC
TTTGGAAAGAGAGTTAAACAGTACGTGAAATTGCTGAAAGGGAAACGCTTGATGTCAGTC
GCGTCGGCCAGGGATCAACCTTGCTGGGTGCACTTCCTGCTCGACGGGTCAGCATCAGTT
TCCGTCGCCGTACAATGGCGCGAGGAATGTGGCACTGGTGTGTTATAGCCTTTCGTCCTA
TGCGGTGGTAGGGACTGAGGAACTCAGCACTGCTTAGGATGCTGGCATAATGGCCTTAAG
CGACCCGTCTTGAAACACGGACCAAGGAGTCTAACATGCCTGCGAGTGTTTGGGTGCCAA
ACTCGAGCGCGAAATGAAGTGAAGTTGAGATCTCTGTGAGAGCATCGACGCCCGGACGTC
TTTGACGCGGATCTGCGGTAGAGCATGTATGTTGGGACCCGAAAGA
>taxa79
CCGAATTGTAATCTAGAGAAGCGTTTACCGCGCTGGACCGTGTACAAGTCTCCTGGAAGG
GAGCGTCATAGAGGGTGAGAATCCCGTCTTTGACACGGATGCCAGGGCTTTGTGTAGCGC
TCTCGACGAGTCGAGTTGTTTGGGAATGCAGCTCAAAATGGGTGGTAAATTCCATCTAAA
GCTAAATACAGGCGAGAGACCGATAGCGAACAAGTACCGTGAGGGAAAGATGAAAAGAAC
TTTGAAAAGAGAGTTAAACAGTACGTGAAATTGCTGAAAGGGAAACGCTTGATGT-AGTC
GCGTCAATGGGGGATCAACCTTGCTGGGCGTAATTCCTGGTTGACGGGTCAGCATCAGTT
TTGATCATCGTACAAGGGTGAAGGGAATGTGGCACTGGTGTGTTATAGACTTTCATCGTA
TGCGGTGGTCGGGACTGAGGAACGCTGCACTGCAAAGGTTGCTGGCATAATGGCCTTAAG
CGACCCGTCTTGAAACACGGACCAAGGAGTCTAACATGCCTGCGAGTGTTTGGGTGGTAA
ACCCAAGTGCGTAATGAAGTGAAGTCGAGACCTCTGTGAGGGCACCGACGCCCGGACGTC
TTTGACAAGGATCTGCGGTAGAGCATGTATGTTGGGACCCGAAAGA
>taxa80
CCGAGTTGTAATCTAGAGAAGCGTTTTCCGCGCTGGACCGTGTATAAGTCTCCTGGAAGG
GAGCGTCGTAGAGGGTGAGAATCCCGTCTTTGACACGGATACCAGTGCTATGTGATGCGC
TCTCGACGAGTCGAGTTGTTTGGGAATGCAGCTCAAAATGGGTGGTAAATTCCATCTAAA
GCTAAATATAGGCGAGAGACCGATAGCGAACAAGTACCGTGAGGGAAAGATGAAAAGAAC
TTTGGAAAGAGAGTTAAACAGTACGTGAAATTGCTGAAAGGGAAACGCTTGATGTCAGTC
GCGTTGGCTGGGGATCAACCTTGCTGGGTGTACTTCCTGGTTGACGGGTCAGCATCAGTT
TCGGTCGCCATACAAGGGCGAGAGGAATGTGGCACTGGTGTGTTATAGCCTTTCGTCGTA
TGTGGCAATCGGGACTGAGGAACTCAGCATTGCTTAGGATGCTGGCATAATGGCCTTAAG
CGACCCGTCTTGAAACACGGACCAAGGAGTCTAACATGCCTGCGAGTGTTTGGGTGACAA
ACTCGGGCGCGAAATGAAGTGAAGTTGAGACCTCTGTGAGGGCATCGACGCCCGGACGTC
TTTGACAAGGATCTGCGGTAGAGCATGCATGTTGGGACCCGAAAGA
>taxa81
CCGAGTTGTAATCTAGAGAAGCGTTTTCCGCGCTGGACCGTGTACAAGTCTCCTGGAAGG
GAGCGTCATAGAGGGTGAGAATCCCGTCTTTGACACGGGTACCAGGGCTATGTGATGCGC
TCTCAACGAGTCGAGTTGTTTGGGAATGCAGCTCAAAATGGGTGGTAAATTCCATCTAAA
GCTAAATATAGGCGAGAGACCGATAGCGAACAAGTACCGTGAGGGAAAGATGAAAAGAAC
TTTGGAAAGAGAGTTAAACAGTACGTGAAATTGCTGAAAGGGAAACGCTCGATGTCAGTC
GCGTCTCCCGGGGATCAACCTCGCTTGGTGTACTTCCCGGTCGATGGGTCAGCATCAGCT
TCGGTCGCTGTACAATGGCAGGAGGAACGTGGCACTGGTGTGTTATAGCCTCAGGTCGTA
TGCAGTGGTCGGGGCTGAGGAACTCTGCACTGCTTAGGATGCTGGCATAATGGCCTTGAG
CGACCCGTCTTGAAACACGGGG--------------------------------------
------------------------------------------------------------
----------------------------------------------
>taxa82
CCGAGTTGTAATCTAGAGAAGCGTTTTCCGCACTGGACCGTGTACAAGTCTCCTGGAAGG
GAGCGTCATAGAGGGTGAGAATCCCGTCTTTGACACGGGTACCAGGGCTATGTGATGCGC
TCTCGACGAGTCGAGTTGTTTGGGAATGCAGCTCAAAATGGGTGGTAAATTCCATCTAAA
GCTAAATATAGGCGAGAGACCGATAGCGAACAAGTACCGTGAGGGAAAGATGAAAAGAAC
TTTGGAAAGAGAGTTAAACAGTACGTGAAATTGCTGAAAGGGAAACGCTCGATGTCAGTC
GCGTCTCCCGGGGATCAACCTCGCTTGGTGTACTTCCCGGTCGATGGGTCAGCATCAGCT
TTGGTCGCTGTACAATGGCAGGAGGAACGTGGCACTGGTGTGTTATAGCCTCAGGTCGTA
TGCGGTGGTCGGGGCTGAGGAACTCTGCACTGCTTAGGATGCTGGCATAATGGCCTTGAG
CGACCCGTCTTGAAACACGGACCAAGGAGTCTAACATGCCTGCGAGTGTTTGGGTGCAAA
ACTCGAGCGCGAAATGAAGTGAAGTCGAGACCTCTGTGAGGGCATCGACGCCCGGACGTC
TTTGACGCGGATCTGCGGTAGAGCATGTATGTTGGGACCCGAAAGA
>taxa83
CCGAGTTGTAATCTAGAGAAGCGTCTTCTGCGCTGGACCGTGTACAAGTCTCCTGGAAGG
GAGCGTCGTAGAGGGTGAGAATCCCGTCTTTGACACGGATACCAGGGCTATGTGATGCGC
TCTCGACGAGTCGAGTTGTTTGGGAATGCAGCTCAAAACGGGTGGTAAATTCCATCTAAA
GCTAAATACAGGCGAGAGACCGATAGCGAACAAGTACCGTGAGGGAAAGATGAAAAGAAC
TTTGGAAAGAGAGTTAAACAGTACGTGAAATTGCTGAAAGGGAAACGCTTGATGTCAGTC
ACGTCGCCCGGGGATCAACCTTGCTGGGTGTATTTCCCGGCTGACGGGTCAGCATCAGTT
TCGGTCGCCGTACAAGGGCGAGGGGAACGTGGCACTGGTGTGTTATAGCCTTTCGTCGCA
TGCGGCGCTCGTGACTGAGGAACTCAGCACTGCTTAGGATGCTGGCATAATGGCCTTAAG
CGACCCGTCTTGAAACACGGACCAAGGAGTCTAACATGCCTGCGAGTGTTTGGGTGGCAA
ACTCGAGCGCGTAATGAAGTGAAGTTGAGACCTTCGTGAGGGCATCGACGCCCGGACGTC
TTTGACGTGGATCTGTGGTAGAGCATGCATGTTGGGACCCGAAAGA
>taxa84
CCGAGTTGTAATCTAGAGAAGCGTTTTCCGCGCTGGACCGTGTATAAGTCTCCTGGAAGG
GAGCGTCGTAGAGGGTGAGAATCCCGTCTTTGACACGGATACCAGTGCTATGTGATGCGC
TCTCGACGAGTCGAGTTGTTTGGGAATGCAGCTCAAAATGGGTGGTAAATTCCATCTAAA
GCTAAATACAGGCGAGAGACCGATAGCGAACAAGTACCGTGAGGGAAAGATGAAAAGAAC
TTTGGAAAGAGAGTTAAACAGTACGTGAAATTGCTGAAAGGGAAACGCTTGATGTCAGTC
GCGTCTGCCGGGGATCAACCTTGCTGGGTGTACTTCCCGGTCGACGGGTCAGCATCAGTT
TCGGTCGCCGTACAAGGGCGAGGGGAACGTGGCACTGGTGTGTTATAGCCTTTCGTCGCA
TGCGGTGGTGGGGACTGAGGAACTCAGCATTGCTTAGGATGCTGGCATAATGGCCTTAAG
CGACCCGTCTTGAAACACGGACCAAGGAGTCTAACATGCCTGCGAGTGTTTGGGTGACAA
ACCCGAGCGCGTAATGAAGTGAAGTTGAGACCTCTGTGAGGGCATCGACGCCCGGACGTC
TTTGACGCGGATCTGCGGTAGAGCATGCATGTTGGGACCCGAAAGA
>taxa85
CCGAGTTGTAATCTAGAGAAGCGTTTTACGCGCCGGACCGTGTATAAGTCTCCTGGAAGG
GAGCGTCGTAGAGGGTGAGAATCCCGTCTTTGACACGGATACCGGTGCTATGTGATGCGC
TCTCGACGAGTCGAGTTGTTTGGGAATGCAGCTCAAAATGGGTGGTAAATTCCATCTAAA
GCTAAATACAGGCGAGAGACCGATAGCGAACAAGTACCGTGAGGGAAAGATGAAAAGAAC
TTTGGAAAGAGAGTTAAACAGTACGTGAAATTGCTGAAAGGGAAACGCTTGATGTCAGTC
GCGTCGGCCAGGGATCAACCTTGCTGGGTGTACTTCCCGGTCGACGGGTCAGCATCAGTT
TCGGTCGCCGTACAAGGGCGAGGGGAACGTGGCACTGGTGTGTTATAGCCTTTCGTCGTA
TGCGGTGGTTGGGACTGAGGAACTCAGCACTGCTTAGGATGCTGGCATAATGGCCTTAAG
CGACCCGTCTTGAAACACGGACCAAGGAGTCTAACATGCCTGCGAGTGTTTGGGTGATAA
ACTCGAGCGCGTAATGAAGTGAAGTTGAGACCTCTGTGAGGGCATCGACGCCCGGACGTC
TTTGACGCGGATCTGCGGTAGAGCATGCATGTTGGGACCCGAAAGA
>taxa86
CCGAGTTGTAATCTAGAGAAGCGTCTTCCGCGCTGGACCGTGTACAAGTCTCCTGGAAGG
GAGCGTCATGGAGGGTGAGAATCCCGTCTCTGACACGGATACCAGTGCTATGTGATGCGC
TCTCGACGAGTCGAGTTGTTTGGGAATGCAGCTCAAAATGGGTGGTAAATTCCATCTAAA
GCTAAATACAGGCGAGAGACCGATAGCGAACAAGTACCGTGAGGGAAAGATGAAAAGAAC
TTTGGAAAGAGAGTTAAACAGTACGTGAAATTGCTGAAAGGGAAACGCTTGATGTCAGTC
GCGTCGGCCGGGGATCAACCTTGCTGGGTGTACTTCCTGGCGGACGGGTCAGCATCAGTT
TCGATCGGCGTAGAAAGACTAGGGGAACGTGGCACTGGTGTGTTATAGCCCTCGGTCATA
TGCGGTGGTCAGGACTGAGGAACTCGGCACTGTCTAGGATGCTGGCATAATGGCCTTAAG
CGACCCGTCTTGAAACACGGACCAAGGAGTCTAACATGCCTGCAAGTGTTTGGGTGGAAA
ACCCGAGCGCGCAATGAAGTGAAGTTGAGACCTCTGTGAGGGCATCGACGCCCGGACGTC
TTTGACGAGGATCTGCGGTAGAGCATGCATGTTGGGACCCGAAAGA
>taxa87
CCGAGTTGTAATCTAGAGAAGTGTCTTCCGCGCTGGACCGTGTACAAGTCTCCTGGAACG
GAGCGTCGTAGAGGGTGAGAATCCCGTCTCTGACATGGATCCCAGTGCTATGTGATGCGC
TCTCGACGAGTCGAGTTGTTTGGGAATGCAGCTCAAAATGGGTGGTAAATTCCATCTAAA
GCTAAATATAGGCGAGAGACCGATAGCGAACAAGTACCGTGAGGGAAAGATGAAAAGAAC
TTTGGAAAGAGAGTTAAACAGTACGTGAAATTGCTGAAAGGGAAACGCTTGATGTCAGTC
GCGTCCCCCAGGGATCAACCTTGCTCGGTGTACTTCCTGGTAGACGGGTCAGCATCAGTT
TCGGTCGCTGTACAAGGGTGAGGGGAATGTGGCACTGGTGTGTTATAGCCTTTCGTCGTA
TGCGGCGCTCGGGACTGAGGAACTCAGCATTGCTCAGGATGCTGGCATAATGGCCTTAAG
CGACCCGTCTTGAAACACGGACCAAGGAGTCTAACATGCCTGCGAGTGTTTGGGTGACAA
ACCCGAGTGCGCAACGAAGTGAAGTTGAGACCTCTGTGAGGGCATCGACGCCCGGACGTC
TTTGACGCGGATCTGCGGTAGAGCATGCATGTTGGGACCCGAAAGA
>taxa88
CCGAGTTGTAATCTAGAGAAGTGTCTTCCGCGCTGGACCGTGTACAAGTCTCCTGGAAGG
GAGCGTCGTAGAGGGTGAGAATCCCGTCTTTGACACGGATACCAGTGCTATGTGATGCGC
TCTCGACGAGTCGAGTTGTTTGGGAATGCAGCTCAAAACGGGTGGTAAATTCCATCTAAA
GCTAAATACAGGCGAGAGACCGATAGCGAACAAGTACCGTGAGGGAAAGATGAAAAGAAC
TTTGGAAAGAGAGTTAAACAGTACGTGAAATTGCTGAAAGGGAAACGCTTGATGTCAGTC
GCGTCCGCCGGGGATCAACCTTGCTGGGTGTACTTCCCGGTCGACGGGTCAGCATCAGTT
TCGGTCGCCGTACAAGGGCGAGGGGAACGTGGCACTGGTGTGTTATAGCCTCTCGTCGTA
TGCGGCGCTCGGGACTGAGGAACTCAGCACTGCTTAGGATGCTGGCATAATGGCCTTAAG
CGACCCGTCTTGAAACACGGACCAAGGAGTCTAACATGCCTGCGAGTGTTCGGGTGGCAA
ACCCGAGTGCGCAACGAAGTGAAGTTGAGACCTCTGTGAGGGCATCGACGCCCGGACGTC
TTTGACGAGGATCTGCGGTAGAGCATGCATGTTGGGACCCGAAAGA
>taxa89
CCGAGTTGTAATCTAGAGAAGCGTCTTCCGCGCTGGACCGTGTACAAGTCTCCTGGAAGG
GAGCGTCGTAGAGGGTGAGAATCCCGTCTTTGACACGGACGCCAGTGCTATGTGATGCGC
TCTCGACGAGTCGAGTTGTTTGGGAATGCAGCTCAAAACGGGTGGTAAATTCCATCTAAA
GCTAAATACAGGCGAGAGACCGATAGCGAACAAGTACCGTGAGGGAAAGATGAAAAGAAC
TTTGGAAAGAGAGTTAAACAGTACGTGAAATTGCTGAAAGGGAAACGCTTGATGTCAGTC
GCGTCGGCCAGGAATCAACCTTGCTGGGTGTACTTCCTGGTCGACGGGTCAGCATCAGTT
TCGGTCGCCGTACAAGGGCGAGGGGAACGTGGCACCGGTGTGTTATAGCCTTTCGTCGCA
TGCGGCGGTCGGGACTGAGGAACTCAGCACTGCTTAGGATGCTGGCATAATGGCCTTAAG
CGACCCGTCTTGAAACACGGACCAAGGAGTCTAACATGCCTGCGAGTGTTTGGGTGACAA
ACCCGAGCGCGTAATGAAGTGAAGTTGAGACCTCTGTGAGGGCATCGACGCCCGGACGTC
TTTGACGAGGATCTGCGGTAGAGCATGCATGTTGGGACCCGAAAGA
>taxa90
CCGAGTTGTAATCTAGAGAAGCGTCTTCCGCGCTGGACCGTGTACAAGTCTCCTGGAAGG
GAGCGTCGTAGAGGGTGAGAATCCCGTCTTTGACACGGATACCAGTGCTGTGTGATGCGC
TCTCGACGAGTCGAGTTGTTTGGGAATGCAGCTCAAAACGGGTGGTAAATTCCATCTAAA
GCTAAATACAGGCGAGAGACCGATAGCGAACAAGTACCGTGAGGGAAAGATGAAAAGAAC
TTTGGAAAGAGAGTTAAACAGTACGTGAAATTGCTGAAAGGGAAACGCTTGATGTCAGTC
GCGTCGTCCGGGGATCAACCTTGCTGGGTGTACTTCCCGGTCGACGGGTCAGCATCAGTT
TCGGTCGTCGTACAAGGGCGAGGGGAATGTGGCACTGGTGTGTTATAGCCTTTCGTCGTA
TGCGGCGGTCGGGACTGAGGAACTCGGCACTGCTTAGGATGCTGGCATAATGGCCTTAAG
CGACCCGTCTTGAAACACGGACCAAGGAGTCTAACATGCCTGCGAGTGTTTGGGTGGCAA
ACCCGAGCGCGCAATGAAGTGAAGTTGAGACCTCTGTGAGGGCATCGACGCCCGGACGTC
TTTGACGCGGATCTGCGGTAGAGCATGCATGTTGGGACCCGAAAGA
>taxa91
CCGAGTTGTAATCTAGAGAAGCGTCTTCCGCGCCGGCGCGTGTACAAGTCTCCTGGAAGG
GAGCGTCGTAGAGGGTGAGAATCCCGTCTTTGACACGGAGGCCGGTGCTATGTGATGCGC
TCTCGACGAGTCGAGTTGTTTGGGAATGCAGCTCAAAACGGGTGGTAAACTCCATCTAAA
GCTAAATACGGGCGAGAGACCGATAGCGAACAAGTACCGTGAGGGAAAGATGAAAAGAAC
TTTGGAAAGAGAGTTAAACAGTACGTGAAATTGCTGAAAGGGAAACGCTTGATGTCAGTC
GCGTTCGCCGGGGATCAACCTTGCTCGGTGTACTTCCCGGCGGACGGGTCAGCGTCGGTC
TCGCTCGCCGTACAAGGGCGAAGGGAACGTGGCACCGGTGTGTTATAGCCCTTCGTCGCA
TGCGCCGGTCGGGACCGAGGATCTCAGCACTGCTCAGGACGCTGGCATAATGGCCTTAAG
CGACCCGTCTTGAAACACGGACCAAGGAGTCTAACATGCCTGCGAGTGTTCGGGTGGCAA
ACCCGGGCGCGCAATGAAGTGAAGTCGAGACCTCCGTGAGGGCATCGACGCCCGGACGTC
TTCGACGCGGATCCGCGGTGGAGCATGCACGTTGGGACCCGAAAGA
>taxa92
CCGAGTTGTAATCTAGAGAAGCGTCTTCCGTGCCGGCCCGTGTACAAGTCTCCTGGAAGG
GAGCGTCGTAGAGGGTGAGAATCCCGTCTCTGACATGGA-GCCGGTGCTATGTGATGCGC
TCTCGACGAGTCGAGTTGTTTGGGAATGCAGCTCAAAATGGGTGGTAAACTCCATCTAAA
GCTAAATATGGGCGAGAGACCGATAGCGAACAAGTACCGTGAGGGAAAGATGAAAAGAAC
TTTGGAAAGAGAGTTAAACAGTACGTGAAATTGCTGAAAGGGAAACGCTTGATGTCAGTC
ACGTCTGCCGGGGATCAACCTTGCTAGGTGTACTTCCCGGTCGACGGGTCAGCATCGGTT
TCGCTCGCCGTACAAGGGCGAAGGGAACGTGGCATCGGTGTGTTATAGCCTTTCGTCGCA
TGCGCCGGTCGGGACCGAGGATCTCAGCACTGCTCAGGATGCTGGCATAATGGCCTTAAG
CGACCCGTCTTGAAACACGGACCAAGGAGTCTAACATGCCTGCGAGTGTTCGGGTGCAAA
ACCCGAGCGCGCAATGAAGTGAAGTTGAGACCTCTGTGAGGGCATCGACGCCCGGACGTC
TCTGACGCGGATCCGCGGTAGAGCATGCATGTTGGGACCCGAAAGA
>taxa93
CCGAGTTGTAATCTAGAGAAGCGTTTTCCGCGCTGGACCGTGTATAAGTCTCCTGGAAGG
GAGCGTCATAGAGGGTGAGAATCCCGTCTTTGACACGGAGACCAGTGCTATGTGATGCGC
TCTCGACGAGTCGAGTTGTTTGGGAATGCAGCTCAAAATGGGTGGTAAATTCCATCTAAA
GCTAAATACAGGCGAGAGACCGATAGCGAACAAGTACCGTGAGGGAAAGATGAAAAGAAC
TTTGGAAAGAGAGTTAAACAGTACGTGAAATTGCTGAAAGGGAAACGCTTGATGTTAGTC
GCGTCAGCCGGGGATCAACCTTGCTGGGTGTACTTCCCGGTGGACGGGTCAGCATCAGTT
TCGGACGTCGTACAAGGGCGAGGGGAATGTGACACTGGTGTGTTATAGCCCTTCGTCGTA
TGCGATGGTCGGGACTGAGGAACTCAGCACTGCTTAGGATGCTGGCATAATGGCCTTAAG
CGACCCGTCTTGAAACACGGACCAAGGAGTCTAACATGCCTGCGAGTGTTCGAGTGGCAA
ACCCGAGCGCGCAATGAAGTGATGTTGAGACCTCTGTGAGGGCATCGACGCCCGGACGTC
TTTGACGAGGATCTGCGGTAGAGCATGCATGTTGGGACCCGAAAGA
>taxa94
CCGAGTTGTAATCTAGAGAAGCGTTTTCCGTGCTGGACCGTGTACAAGTCTCCTGGAAGG
GAGCGTCATAGAGGGTGAGAATCCCGTCTTTGACACGGAACCCAGTGCTATGTGATGCGC
TCTCGACGAGTCGAGTTGTTTGGGAATGCAGCTCAAAACGGGTGGTAAATTCCATCTAAA
GCTAAATATGGGCGAGAGACCGATAGCGAACAAGTACCGTGAGGGAAAGATGAAAAGAAC
TTTGGAAAGAGAGTTAAACAGTACGTGAAATTGCTGAAAGGGAAACGCTTGATGTCAGTC
GCGTCGGTCGGGGATCAACCCTGCTGGGCGTACTTCCCGGCAGACGGGTCAGCATCAGTT
TCGGACGTCGTACAAGGGCGAGAGGAATGTGACACTGGTGTGTTATAGCCTTTCGTCGTA
TGCGACGTTTGGGACTGAGGAACTCAGCACTGCTCAGGATGCTGGCATAATGGCCTTAAG
CGACCCGTCTTGAAACACGGACCAAGGAGTCTAACATGCCTGCGAGTGTTCGGGTGGCAA
ACCCGAGCGCGTAATGAAGTGAAGTTGAGACCTCCGTGAGGGCATCGACGCCCGGACGTC
TTTGATGGGGATCTGCGGTAGAGCATGCATGTTGGGACCCGAAAGA
>taxa95
CCGAGTTGTAATCTAGAGAAGTGTTTTCCGCGCTGGACCGTGTACAAGTCTCCTGGAAGG
GAGCGTCATAGAGGGTGAGAATCCCGTCTTTGACACGGAACCCAGTGCTATGTGATACGC
TCTCGACGAGTCGAGTTGTTTGGGAATGCAGCTCAAAATGGGTGGTAAACTCCATCTAAA
GCTAAATACAGGCGAGAGACCGATAGCGAACAAGTACCGTGAGGGAAAGATGAAAAGAAC
TTTGAAAAGAGAGTTAAACAGTACGTGAAATTGCTGAAAGGGAAACGCTTGATGTCAGTC
GCGTCGGCCGGGGATCAACCTTGCTGGGTGTACTTCCCAGTCGACGGGTCAGCATCAGTT
TCGGTGGTCGTACAAGAGCGAGGGGAACGTGGCACTTGTGTGTTATAGCCTTTCGTTGTA
TGCGTCGGTCGAGACTGAGGAACTCAGCACTGCTTAGGATGCTGGCATAATGGCCTTAAG
CGACCCGTCTTGAAACACGGACCAAGGAGTCTAACATGCATGCGAGTGTTTGGGTGGCAA
ACCCGAGCGCGTAATGAAGTGAGGTTGAGACCTCTGTGAGGGCATCGACGCCCGGACGTC
TTTGACGCGGACCTGCGGTAGAGCATGTATGTTGGGACCCGAAAGA
>taxa96
CCGAGTTGTAATCTAGAGAAGCGTCGTCCGCGCTGGACCGTGTATAAGTCTCCTGGAAGG
GAGCGTCGTAGAGGGTGAGAATCCCGTCTTTGACACGGATACCAGTGCTATGTGATGCGC
TCTCGACGAGTCGAGTTGTTTGGGAATGCAGCTCAAAATGGGTGGTAAATTCCATCTAAA
GCTAAATACAGGCGAGAGACCGATAGCGAACAAGTACCGTGAGGGAAAGATGAAAAGAAC
TTTGGAAAGAGAGTTAAACAGTACGTGAAATTGCTGAAAGGGAAACGCTTGATGTCAGTC
GCGTCGGCCGGGGATCAACCTTGCTGGGTGTACTTCCTGGTCGATGGGTCAGCGTCAGTT
TCGGTCGTCGTACAAGGGCGAGGGGAACGTGGCACTGGTGTGTTATAGCCTTTCGTCGTA
TGCGGGGGTCGGGACTGAGGAACTCAGCACTGCTTAGGATGCTGGCATAATGGCCTTAAG
CGACCCGTCTTGAAACACGGACCAAGGAGTCTAACATGCCTGCGAGTGTTTGGGTGCCAA
ACCCGAGCGCGCAATGAAGTGAAGTTGAGACCTCCGTGAGGGCATCGACGCCCGGACGTC
TTCGACGCGGATCTGCGGTAGAGCATGCATGTTGGGACCCGAAAGA
>taxa97
------------------------------------------------------------
------------------------------------------------------------
------------------------------------------------------------
------------------------------------------------------------
------------------------------------------------------------
----------------------GCTGGGTGTATTTCCTGGTCGACGGGTCAGCATCAGTT
TCGATCGCCGTACAAGGGCAAGGGGAACGTGGCACTGGTGTGTTATAGCCTTTCGTCGTA
TGCGGCGGTGGGGA-TGGGGGAATTCACCCTGCTTAGGATGCTGGCATAATGGCCTTAAG
CGACCCGTCTTGAAACACGGACCAAGGAGTCTAACATGCCTGCGAGTGTTTGGGTGGCAA
ACCCGAGCGCGCAACGAAGTGAAGTCGAGACCTCTGTGAGGGCATCGACGCCCGGACGTC
TTTGACGCGGATCTGCGGTAGAGCATGCATGTTGGGACCCGAAAGA
>taxa98
CCGAGTTGTAATCTAGAGAAGCGTTTTCCGCGCTGGACCGTGTATAAGTCTCCTGGAAGG
GAGCGTCGTAGAGGGTGAGAATCCCGTCTTTGACACGGACGCCAGTGCTATGTGATGCGC
TCTCGACGAGTCGAGTTGTTTGGGAATGCAGCTCAAAACGGGTGGTAAATTCCATCTAAA
GCTAAATACAGGCGAGAGACCGATAGCGAACAAGTACCGTGAGGGAAAGATGAAAAGAAC
TTTGGAAAGAGAGTTAAACAGTACGTGAAATTGCTGAAAGGGAAACGCTTGATGTCAGTC
ACGTCGGCCGGGGATCAACCTTGCTGGGTGTACTTCCCGGTCGACGGGTCAGCGTCAGTT
TCGGTCGCCGTACAAGGGCGAGGGGAACGTGGCACCGGTGTGTTATAGCCTTTCGTCGCA
TGCGGTGGTCGGGACTGAGGAACTCGGCACTGCTTAGGACGCTGGCATAATGGCCTTAAG
CGACCCGTCTTGAAACACGGACCAAGGAGTCTAACATGCCTGCGAGTGTTTGGGTGGCAA
ACCCGAGCGCGCAACGAAGTGAAGTTGAGACCTCCGTGAGGGCATCGACGCCCGGACGTC
TTCGACGCGGATCTGCGGTAGAGCATGCATGTTGGGACCCGAAAGA
>taxa99
CCGAGTTGTAATCTAGAGAAGCGTTTTCCGCGCTGGACCGTGTATAAGTCTCCTGGAAGG
GAGCGTCGTAGAGGGTGAGAATCCCGTCTTTGACACGGACGCCAGTGCTATGTGATGCGC
TCTCGACGAGTCGAGTTGTTTGGGAATGCAGCTCAAAACGGGTGGTAAATTCCATCTAAA
GCTAAATACAGGCGAGAGACCGATAGCGAACAAGTACCGTGAGGGAAAGATGAAAAGAAC
TTTGGAAAGAGAGTTAAACAGTACGTGAAATTGCTGAAAGGGAAACGCTTGATGTCAGTC
ACGTCGGCCGGGGATCAACCTTGCTGGGTGTACTTCCCGGTCGACGGGTCAGCGTCAGTT
TCGGTCGCCGTACAAGGGCGAGGGGAACGTGGCACCGGTGTGTTATAGCCTTTCGTCGCA
TGCGGTGGTCGGGACTGAGGAACTCGGCACTGCTTAGGACGCTGGCATAATGGCCTTAAG
CGACCCGTCTTGAAACACGGACCAAGGAGTCTAACATGCCTGCGAGTGTTTGGGTGGCAA
ACCCGAGCGCGCAACGAAGTGAAGTTGAGACCTCCGTGAGGGCATCGACGCCCGGACGTC
TTCGACGCGGATCTGCGGTAGAGCATGCATGTTGGGACCCGAAAGA
>taxa100
CCGAGTTGTAATCTAGAGAAGTGTTTTCCGCGCTGGACCGTGTATAAGTCTCCTGGAAGG
GAGCGTCGTAGAGGGTGAGAATCCCGTCTTTGACACGGATACCAGTGCTATGTGATGCGC
TCTCGACGAGTCGAGTTGTTTGGGAATGCAGCTCAAAACGGGTGGTAAACTCCATCTAAA
GCTAAATACAGGCGAGAGACCGATAGCGAACAAGTACCGTGAGGGAAAGATGAAAAGAAC
TTTGGAAAGAGAGTTAAACAGTACGTGAAATTGCTGAAAGGGAAACGCTTGATGTCAGTC
GCGTTGGCTGGGGATCAACCTTGCTGGGTGTACTTCCCGGTCGACGGGTCAGCATCAGTT
TCAGTCACCGTACAAGGGTGAGAGGAACGTGGCACTGGTGTGTTATAGCCTTTCGTCGTA
TGCGGTGGTCGGGATGGAGGTGTTCACCACTGCTCAGGATGCTGGCATAATGGCCTTAAG
CGACCCGTCTTGAAACACGGACCAAGGAGTCTAACATGCCTGCGAGTGTTTGGGTGGTAA
ACCCGAGCGCGTAATGAAGTGAAGTTGAGACCTCTGTGAGGGCATCGACGCCCGGACGTC
TTTGACGCGGATCTGCGGTAGAGCATGTATGTTGGGACCCGAAAGA
>taxa101
CCGAGTTGTAATCTAGAGAAGTGTTTTCCGCGCTGGACCGTGTATAAGTCTCCTGGAAGG
GAGCGTCATAGAGGGTGAGAATCCCGTCTTTGACACGGATACCAGTGCTATGTGATGCGC
TCTCGACGAGTCGAGTTGTTTGGGAATGCAGCTCAAATTGGGTGGTAAACTCCATCTAAA
GCTAAATACAGGCGAGAGACCGATAGCGAACAAGTACCGTGAGGGAAAGATGAAAAGAAC
TTTGGAAAGAGAGTTAAACAGTACGTGAAATTGCTGAAAGGGAAACGCTTGATGTCAGTC
GCGTCGGCCGGGGATCAACCTTGCTCGGTGTATTTCCTGGTCGACGGGTCAGCATCAGTT
TCGGTCGCCGTACAAGGGCGAGGGGAACGTGGCACTGGTGTGTTATAGCCTTTCGTCGCA
TGCGGTGGTCGGGACTGAGGAGCTCAGCACTGCTCAGGATGCTGGCATAATGGCCTTAAG
CGACCCGTCTTGAAACACGGACCAAGGAGTCTAACATGCCTGCGAGTGTTTGGGTGGTAA
ACCCGAGCGCGTAATGAAGTGAAGTTGAGACCTCCGTGAGGGCATCGACGCCCGGACGTC
TTTGACGCGGATCTGCGGTAGAGCATGCATGTTGGGACCCGAAAGA
>taxa102
CCGAGTTGTAATCTAGAGAAGTGTTTTCCGTGCTGGACCGTGTATAAGTCTCCTGGAAGG
GAGCGTCATAGAGGGTGAGAATCCCGTCTTTGACACGGATACCAGTGCTATGTGATGCGC
TCTCGACGAGTCGAGTTGTTTGGGAATGCAGCTCAAAACGGGTGGTAAATTCCATCTAAA
GCTAAATACAGGCGAGAGACCGATAGCGAACAAGTACCGTGAGGGAAAGATGAAAAGAAC
TTTGGAAAGAGAGTTAAACAGTACGTGAAATTGCTGAAAGGGAAACGCTTGATGTCAGTC
GCGTTGACTGGGGATCAACCTTGCTGGGTGTACTTCCTAGTCGACGGGTCAGCATCAGTT
TCGGTCCCCGTACAAGGGTGAGGGGAACGTGGCACTGGTGTGTTATAGCCTTTCATTGTA
TGCGGTGGTCGGGACTGAGGAGCTCAGCACTGCTCAGGATGCTGGCATAATGGCCTTAAG
CGACCCGTCTTGAAACACGGACCAAGGAGTCTAACATGCCTGCGAGTGTTTGGGTGGTAA
ACCCGAGCGCGCAATGAAGTGAAGTTGAGACCTTTGTGAGGGCATCGACGCCCGGACGTC
TTTGACGCGGATCTGCGGTAGAGCATGCATGTTGGGACCCGAAAGA
>taxa106
CCGAGTTGTAATCTAGAGAAGCGTCTTCCGCGCTGGACCGTGTACAAGTCTCCTGGAAGG
GAGCGTCATAGAGGGTGAGAATCCCGTCTTTGACACGGATACCAGTGCTATGTGATGCGC
TCTCGACGAGTCGAGTTGTTTGGGAATGCAGCTCAAATAGGGTGGTAAATTCCATCTAAA
GCTAAATACAGGCGAGAGACCGATAGCGAACAAGTACCGTGAGGGAAAGATGAAAAGAAC
TTTGGAAAGAGAGTTAAACAGTACGTGAAATTGCTGAAAGGGAAACGCTTGATGTCAGTC
GCGTCGTCCGGGGATCAACCTTGCTGGGTGTACTTCCCGGCAGACGGGTCAGCATCGGTT
TCGGTCGTCGTACAATGGCGAGAGGAACGTGGCACCGGTGTGTTATAGCCTTTCGTCGTA
TGCGGCGGTCGGGACCGAGGAACTCAGCACTGCTTAGGATGCTGGCATAATGGCCTTAAG
CGACCCGTCTTGAAACACGGACCAAGGAGTCTAACATGCCTGCGAGTGTTCGGGTGTCAA
ACTCGTGCGCGCAATGAAGTGAAGTCGAGACCTCCGTGAGGGCATCGACGCCCGGATGTC
TTTGACGCGGATCTGCGGTAGAGCATGCATGTTGGGACCCGAAAGA
>taxa103
CCGAGTTGTAATCTAGAGAAGCGTTTTCCGCGCTGGACCGTGTACAAGTCTCCTGGAAGG
GAGCGTCATAGAGGGTGAGAATCCCGTCTTTGACACGGATACCAGTGCTATGTGATGCGC
TCTCGACGAGTCGAGTTGTTTGGGAATGCAGCTCAAAACGGGTGGTAAATTCCATCTAAA
GCTAAATACAGGCGAGAGACCGATAGCGAACAAGTACCGTGAGGGAAAGATGAAAAGAAC
TTTGGAAAGAGAGTTAAACAGTACGTGAAATTGCTGAAAGGGAAACGCTTGACGTCAGTC
GCGTCGGCCGGGGATCAACCTTGCTCGGTGTACTTCCTGGTCGACGGGTCAGCATCGGTT
TCGGTCGCCGTACAAGGGCGAAGGGAACGTGGCACCGGTGTGTTATAGCCTTTCGTCGCA
TGCGGTGGTCGGGACTGAGGAACTCAGCACTGCTTAGGATGCTGGCATAATGGCCTTAAG
CGACCCGTCTTGAAACACGGACCAAGGAGTCTAACATGCCTGCGAGTGTTTGGGTGGCAA
ACTCGGGCGCGCAATGAAGTGAAGTTGAGACCTCTGTGAGGGCATCGACGCCCGGACGTC
TTTGACGCGGATCTGCGGTAGAGCATGCATGTTGGGACCCGAAAGA
>taxa122
CCGAATTGTAATCTAGAGAAGCGTCTTCCGCGCTGGACCGTGTACAAGTCTCCTGGAAGG
GAGCGTCATAGAGGGTGAGAATCCCGTCTTTGACACGGAACCCAGGGCTATGTGATACGC
TCTCGACGAGTCGAGTTGTTTGGGAATGCAGCTCAAATAGGGTGGTAAATTCCATCTAAA
GCTAAATACATGCGAGAGACCGATAGCGAACAAGTACCGTGAGGGAAAGATGAAAAGAAC
TTTGAAAAGAGAGTTAAATAGTACGTGAAATTGCTGAAAGGGAAACGCTTGATGTCAGTC
GCGTTAGCTAGGGATCAACCTTGCTTGGCGTATTTCCTGGTTGACGGGTCAGCATCAGTT
TTCATGCCCGTATAAAAGTGGAAGGAAAGTGGCACTGGTGTGTTATAGCCTTTCATCGTA
TGCGGTGGTGGAGACTGAGGAACTCAGCACTGCATGGGATGCTGGCATAATGGCCTTAAG
CGACCCGTCTTGAAACACGGACCAAGGAGTCTAACATGCCTGCGAGTGTTTGGGTGATAA
ACTCGAGTGCGTAATGAAGTGACGTCGAGATCTCTGTGAGTGCACCGACGCCCGGACGTC
TTTGACAAGGATCTGCGGTAGAGCATGCATGTTAGGACCCGAAAGA
>taxa123
CCGAGTTGTAATCTAGAGAAGCGTTTTCCGCGCTGGACCGTGTACAAGTCTCCTGGAAGG
GAGCGTCATAGAGGGTGAGAATCCCGTCTTTGACACGGAACCCAGGGCTATGTGATGCGC
TCTCAACGAGTCGAGTTGTTTGGGAATGCAGCTCAAATAGGGTGGTAAACTCCATCTAAA
GCTAAATACAAGCGAGAGACCGATAGCGAACAAGTACCGTGAGGGAAAGATGAAAAGAAC
TTTGAAAAGAGAGTTAAATAGTATGTGAAATTGCTGAAAGGGAAACGCTTGATGTCAGTC
GCGTTGACTAGGGATCAACCTTGCTTGGTGCATTTCCTAGTCAATGGGTCAGCATCAGTT
TTGGTGCGGGTACAATGGCACAAGGAATGTAGCACTGGTGTGATATAGCCTTGAGTCGTA
TGCAGTGATCGGAACTGAGGAACG------GGGATAGGATGCTGGCATAATGGCATTAAG
CGACCCGTCTTGAAACACGGACCAAGGAGTCTAACATGCCTGCGAGTGTTTGGGTGACAA
ACTCAAGTGCGAAATGAAGTGAAGTCGAGATCTCTGTGAGTGCACCGACGCCCAGACTTC
TTTGATGAGGACCTGCGGTAGAGCATGTATGTTAGGACCCGAAAGA
>taxa124
CCGAGTTGTAATCTAGAGAAGCGTCTTCCGCGTTGGACCGCGTACAAGTCTCCTGGAAGG
GAGCGTCATACAGGGTGAGAATCCCGTCTTTGACACGGAGCCCAGTGCTATGTGATGCGC
TCTCCAGGAGTCGAGTTGTTTGGGAATGCAGCTCAAATAGGGTGGTAAATTCCATCTAAA
GCTAAATATAGGCGAGAGACCGATAGCGAACAAGTACCGTGAGGGAAAGATGAAAAGAAC
TTTGGAAAGAGAGTTAAACAGTACGTGAAATTGCTGAAAGGGAAACGCTTGATGTCAGTC
GCGTCGGCCGGGGATCAACCTTGCTCGGTGCACTTCCTGGTCGATGGGTCAGCATCAGTT
TCGGCCGCCGTACAAGGGCGGAGGGAACGTGGCACTGGTGTGTTATAGCCCTTCGTCGTA
TGCGGCGGTCGGGACTGAGGAACTCAGCACTGCTTAGGATGCTGGCATAATGGCCTTAAG
CGACCCGTCTTGAAACACGGACCAAGGAGTCTAACTTGCCTGCGAGTGTTTGGGTGAAAA
ACTCGGGCGCGTAATGAAGTGAAGTCGGGACCTCTGTGAGGGCACCGACGCCCGGACGTC
TTTGACGCGGATCCGCGGTAGAGCATGCATGTTGGGACCCGAAAGA
>taxa125
CCGAGTTGTAATCTAGAGAAGCGTTTTCCGCGTTGGACCGTGTACAAGTCTCCTGGAAGG
GAGCGTCATAGAGGGTGAGAATCCCGTCTTTGACACGGATACCAGTGCTATGTGATGCGC
TCTCGACGAGTCGAGTTGTTTGGGAATGCAGCTCAAATAGGGTGGTAAATTCCATCTAAA
GCTAAATACAGGCGAGAGACCGATAGCGAACAAGTACCGTGAGGGAAAGATGAAAAGAAC
TTTGGAAAGAGAGTTAAATAGTACGTGAAATTGCTGAAAGGGAAACGCTTGATGTCAGTC
GCGTCGGCCGGGGGTCAACCTTGCTCGGTGTATTTCCTGCTCGACGGGTCAGCATCAGTG
TCGACCGCCGTACAAGGGCGAAGGGAACGTGGCACTGGTGTGTTATAGCCTTTCGTCGTA
TGCGGTGGTCGGCACTGAGGATCTCAGCACTGCTCAGGATGCTGGCATAATGGCCTTAAG
CGACCCGTCTTGAAACACGGACCAAGGAGTCTAACATGCCTGCGAGTGTTCGGGTGTCAA
ACTCGTGCGCGCAATGAAGTGAAGTCGAGACCTCTGTGGGGGCATCGACGCCCGGACGTC
TTTGACCAGGATCTGCGGTAGAGCATGCATGTTAGGACCCGAAAGA
>taxa135
CCGAGTTGTAATCTAGAGAAGCGTCTTCCGCGCTGGACCGTGTACAAGTCTCCTGGAAGG
GAGCGTCATAGAGGGTGAGAATCCCGTCTTTGACACGGAGCCCAGTGCTATGTGATGCGC
TCTCGACGAGTCGAGTTGTTTGGGAATGCAGCTCAAATAGGGTGGTAAATTCCATCTAAA
GCTAAATATAGGCGAGAGACCGATAGCGAACAAGTACCGTGAGGGAAAGACGAAAAGAAC
TTTGGAAAGAGAGTTAAACAGTACGTGAAATTGCTGAAAGGGAAACGCTTGATGTCAGTC
GCGTCGGCCGGGGATCAACCTTGCTCGGTGCACTTCCTGGTCGATGGGTCAGCATCAGTT
TCGGCCGCCGTACAAGGGCGGAGGGAACGTGGCACTGGTGTGTTATAGCCCTTCGTCGTA
TGCGGCGGTCGGGACTGAGGAACTCGGCACTGCTTAGGATGCTGGCATAATGGCCTTAAG
CGACCCGTCTTGAAACACGGACCAAGGAGTCTAACTTGCCTGCGAGTGTTTGGGTGAAAA
ACTCGGGCGCGTAATGAAGTGAAGTTGGGACCTCTGTGAGGGCACCGACGCCCGGACGTC
TTTGACGAGGATCCGCGGTAGAGCATGCATGTTGGGACCCGAAAGA
>taxa126
CCGAGTTGTAATCTAGAGAAGCGTTTTCCGCGCTGGACCGTGTACAAGTCTCCTGGAAGG
GAGCGTCATAGAGGGTGAGAATCCCGTCTTTGACATGGATCCCAGTGCTATGTGATGCGC
TCTCGACGAGTCGAGTTGTTTGGGAATGCAGCTCAAATTGGGTGGTAAATTCCATCTAAA
GCTAAATACAGGCGAGAGACCGATAGCGAACAAGTACCGTGAGGGAAAGATGAAAAGAAC
TTTGGAAAGAGAGTTAAACAGTACGTGAAATTGCTGAAAGGGAAACGCTTGATGTCAGTC
ACGTTGGCCAGGGATCAACCTTGCTGGGTGTACTTCCTGGCCGACGGGTCAGCATCAGTT
TTGGTCACCGTACAAGGGTGAGAGGAATGTGGCACTGGTGTGTTATAGCCTTTCATCGCA
TGCGGTGGTCGGGACTCAGGGACTCAGCATTGCTTAGGATGCTGGCATAATGGCCTTAAG
CGACCCGTCTTGAAACACGGACCAAGGAGTCTAACATGCCTGCGAGTGTTTGGGTGGCAA
ACCCAAGCGCGAAATGAAGTGAAGTTGAGACCTCTGTGAGGGCATCGACGCCCGGACGTC
TTTGACGCGGATCTGCGGTAGAGCATGCATGTTGGGACCCGAAAGA
>taxa127
CCGAGTTGTAATCTAGAGAAGTGTTTTCCGCGCTGGACCGTGTACAAGTCTCCTGGAAGG
GAGCGTCATAGAGGGTGAGAATCCCGTCTCTGACACGGACCCCAGTGCTATGTGATGCGC
TCTCGACGAGTCGGGTTGTTTGGGAATGCAGCTCAAATCGGGTGGTAAACTCCATCTAAA
GCTAAATATAGGCGAGAGACCGATAGCGAACAAGTACCGTGAGGGAAAGATGAAAAGAAC
TTTGGAAAGAGAGTTAAACAGTACGTGAAATTGCTGAAAGGGAAACGCTTGATGTCAGTC
GCGTCGGCCAGGAATCAACCTTGCTGGGCGTATTTTCTGGTCGACGGGTCAGCATCAGTT
TCGATCGTCGTACAAGGGCGAAGGGAATGTGGCACTGGTGTGTTATAGCCTTTCGTCGTA
TGCGATGGTCGGGACTGAGGAACTCGGCACTGCTCAGGATGCTGGCATAATGGCCTTAAG
CGACCCGTCTTGAAACACGGACCAAGGAGTCTAACATGCCTGCGAGTGTTTGGGTGGCAA
ACCCGAGCGCGTAATGAAGTGAAGTTGAGACCTCTGTGAGGGCATCGACGCCCGGACGTC
TTTGACGAGGATCTGCGGTGGAGCATGTATGTTGGGACCCGAAAGA
>taxa128
CCGAGTTGTAATCTAGAGAAGCGTTTTCCGCGCTGGACCGTGTACAAGTCTCCTGGAAGG
GAGCGTCGTAGAGGGTGAGAATCCCGTCTTTGACACGGATGCCAGTGCTATGTGATGCGC
TCTCGACGAGTCGAGTTGTTTGGGAATGCAGCTCAAATCGGGTGGTAAATTCCATCTAAA
GCTAAATACAGGCGAGAGACCGATAGCGAACAAGTACCGTGAGGGAAAGATGAAAAGAAC
TTTGGAAAGAGAGTTAAACAGTACGTGAAATTGCTGAAAGGGAAACGCTTGATGTCAGTC
GCGTCGGCCGGGGATCAACCTTGCTGGGTGTATTTCCTGGTCGACGGGTCAGCATCAGTT
TTGGTTGTCATACAAGGGCGGAGGGAACGTGGCACTGGTGTGTTATAGCCTTTCGTCGTA
TGTGATGGTTGGGACTGAGGAACTCAGCACTGCTTAGGATGCTGGCATAATGGCCTTAAG
CGACCCGTCTTGAAACACGGACCAAGGAGTCTAACATGCCTGCGAGTGTTTGGGTGGTAA
ACTCGAGCGCGAAATGAAGTGAAGTCGAGACCTCTGTGAGGGCATCGACGCCCGGACGTC
TTTGACGCGGATCTGCGGTAGAGCATGTATGTTGGGACCCGAAAGA
>taxa129
CCGAGTTGTAATCTAGAGAAGCGTCTTCCGCGCTGGACCGTGTACAAGTCTCCTGGAAGG
GAGCGTCGTAGAGGGTGAGAATCCCGTCTCTGACACGGATACCAGTGCTATGTGATGCGC
TCTCGACGAGTCGAGTTGTTTGGGAATGCAGCTCAAATCGGGTGGTAAATTCCATCTAAA
GCTAAATACAGGCGAGAGACCGATAGCGAACAAGTACCGTGAGGGAAAGATGAAAAGAAC
TTTGGAAAGAGAGTTAAACAGTACGTGAAATTGCTGAAAGGGAAACGCTTGATGTCAGTC
GCGTCGGCCGGGGATCAGCCTTGCTGGGTGTACTTCCTGGTCGACGGGTCAGCATCGGTT
TCGATCGTCGTACAAGGGCGAGGGGAACGTGGCACTGGTGTGTTATAGCCTTTCGTCGTA
TGCGGCGGTCGGGACCGAGGACCTCAGCACTGCTTAGGATGCTGGCATAATGGCCTTAAG
CGACCCGTCTTGAAACACGGACCAAGGAGTCTAACATGCCTGCGAGTGTTTGGGTGGCAA
ACCCGAGCGCGTAATGAAGTGAAGTTGAGACCTCTGTGAGAGCATCGACGCCCGGACGTC
TTTGACGCGGATCTGCGGTAGAGCATGTATGTTGGGACCCGAAAGA
>taxa130
CCGAGTTGTAATCTAGAGAAGCGTCTTCCGCGCTGGACCGTGTACAAGTCTCCTGGAAGG
GAGCGTCGTAGAGGGTGAGAATCCCGTCTCTGACACGGATACCAGTGCTATGTGATGCGC
TCTCGACGAGTCGAGTTGTTTGGGAATGCAGCTCAAATCGGGTGGTAAATTCCATCTAAA
GCTAAATACAGGCGAGAGACCGATAGCGAACAAGTACCGTGAGGGAAAGATGAAAAGAAC
TTTGGAAAGAGAGTTAAACAGTACGTGAAATTGCTGAAAGGGAAACGCTTGATGTCAGTC
GCGTCGGCCGGGGATCAGCCTTGCTGGGTGTACTTCCTGGTCGACGGGTCAGCATCGGTT
TCGATCGTCGTACAAGGGCGAGGGGAACGTGGCACTGGTGTGTTATAGCCTTTCGTCGTA
TGCGGCGGTCGGGACCGAGGACCTCAGCACTGCTTAGGATGCTGGCATAATGGCCTTAAG
CGACCCGTCTTGAAACACGGACCAAGGAGTCTAACATGCCTGCGAGTGTTTGGGTGGCAA
ACCCGAGCGCGTAATGAAGTGAAGTTGAGACCTCTGTGAGAGCATCGACGCCCGGACGTC
TTTGACGCGGATCTGCGGTAGAGCATGTATGTTGGGACCCGAAAGA
>taxa133
CCGAGTTGTAATCTAGAGAAGCGTTTTCCGCGCTGGACCGTGTACAAGTCTCCTGGAAGG
GAGCGTCGTAGAGGGTGAGAATCCCGTCTTTGACACGGATACCAGTGCTATGTGATGCGC
TCTCGACGAGTCGAGTTGTTTGGGAATGCAGCTCAAAATGGGTGGTAAATTCCATCTAAA
GCTAAATACAGGCGAGAGACCGATAGCGAACAAGTACCGTGAGGGAAAGATGAAAAGAAC
TTTGGAAAGAGAGTTAAACAGTACGTGAAATTGCTGAAAGGGAAACGCTTGATGTCAGTC
GCGTCGGCCGGGGATCAACCTTGCTGGGTGTACTTCCCAGTCGACGGGTCAGCATCAGTT
TCAGTCGCCGTACAAGGGCGAGGGGAATGTGGCACTGGTGTGTTATAGCCTTTCGTCGTA
TGCGGCGGTCGGGACTGAGGAACTCAGCACTGKTTAGGATGCTGGCATAATGGCCTTAAG
CGACCCGTCTTGAAACACGGACCAAGGAGTCTAACATGCCTGCGAGTGTTTGGGTGGCAA
ACCCGAGCGCGTAATGAAGTGACGTTGAGACCTCTGTGAGGGCATCGACGCCCGGACGTC
TTTGACGAGGATCTGCGGTAGAGCATGTATGTTGGGACCCGAAAGA
>taxa134
CCGAGTTGTAATCTAGAGAAGCGTTTTCCGCGCTGGACCGTGTACAAGTCTCCTGGAAGG
GAGCGTCGTAGAGGGTGAGAATCCCGTCTTTGACACGGATACCAGTGCTATGTGATGCGC
TCTCGACGAGTCGAGTTGTTTGGGAATGCAGCTCAAAATGGGTGGTAAATTCCATCTAAA
GCTAAATACAGGCGAGAGACCGATAGCGAACAAGTACCGTGAGGGAAAGATGAAAAGAAC
TTTGGAAAGAGAGTTAAACAGTACGTGAAATTGCTGAAAGGGAAACGCTTGATGTCAGTC
GCGTCGGCCGGGGATCAACCTTGCTGGGTGTACTTCCCAGTCGACGGGTCAGCATCAGTT
TCAGTCGCCGTACAAGGGCGAGGGGAATGTGGCACTGGTGTGTTATAGCCTTTCGTCGTA
TGCGGCGGTCGGGACTGAGGAACTCAGCACTGKTTAGGATGCTGGCATAATGGCCTTAAG
CGACCCGTCTTGAAACACGGACCAAGGAGTCTAACATGCCTGCGAGTGTTTGGGTGGCAA
ACCCGAGCGCGTAATGAAGTGACGTTGAGACCTCTGTGAGGGCATCGACGCCCGGACGTC
TTTGACGAGGATCTGCGGTAGAGCATGTATGTTGGGACCCGAAAGA
>taxa64
CCGAGTTGTAATCTAGAGAAGCGTCTTCCGCGCTGGCCCGTGTACAAGTCTCCTGGAAGG
GAGCATCATAGAGGGTGAGAATCCCGTCTTTGACACGGATACCAGGGCTATGTGATGCGC
TCTCGACGAGTCGAGTTGTTTGGGAATGCAGCTCAAAGTGGGTGGTAAATTCCATCTAAA
GCTAAATACGTGCGAGAGACCGATAGCGAACAAGTACCGTGAGGGAAAGACGAAAAGAAC
TTTGAAAAGAGAGTTAAACAGTACGTGAAATTGCTGAAAGGGAAACGCTCGATGTCAGTC
GCGTCGGCCAGGGATCAGCCTTGCTGGGCGTAGTTCCTGGTCGGTGGGTCAGCATCAGTT
TCGATCGCCGTACAAGGGCGGGGGGAAGGTAGCACTGGTGTGTTATAGCCCTTCGTCGCA
TGCGGGGGTCGGGACTGAGGAGCTCGGCACTGCTAGAGATGCTGGCATAATGGCATTGAG
CGACCCGTCTTGAAACACGGACCAAGGAGTCTAACTTGCCTGCGAGTGTTTGGGTGCCAA
ACCCAAGTGCGAAATGAAGTGAGGTCGAGATCCCTGTGGGAGCATCGACGCCCGGACGTC
TTTGACGGGGATCTGCGGTAGAGCATGCATGTTGGGACCCGAAAGA
>taxa65
CCGAGTTGTAATCTAGAGAAGCGTCTTCCGCGCTGGCCCGTGTACAAGTCTCCTGGAAGG
GAGCATCATAGAGGGTGAGAATCCCGTCTTTGACACGGATACCAGGGCTATGTGATGCGC
TCTCGACGAGTCGAGTTGTTTGGGAATGCAGCTCAAAGTGGGTGGTAAATTCCATCTAAA
GCTAAATACGTGCGAGAGACCGATAGCGAACAAGTACCGTGAGGGAAAGACGAAAAGAAC
TTTGAAAAGAGAGTTAAACAGTACGTGAAATTGCTGAAAGGGAAACGCTCGATGTCAGTC
GCGTCGGCCAGGGATCAGCCTTGCTGGGCGTAGTTCCTGGTCGGTGGGTCAGCATCAGTT
TCGATCGCCGTACAAGGGCGGGGGGAAGGTAGCACTGGTGTGTTATAGCCCTTCGTCGCA
TGCGGGGGTCGGGACTGAGGAGCTCGGCACTGCTAGAGATGCTGGCATAATGGCATTGAG
CGACCCGTCTTGAAACACGGACCAAGGAGTCTAACTTGCCTGCGAGTGTTTGGGTGCCAA
ACCCAAGTGCGAAATGAAGTGAGGTCGAGATCCCTGTGGGAGCATCGACGCCCGGACGTC
TTTGACGGGGATCTGCGGTAGAGCATGCATGTTGGGACCCGAAAGA
>taxa66
CCGAATTGTAATCTAGAGAAGCGTCTTCCGCGCTGGCCCGTGTACAAGTCTCCTGGAAAG
GAGCGTCATAGAGGGTGACAATCCCGTCTCTGACACGGATACCAGGGCTATGTGATGCGC
TCTCCACGAGTCGAGTTGTTTGGGAATGCAGCTCAAATCGGGTGGTAAATTCCATCTAAA
GCTAAATACAGGCGAGAGACCGATAGCGTACAAGTACCGTGAGGGAAAGACGAAAAGAAC
TTTGAAAAGAGAGTTAAACAGTACGTGAAATTGCTGAAAGGGAAACGCTTGATGTCAGTC
GCGTTCGTCGGGGATCAACCTTGCTTGGTGCACTTTCCGCTGGACGGGTCAGCATCAGTT
TCGATCGACGTACAAAAGCAGGGGGAACGTGGCACTGGTGTGTTATAGCCCTTTGTCGCA
TGCGCCGATGGGGACTGAGGAACTCAGCACTGCATGGGATGCTGGCATAATGGCATTCAG
CGACCCGTCTTGAAACACGGACCAAGGAGTCTAACATGCATGCGAGTGTTCGGGTGCAAA
ACCCGAGCGCGCAATGAAGTGAAGTCGAGATCTCTCTGAGTGCACCGACGCCCGGACGTC
TTTGACGCGGATCTGCGGTAGAGCATGTACGTTGGGACCCGAAAGA
>taxa112
CCGAGTTGTAATCTAGAGAAGCGTTTTCCGTGCTGGACCGTGTACAAGTCTCCTGGAAGG
GAGCATCATAGAGGGTGAGAATCCCGTCTTTGACACGGATGCTAGTGCTGCGTGAGACGC
TCTCGACGAGTCGAGTTGTTTGGGAATGCAGCTCAAAATGGGTGGTAAATTCCATCTAAA
GCTAAATACAGGCGAGAGACCGATAGCGAACAAGTACCGTGAGGGAAAGACGAAAAGAAC
TTTGGAAAGAGAGTTAAACAGTACGTGAAATTGCTGAAAGGGAAACGCTTGATGTCAGTC
GCGTTGGCCAGGGATCAACCTTGCTGGGTGTATTTCCTAGTCGACGGGTCAGCATCAGTT
TCGATCGCTGTACAATGGCGAGGGGAACGTGGCACTGGTGTGTTATAGCCTGTCGTCGTA
TGCAGTGGTCGGGACTGAGGAACTCAGCACTGCTTAGGATGCTGGCATAATGGCCTTAAG
CGACCCGTCTTGAAACACGGACCAAGGAGTCTAACATGCCTGCGAGTGTTTGGGTGGAAA
ACTCGAGCGCGAAATGAAGTGAAGTTGAGATCTCTGTGAGAGCATCGACGCCCGGACGTC
TTTGACGAGGATCTGCGGTAGAGCATGCATGTTAGGACCCGAAAGA
>taxa113
CCGAGTTGTAATCTAGAGAAGCGTTTTCCGCGCTGGACCGTGTACAAGTCTCCTGGAAGG
GAGCATCATAGAGGGTGAGAATCCCGTCTTTGACACGGATGCCAGTGCTGCGTGAGGCGC
TCTCGACGAGTCGAGTTGTTTGGGAATGCAGCTCAAAATGGGTGGTAAATTCCATCTAAA
GCTAAATACAGGCGAGAGACCGATAGCGAACAAGTACCGTGAGGGAAAGACGAAAAGAAC
TTTGGAAAGAGAGTTAAACAGTACGTGAAATTGCTGAAAGGGAAACGCTTGATGTCAGTC
GCGTTGGCTAGGGATCAACCTTGCTGGGTGTATTTCCTGGTCGACGGGTCAGCATCAGTT
TCGATCGCTGTACAATGGCGAGGGGAACGTGGCACTGGTGTGTTATAGCCTTTCGTCGTA
TGCAGTGGTCGGGACTGAGGAACTCAGCACTGCTTAGGATGCTGGCATAATGGCCTTAAG
CGACCCGTCTTGAAACACGGACCAAGGAGTCTAACATGCCTGCGAGTGTTTGGGTGGAAA
ACCCGAGCGCGAAATGAAGTGAAGTTGAGATCTCTGTGAGAGCATCGACGCCCGGACGTC
TCTGACGCGGATCTGCGGTAGAGCATGTATGTTAGGACCCGAAAGA
>taxa114
CCGAGTTGTAATCTAGAGAAGCGTTTTCCGTGCCGGACCGTGTACAAGTCTCCTGGAAGG
GAGCGTCATAGAGGGTGAGAATCCCGTCTTTGACACGGATACCGGTGCTCCGTGATACGC
TCTCGACGAGTCGAGTTGTTTGGGAATGCAGCTCAAAATGGGTGGTAAATTCCATCTAAA
GCTAAATACAGGCGAGAGACCGATAGCGAACAAGTACCGTGAGGGAAAGATGAAAAGAAC
TTTGGAAAGAGAGTTAAACAGTACGTGAAATTGCTGAAAGGGAAACGCTTGATGTCAGTC
GCGTCGGCCGGGGATCAACCTTGTTGGGTGTATTTCCTGGTCGACGGGTCAGCATCAGTT
TCGATCGTCGTACAATGGCGGAGGGAACGTGGCACTGGTGTGTTATAGCCTTTCGTCGGA
TGCGGTGGTCAGGACTGAGGAACTCAGCATTGCTTAGGATGCTGGCATAATGGCCTTAAG
CGACCCGTCTTGAAACACGGACCAAGGAGTCTAACATGCCTGCGAGTGTTTGGGTGGAAA
ACCCGAGCGCGAAATGAAGTGAAGTTGAGATCTCTGTGAGAGCATCGACGCCCGGACGTC
TTTGACGCGGATCTGCGGTAGAGCATGTATGTTAGGACCCGAAAGA
>taxa104
CCGAGTTGTAATCTAGAGAAGCGTCTTCTGTGCTGGACCGTGTACAAGTCTCCTGGAAGG
GAGCGTCATAGAGGGTGAGAATCCCGTCTTTGACACGGACACCAGTGCTATGTGATGCGC
TCTCAACGAGTCGAGTTGTTTGGGAATGCAGCTCAAAACGGGTGGTAAATTCCATCTAAA
GCTAAATACAGGCGAGAGACCGATAGCGAACAAGTACCGTGAGGGAAAGATGAAAAGAAC
TTTGAAAAGAGAGTTAAACAGTACGTGAAATTGCTGAAAGGGAAATGCTTGATGTCAGTC
GCGTCGGCCGGGGATCAACCTTGCTGGGTGTACTTCCCTGTCGACGGGTCAGCATCAGTT
TTGATCGCTGTACAAGGGCGAGGGGAACGTGGCACTGGTGTGTTATAGCCTTTCGTCATA
TGCGGTGGTTGGGACTGAGGAACTCAGCACTGCTTAGGATGCTGGCATAATGGCCTTAAG
CGACCCGTCTTGAAACACGGACCAAGGAGTCTAACATGCCTGCGAGTGTTTGGGTGGAAA
ACCCGAGCGCGCAATGAAGTGACGTCGAGACCTCTGTGAGGGCACCGACGCCCGGACGTC
TTTGACGCGGATCTGCGGTAGAGCATGCATGTTGGGACCCGAAAGA
>taxa105
CCGAGTTGTAATCTAGAGAAGCGTCTTCTGCGCTGGACCGTGTACAAGTCTCCTGGAAGG
GAGCGTCATAGAGGGTGAGAATCCCGTCTTTGACACGGACACCAGTGCTATGTGATGCGC
TCTCAACGAGTCGAGTTGTTTGGGAATGCAGCTCAAAACGGGTGGTAAATTCCATCTAAA
GCTAAATACAGGCGAGAGACCGATAGCGAACAAGTACCGTGAGGGAAAGATGAAAAGAAC
TTTGAAAAGAGAGTTAAACAGTACGTGAAATTGCTGAAAGGGAAACGCTTGATGTCAGTC
GCGTCGGCCGGGGATCAACCTTGCTTGGTGTACTTCCCTGTCGACGGGTCAGCATCAGTT
TCRATCGCCATAGAAGGGCGAGGGGAATGTGGCACTGGTGTGTGATAGCCTTTCGCAATA
TGTGGTGGTCGGGACTGAGGAACTCAGCATTGCTTAGGATGCTGGCATAATGGCCTTAAG
CGACCCGTCTTGAAACACGGACCAAGGAGTCTAACATGCCTGCGAGTGTTTGGGTGGAAA
ACTCGGACGCGCAATGAAGTGACGTCGAGACCTCTGTGAGGGCATCGACGCCCGGACGTC
TTTGACGCGGATCTGCGGTAGAGCATGCATGTTGGGACCCGAAAGA
>taxa107
CCGAGTTGTAATCTAGAGAAGCGTCTTCCGCGCTGGACCGTGTACAAGTCTCCTGGAAGG
GAGCGTCATAGAGGGTGAGAATCCCGTCTTTGACACGGATACCAGTGCTATGTGATGCGC
TCTCGACGAGTCGAGTTGTTTGGGAATGCAGCTCAAATTGGGTGGTAAATTCCATCTAAA
GCTAAATACAGGCGAGAGACCGATAGCGAACAAGTACCGTGAGGGAAAGATGAAAAGAAC
TTTGGAAAGAGAGTTAAACAGTACGTGAAATTGCTGAAAGGGAAACGCTTGATGTCAGTC
GCGTCGTCCGGGGATCAACCTTGCTGGGTGTACTTCCCGGTAGACGGGTCAGCATCGGTT
TTGGTCGCCGTATAATGGCGAGAGGAATGTGGCACCGGTGTGTTATAGCCTTTCGTCGCA
TGCGGTGGTCAGGACCGAGGAACTCAGCACTGCTCAGGATGCTGGCATAATGGCCTTAAG
CGACCCGTCTTGAAACACGGACCAAGGAGTCTAACATGCCTGCGAGTGTTCGGGTGGCAA
ACTCGTGCGCGTAATGAAGTGAAGTCGAGACCTCCGTGAGGGCATCGACGCCCGGATGTC
TTTGACGTGGATCTGCGGTAGAGCATGCATGTTGGGACCCGAAAGA
>taxa108
CCGAGTTGTAATCTAGAGAAGTGTTTTCCGCGCTGGACCGTGTATAAGTCTCCTGGAAGG
GAGCGTCGTAGAGGGTGAGAATCCCGTCTTTGACACGGATACCAGTGCTATGTGATACGC
TCTCGACGAGTCGAGTTGTTTGGGAATGCAGCTCAAAATGGGTGGTAAATTCCATCTAAA
GCTAAATACAGGCGAGAGACCGATAGCGAACAAGTACCGTGAGGGAAAGATGAAAAGAAC
TTTGGAAAGAGAGTTAAACAGTACGTGAAATTGCTGAAAGGGAAACGCTTGATGTCAGTC
GCGTCGGCCGGGGATCAACCTTGCTGGGTGTACTTCTCGGTCGACGGGTCAGCGTCAGTT
TCGGTCGTCGTACAAGGGCGAGGGGAACGTGGCACTGGTGTGTTATAGCCTTTCGTCGTA
TGCGGCGGGCGGGACTGAGGAACTCAGCACTGCTTAGGATGCTGGCATAATGGCCTTAAG
CGACCCGTCTTGAAACACGGACCAAGGAGTCTAACATGCCTGCGAGTGTTTGGGTGGCAA
ACTCGAGCGCGCAATGAAGTGAAGTCGAGACCTCTGTGAGGGCATCGACGCCCGGACGTC
TTTGACGCGGATCTGCGGTAGAGCATGCATGTTGGGACCCGAAAGA
>taxa109
CCGAGTTGTAATCTAGAGAAGCGTTTTCCGCGCTGGACCGTGTATAAGTCTCCTGGAAGG
GAGCGTCGCAGAGGGTGAGAATCCCGTCTTTGACACGGATGCCAGTGCTATGTGATGCGC
TCTCGACGAGTCGAGTTGTTTGGGAATGCAGCTCAAAACGGGTGGTAAATTCCATCTAAA
GCTAAATACAGGCGAGAGACCGATAGCGAACAAGTACCGTGAGGGAAAGATGAAAAGAAC
TTTGGAAAGAGAGTTAAACAGTACGTGAAATTGCTGAAAGGGAAACGCTTGATGTCAGTC
GCGTCGGCCGGGGATCAACCTTGCTGGGTGTACTTCCTGGTCGACGGGTCAGCGTCAGTT
TCGGTCGCCGTACAAGGGCGAGGGGAATGTGGCACTGGTGTGTTATAGCCTTTCGTCGTA
TGCGGCGGTCGGGACTGAGGAACTCAGCATTGCTTAGGATGCTGGCATAATGGCCTTAAG
CGACCCGTCTTGAAACACGGACCAAGGAGTCTAACATGCCTGCGAGTGTTTGGGTGGCAA
ACTCGAGCGCGCAATGAAGTGAAGTTGAGACCTCTGTGAGGGCATCGACGCCCGGACGTC
TTTGACGCGGATCTGCGGTAGAGCATGCATGTTGGGACCCGAAAGA
>taxa110
CCGAGTTGTAATCTAGAGAAGCGTTTTCCGCGCTGGACCGTGTACAAGTCTCCTGGAAGG
GAGCGTCATAGAGGGTGAGAATCCCGTCTTTGACACGGACCCCAGTGCTATGTGATGCGC
TCTCGACGAGTCGAGTTGTTTGGGAATGCAGCTCAAAACGGGTGGTAAATTCCATCTAAA
GCTAAATACAGGCGAGAGACCGATAGCGAACAAGTACCGTGAGGGAAAGATGAAAAGAAC
TTTGGAAAGAGAGTTAAACAGTACGTGAAATTGCTGAAAGGGAAACGCTTGATGTCAGTC
GCGTCGGCTGGGGATCAACCTCGCTGGGTGTATTTCCTGGTTTACGGGTCAGCATCAGTT
TCGGTCGCCGTACAAGGGCGAGGGGAACGTGGCACTGGTGTGTTATAGCCTTTTGTCGCA
TGCGGTGGTGGGGACTGAGGAACTCAGCACTGTTTAGGATGCTGGCATAATGGCCTTAAG
CGACCCGTCTTGAAACACGGACCAAGGAGTCTAACATGCCTGCGAGTGTTCGGGTGCCAA
ACCCGAGCGCGCAATGAAGTGAAGTCGAGACCTCTGTGAGGGCATCGACGCCCGGACGTC
TTCGACGCGGATCTGCGGTAGAGCATGCATGTTGGGACCCGAAAGA
>taxa111
CCGAGTTGTAATCTAGAGAAGCGTTTTCCGCGCTGGACCGTGTACAAGTCTCCTGGAAGG
GAGCGTCGTAGAGGGTGAGAATCCCGTCTTTGACACGGATGCCAGTGCTATGTGATGCGC
TCTCGACGAGTCGAGTTGTTTGGGAATGCAGCTCAAAACGGGTGGTAAATTCCATCTAAA
GCTAAATACAGGCGAGAGACCGATAGCGAACAAGTACCGTGAGGGAAAGATGAAAAGAAC
TTTGGAAAGAGAGTTAAACAGTACGTGAAATTGCTGAAAGGGAAACGCTTGATGTCAGTC
GCGTCGGCCGGGGATCAACCTTGCTGGGGGTATTTCCGGGTCAACGGGTCACCATCAGTT
TCGGTCACCGTACAAGGGCGAGGGGAACGTGGCACTGGTGTGTTATAGCCTTTCGTCGTA
TGCGGTGGTGGGGACTGAGGAACTCAGCACTGTTTAGGATGCTGGCATAATGGCCTTAAG
CGACCCGTCTTGAAACACGGACCAAGGAGTCTAACATGCCTGCGAGTGTTCGGGTGGCAA
ACCCGAGCGCGCAATGAAGTGAAGTTGAGACCTCTGTGAGGGCATCGACGCCCGGACGTC
TTTGACGCGGATCTGCGGTAGAGCATGCATGTTGGGACCCGAAAGA
>taxa115
CCGAGTTGTAATCTAGAGAAGCGTCTTCCGCGCTGGACCGTGTACAAGTCTCCTGGAAGG
GAGCGTCCTAGAGGGTGAGAATCCCGTCTTTGACACGGACCCCAGTGCTATGTGATGCGC
TCTCGACGAGTCGAGTTGTTTGGGAATGCAGCTCAAATCGGGTGGTAAATTCCATCTAAA
GCTAAATACAGGCGAGAGACCGATAGCGAACAAGTACCGTGAGGGAAAGATGAAAAGCAC
TTTGGAAAGAGAGTGAAACAGTACGTGAAATTGCTGAAAGGGAAACGCTTGATGTCAGTC
GCGTCGTCCGGGGGTCAACCTTGCTCGGTGTATTTCCTGGTCGACGGGTCAGCATCAGTT
CGCATCGCCGTACAAGGGCGGAAGGGACGTGGCACTGGTGTGTTATAACCTTTCGTCGTA
TGCGGCGGCGAGGACTGAGGAACTCGGCACTGCTTGGGATGCTGGCATAATGGCCTTAAG
CGACCCGTCTTGAAACACGGACCAAGGAGTCTAACATGTCTGCGAGTGTTTGGGTGACAA
ACTCGAGCGCGTAATGAAGTGACGTCGAGACCTCTGTGAGGGCACCGACGCCCGGACGTC
TTTGACTCGGTTCTGCGGTAGAGCATGCATGTTAGGACCCGAAAGA
>taxa116
CCGAGTTGTAATCTAGAGAAGCGTCTTCCGCGCTGGACCGTGTACAAGTCTCCTGGAAGG
GAGCGTCATAGAGGGTGAGAATCCCGTCTTTGACACGG-GACCAGGGCTATGTGATGCGC
TCTCGACGAGTCGAGTTGTTTGGGAATGCAGCTCAAACAGGGTGGTAAATTCCATCTAAA
GCTAAATATGGGCGAGAGACCGATAGCGAACAAGTACCGTGAGGGAAAGATGAAAAGCAC
TTTGGAAAGAGAGTGAAACAGTACGTGAAATTGCTGAAAGGGAAACGCTTGATGTCAGTC
GCGTCCTCTGGGGGTCAACCTTGCTGGGTGTATTTCCTGGTGGACGGGTCAGCGTCAGTG
TCGATCGCCGTACAAGGGCGAAGGGAACGTGGCACTGGTGTGTTATAGCCTTTCGTCGTA
TGCGGTGGTCGGCACTGAGGAACTCGGCACTGCTTAGGATGCTGGCATAATGGCCTTAAG
CGACCCGTCTTGAAACACGGACCAAGGAGTCTAACATGCCTGCGAGTGTTCGAGTGCCAA
ACCCGAGCGCGTAATGAAGTGACGTCGAGACCTCTGTGAGGGCACCGACGCCCGGACGTC
TTTGACTCGGTTCTGCGGTAGAGCATGCATGTTAGGACCCGAAAGA
>taxa117
CCGAGTTGTAATCTAGAGAAGCGTTTTCCGCGTTGGCGCGTGTACAAGTCTCCTGGAAGG
GAGCGTCATAGAGGGTGAGAATCCCGTCTTTGACACGGAGGCCAGGGCTATGTGATGCGC
TCTCGACGAGTCGAGTTGTTTGGGAATGCAGCTCAAATCGGGTGGTAAATTCCATCTAAA
GCTAAATATTGGCGAGAGACCGATAGCGAACAAGTACCGTGAGGGAAAGACGAAAAGAAC
TTTGGAAAGAGAGTTGAATAGTACGTGAAATCGTTGAAAGGGAAACGCTTGATGTCAGTC
GCGTCGTCCGGGGATCAACCTCGGTGGGCGTACTTCCCGGTCGTCGGGTCAGCGTCAGCG
TCGATCGCCGTACAAGGTCGGAAGGAACGTGGCACTGGTGTGTTATAGCCTTTCGTCGTA
TGCGGCGGTGGGCACTGAGGAACTCAGCACTGCTTAGGATGCTGGCATAATGGCCTTAAG
CGACCCGTCTTGAAACACGGACCAAGGAGTCTAACATGCATGCGAGTGTTCGGGTCGTAA
ACTCGAGCGCGGAGTGAAGTGAAGTCGAGACCTCCCTGAGCGCATCGACGCCCGGACGTC
TTTGACGCGGATCCGCGGTAGAGCATGCACGTTAGGACCCGAAAGA
>taxa118
CCGAGTTGTAATCTAGAGAAGCGTCTTCCGCGTCGGACCGTGTACAAGTCTCCTGGAAGG
GAGCGTCATAGAGGGTGAGAATCCCGTCTTTGACACGGAATCCGAGGCTATGTGATGCGC
TCTCGACGAGTCGAGTTGTTTGGGAATGCAGCTCAAAACGGGTGGTAAATTCCATCTAAA
GCTAAATACAGGCGAGAGACCGATAGCGAACAAGTACCGTGAGGGAAAGACGAAAAGAAC
TTTGGAAAGAGAGTTAAACAGTACGTGAAATTGCTGAAAGGGAAACGTTTGATGTCAGTC
GCGTCGGCTGGGGGTCAATCTGGCCGGATGTATTTCCTGGTCGACGGGTCAGCGTCAGTT
TTCGTCGCCGTACAATGGCTTGGGGAACGTGGCACTGGTGTGTTATAGCCCTTGGTCGTA
TGCGGCGGTGGGGACTGAGGAACTCAGCACTGCTTAGGATGCTGGCATAATGGCCTTRAG
CGACCCGTCTTGAAACACGGACCAAGGAGTCTAACATGCCTGCGAGTGTTTGGGTGCCAA
ACTCGAGCGCGAAATGAAGTGAGGTCGACACCTCTGTGAGGGCATCGACGCCCGGATGTC
TCTGACGAGGATCCGCGGTAGAGCATGCATGTTAGGACCCGAAAGA
>taxa119
CCGAGTTGTAATCTAGAGAAGCGTCTTCCGCGTCGGACCGTGTACAAGTCTCCTGGAAGG
GAGCGTCATAGAGGGTGAGAATCCCGTCTTTGACACGGAATCCGAGGCTATGTGATGCGC
TCTCGACGAGTCGAGTTGTTTGGGAATGCAGCTCAAAACGGGTGGTAAATTCCATCTAAA
GCTAAATACAGGCGAGAGACCGATAGCGAACAAGTACCGTGAGGGAAAGATGAAAAGAAC
TTTGGAAAGAGAGTTAAACAGTATGTGAAATTGCTGGAAGGGAAACGTTTGATGTCAGTC
GCGTCGGCCGGGGGTCAATCTGGCTGGGTGTATTTCCTGGTCGACGGGTCAGCGTCAGTT
TTCGTCGCCGTACAATGGCAGAGGGAAAGTGGCACTGGTGTGTTATAGCCCTCGGTCGTA
TGCGGTGGTGGGGACTGAGGAACTCACCACTGTTTAGGATGCTGGCATAATGGCCTTAAG
CGACCCGTCTTGAAACACGGACCAAGGAGTCTAACATGCCTGCGAGTGTTTGGGTGGGAA
ACTCGAGCGCGAAATGAAGTGAGGTCGAGACCTCTGTGAGGGCATCGACGCCCGGATGTC
ATCGACGAGGATCTGCGGTAGAGCATGCATGTTAGGACCCGAAAGA
>taxa170
CCGAGTTGTAATCTAGAGAAGCGTGTTCGGCGCTGGCCCGTGTACAAGTCTCCTGGAAGG
GAGCGTCATAGAGGGTGAGAATCCCGTCTTTGACACGGATACCAGGGCTATGTGAGGCGC
TCTCGACGAGTCGAGTTGTTTGGGAATGCAGCTCCAAATGGGTGGTAAATTCCATCTAAA
GCTAAATACAGGCGAGAGACCGATAGCGAACAAGTACCGTGAGGGAAAGATGAAAAGAAC
TTTGGAAAGAGAGTTAAACAGTACGTGAAATTGCTGAAAGGGAAACGCTTGACGTCAGTC
GCGTCGGCCGGGGATCAACCTTGCTGGGTGCACTTCCCGGGTGACGGGTCAGCATCGGTT
TCGGTCGGCGTACAAGGGCAAAGGGAACGTGGCACTGGTGTGTTATAGCCTTTCGTCAGA
TGCGGCGGTCGGGACTGAGGAACTCGGCACTGTCCAGGATGCTGGCATAATGGCGTCAAG
CGACCCGTCTTGAAACACGGACCAAGGAGTCTAACATGCATGCGAGTGTTTGGGTGGAAA
ACCCAGGCGCGAAATGAAGTGAGGTCGAGACCCCTGTGGGGGCACCGACGCCCGGATGTC
GATGACGGGGATCTGCGGTAGAGCATGCATGTTGGGACCCGAAAGA
>taxa171
CCGAATTGTAATCTAGAGAAGTGTTATCCGCACTGGCCCGTGTACAAGTCTCCTGGAAGG
GAGCGTCTTAGAGGGTGAGAATCCCGTCTATGACACGGATACCAGAGCTCTGTGATGCGC
TCTCGACGAGTCGAGTTGTTTGGGAATGCAGCTCAAATAGGGTGGTAAATTCCATCTAAA
GCTAAATACAGGCGAGAGACCGATAGCGTACAAGTACCGTGAGGGAAAGACGAAAAGAAC
TTTGGAAAGAGAGTTAAACAGTACGTGAAATTGTTGAAAGGGAAACGCTTGATGACAGTC
GCAAGGGTTGGGGATCAACCTTG-TGAGTGTATTTCCTGGTCTTTGGGTCAGCATCAGTT
TTGACCGCCGTACAAGGGCAAAGTGAATGTGCCATCGGTGTGTTATAGCCTTTCGTCGTA
TGCGGTGGCTAGGACTGAGGTACTCAGCACTGCATGGGATGCTGGCATAATGGCATTAAG
CGACCCGTCTTGAAACACGGACCAAGGAGTCTAACATGCATGCAAGTGTTTGGGTGGTAA
ACCCGGGCGCGTAACGAAGTGTAGTCGAGACCTCTGTGAGGGCACCGACGCCCAGACGTC
TTTGACAAGGCTCTGCGGTAGAGCATGTATGTTGGGACCCGAAAGA
>taxa172
CCGAGTTGTAATCTAGAGAAGCGTTTTCCGCGCTGGTGCGTGTACAAGTCTCCTGGAAGG
GAGCGTCATAGAGGGTGAGAATCCCGTCTTTGATACGGAACGCAGTGCTATGTGATACGC
TCTCGACGAGTCGAGTTGTTTGGGAATGCAGCTCAAAATGGGTGGTAAACTCCATCTAAA
GCTAAATACAGGCGAGAGACCGATAGCGAACAAGTACCGTGAGGGAAAGATGAAAAGAAC
TTTGAAAAGAGAGTTAAACAGTACGTGAAATTGCTGAAAGGGAAACGCTTGATGTCAGTC
GCGTTGGCTGGGGATCAACCTTGCTGGGTGTACTTCCTAGTCGACGGGTCAGCATCAGTT
TCGTTCGTCGTAGAAGGGCGAGGGGAAGGTGGCACTTGTGTGTTATAGCCTTTTGTCGTA
TGCGTCGGTCGGGACTGAGGAACTCAGCACTGCTTAGGATGCTGGCATAATGGCCTTAAG
CGACCCGTCTTGAAACACGGACCAAGGAGTCTAACATGCATGCGAGTGTTTGGGTGGCAA
ACCCGAGCGCGTAATGAAGTGAGGTTGAGACCTCCGTGAGGGCATCGACGCCCGGACGTC
TTTGACGCGGACCTGCGGTAGAGCACGCATGTTGGGACCCGAAAGA
>taxa173
CCGAGTTGTAATCTAGAGAAGCGTTTTCCGCGCTGGACCGTGTACAAGTCTCCTGGAAGG
GAGCGTCATAGAGGGTGAGAATCCCGTCTTTGACACGGATCCCAGTGCTATGTGATGCGC
TCTCGACGAGTCGAGTTGTTTGGGAATGCAGCTCAAAATGGGTGGTAAATTCCATCTAAA
GCTAAATACAGGCGAGAGACCGATAGCGAACAAGTACCGTGAGGGAAAGATGAAAAGAAC
TTTGGAAAGAGAGTTAAACAGTACGTGAAATTGCTGAAAGGGAAACGCTTGATGTCAGTC
GCGTCGTCCAGGGATCATCCTTGCTGGGTGCATTTCCTGGTCGACGGGTCAGCATCAGTT
TCAGTCGTCGTACAATGGCCAAGGGAACGTGGCACTGGTGTGTTATAGCTTTTGGTCGTA
TGCGGCGGTCGGAACTGAGGAACTCGGCACTGTCTAGGATGCTGGCATAATGGCCTTAAG
CGACCCGTCTTGAAACACGGACCAAGGAGTCTAACTTGCCTGCGAGTGTTTGGGTGGCAA
ACCCATCCGCGTAATGAAGTGAAGTCGAGACCTCTGTGAGGGCATCGACGCCCGGACGTC
TTTGACGCGGATCCGCGGTAGAGCATGCATGTTGGGACCCGAAAGA
>taxa174
CCGAATTGTAATCTAGAGAAGCGTCTTCCGCGCTGGACCGTGTACAAGTCTCCTGGAAGG
GAGCGTCATAGAGGGTGAGAATCCCGTCTTTGACACGGACGCCAGGGCTATGTGATGCGC
TCTCGACGAGTCGAGTTGTTTGGGAATGCAGCTCAAAACGGGTGGTAAATTCCATCTAAA
GCTAAATACAGGCGAGAGACCGATAGCGAACAAGTACCGTGAGGGAAAGATGAAAAGGAC
TTTGAAAAGAGAGTTAAACAGTACGTGAAATTGCTGAAAGGGAAACGCTTGATGTCAGTC
GCGTCGCCTGGGGATCAACCTTGCTCGGCGTACTTCCCGGTCGATGGGTCAGCATCAGTG
TCGCTCGTCATACAATGGCGTAGGGAACGTGGCACCGGTGTGTTATAGCCCTTCGTCATA
TCTGGCGGTCGGCACTGAGGAACTCAGCACTGCATGGGATGCTGGCATAATGGCCTTAAG
CGACCCGTCTTGAAACACGGACCAAGGAGTCTAACATGCCTGCGAGTGTTCGGGTGCCAA
ACCCGTCCGCGCAACGAAGTGACGTCGAGATCTCTGTGAGTGCACCGACGCCCAGACGTC
TTTGACGAGGTTCTGCGGTAGAGCATGCATGTTAGGACCCGAAAGA
>taxa175
CCGAGTTGTAATCTAGAGAAGCGTCTTCCGCGCTGGACCGTGTACAAGTCTCCTGGAAGG
GAGCGTCCTAGAGGGTGAGAATCCCGTCTTTGACACGGAGCCCAGTGCTATGTGATGCGC
TCTCGACGAGTCGAGTTGTTTGGGAATGCAGCTCAAATCGGGTGGTAAATTCCATCTAAA
GCTAAATACAGGCGAGAGACCGATAGCGAACAAGTACCGTGAGGGAAAGATGAAAAGCAC
TTTGGAAAGAGAGTGAAACAGTACGTGAAATTGCTGAAAGGGAAACGCTTGATGTCAGTC
GCGTCGCCCGGGGGTCAACCTTGCTCGGTGTATTTCCTGGTCGACGGGTCAGCATCAGTT
TGGGTGCTCGTACAAGGGCGGGGGGGATGTGGCACTGGTGTGTTATAACCTCTCGTCGTA
TGCGGTGCTTTCGACTGAGGAACTCAGCACTGCTTGGGATGCTGGCATAATGGCCTTAAG
CGACCCGTCTTGAAACACGGACCAAGGAGTCTAACATGCCTGCGAGTGTTTGGGCATCAA
ACCCGAGCGCGCAATGAAGTGACGTCGAGACCTCTGTGAGGGCACCGACGCCCGGACGTC
TTCGACTCGGTTCTGCGGTAGAGCATGCATGTTAGGACCCGAAAGA
>taxa176
CCGAGTTGTAATCTAGAGAAGCGTCTTCCGCGCTGGACCGTGTACAAGTCTCCTGGAAGG
GAGCGTCGTAGAGGGTGAGAATCCCGTCTTTGACACGGATGCCAGTGCTATGTGATGCGC
TCTCGACGAGTCGAGTTGTTTGGGAATGCAGCTCAAAATGGGTGGTAAATTCCATCTAAA
GCTAAATACAGGCGAGAGACCGATAGCGAACAAGTACCGTGAGGGAAAGATGAAAAGAAC
TTTGGAAAGAGAGTTAAACAGTACGTGAAATTGCTGAAAGGGAAACGCTTGATGTCAGTC
GCGTCGTCCGGGGATCAACCTTGCTGGGTGTACTTCCTGGTCGACGGGTCAGCATCAGTT
TCGATCGCCGTACAAGGGCCAAGGGAACGTGACACTGGTGTGTTATAGCCTTTCGTCGCA
TGCGGTGATCGGGACTGAGGAACTCAGCATTGCTTAGGATGCTGGCATAATGGCCTTAAG
CGACCCGTCTTGAAACACGGACCAAGGAGTCTAACATGCCTGCGAGTGTTTGGGTGGCAA
ACTCGAGCGCGCAATGAAGTGAAGTTGAGACCTCTGTGAGGGCATCGACGCCCGGACGTC
TTTGACGCGGATCCGCGGTAGAGCATGCATGTTGGGACCCGAAAGA
>taxa177
CCGAGTTGTAATCTAGAGAAGTGTCTTCCGCGCTGGCCCGTGTACAAGTCTCCTGGAAGG
GAGCGTCATAGAGGGTGAGAATCCCGTCTTTGACACGGATACCAGTGCTTTGTGATGCAC
TCTCGACGAGTCGAGTTGTTTGGGAATGCAGCTCAAAATGGGTGGTAAATTCCATCTAAA
GCTAAATATGGGCGAGAGACCGATAGCGAACAAGTACCGTGAGGGAAAGATGAAAAGAAC
TTTGGAAAGAGAGTTAAACAGTACGTGAAATTGCTGAAAGGGAAACGCTTGATGTCAGTC
ACGTCGGCCAGGGATCAACCTTGCTGGGTGTACTTCCTGGTTGACGGGTCAGCGTCAGTT
TGGGTCGGCGTACAAGGGCAAAGGGAACGTGGCACTGGTGTGTTATAGCCTTTCGTCGTA
TGCGGCGGTCTGGACTGAGGAACTCAGCACTGCTTAGGATGCTGGCATAATGGCCTTAAG
CGACCCGTCTTGAAACACGGACCAAGGAGTCTAACATGCCTGCGAGTGTTTGGGTGGCAA
ACCCGAGCGCGTAATGAAGTGAAGTCGAGACCTCTGTGAGGGCATCGACGCCCGGACGTC
TTTGACGCGGATCTGCGGTAGAGCATGTATGTTGGGACCCGAAAGA
>taxa179
CCGAGTTGTAATCTAGAGAAGCGTTTTCCGCGCTGGACCGTGTACAAGTCTCCTGGAAGG
GAGCGTCATAGAGGGTGAGAATCCCGTCTTTGACACGGATACCAGTGCTATGTGATGCGC
TCTCAACGAGTCGAGTTGTTTGGGAATGCAGCTCAAAATGGGTGGTAAATTCCATCTAAA
GCTAAATACAGGCGAGAGACCGATAGCGAACAAGTACCGTGAGGGAAAGATGAAAAGAAC
TTTGGAAAGAGAGTTAAACAGTACGTGAAATTGCTGAAAGGGAAACGCTTGATGTCAGTC
GCGTTGGCTAGGGATCAACCTTGCTGGGTGTACTTCCTGGTTGACGGGTCAGCATCAGTT
TTGGTCGCTGTACAAGGGTAAGGGGAATGTGGCACTGGTGTGTTATAGCCTTTTGTCGTA
TGCAGTGGTCAGGACTGAGGAACTCAGCACTGCTTAGGATGCTGGCATAATGGCCTTAAG
CGACCCGTCTTGAAACACGGACCAAGGAGTCTAACATGCCTGCGAGTGTTTGGGTGGTAA
ACTCGGGCGC--------------------------------------------------
----------------------------------------------
>taxa180
CCGAGTTGTAATCTAGAGAAGCGTCTTCCGTGCCGGACCGTGTACAAGTCTCCTGGAAGG
GAGCGTCATAGAGGGTGAGAATCCCGTCTTTGACACGGATACCAGTGCTATGTGATGCGC
TCTCGACGAGTCGAGTTGTTTGGGAATGCAGCTCAAAATGGGTGGTAAATTCCATCTAAA
GCTAAATACAGGCGAGAGACCGATAGCGAACAAGTACCGTGAGGGAAAGATGAAAAGAAC
TTTGGAAAGAGAGTTAAACAGTACGTGAAATTGCTGAAAGGGAAACGCTTGATGTCAGTC
GCGTCGGTCGGGGATCAACCTTGCTGGGTGTACTTCCCGGTCGACGGGTCAGCATCAGTT
TCGGTCGCCGTACAAGGGCGGAGGGAACGTGCCACTGGTGTGTTATAGCCTTTCGTCGGA
TGCGGTGGTGGGGACTGAGGA---------------------------------------
------------------------------------------------------------
------------------------------------------------------------
----------------------------------------------
>taxa182
CCGAGTTGTAATCTAGAGAAGCGTTTTCCGCGCTGGACCGTGTACAAGTCTCCTGGAAGG
GAGCGTCGTAGAGGGTGAGAATCCCGTCTTTGACACGGAGACCAGTGCTATGTGATGCGC
TCTCGACTAGTCGAGTTGTTTGGGAATGCAGCTCAAAATGGGTGGTAAATTCCATCTAAA
GCTAAATACATGCGAGAGACCGATAGCGAACAAGTACCGTGAGGGAAAGACGAAAAGAAC
TTTGGAAAGAGAGTTAAACAGTACGTGAAATTGCTGAAAGGGAAACGCTTGATGTCAGTC
GCGTCGGCCGGGGATCAACCTTGCTGGGTGCAGTTCCTGGTCNACGGGTCAGCATCGGTT
TCGGTCGCCGTACAATGGCGAGGGGAACGTGGCACTGGTGTGTTATAGCCTTTCGTCGCA
TGCGGTGGTTGGGATCGAGGA---------------------------------------
------------------------------------------------------------
------------------------------------------------------------
----------------------------------------------
>taxa183
CCGAGTTGTAATCTAGAGAAGCGTCTTCCGTGCTGGACCGTGTACAAGTCTCCTGGAAGG
GAGCGTCATAGAGGGTGAGAATCCCGTCTTTGACACGGATGCCAGTACTCTGTGATGCGC
TCTCGACGAGTCGAGTTGTTTGGGAATGCAGCTCAAAATGGGTGGTAAACTCCATCTAAA
GCTAAATATGGGCGAGAGACCGATAGCGAACAAGTACCGTGAGGGAAAGATGAAAAGAAC
TTTGGAAAGAGAGTTAAACAGTACGTGAAATTGCTGAAAGGGAAACGCTTGATGTCAGTC
GCGTCAGCCAGGGATCAACCTTGCTGGGTGTACTTCCTGGTCGACGGGTCAGCATCAGTT
TGGGTCGCCGTACAAGGGCGAGGGGAATGTGGCACTGGTGTGTTATAGCCTTTCGTCGTA
TGCGGTGGTCTGGACTGAGGAACTCAGCACTGCTTAGGATGCTGGCATAATGGCCTTAAG
CGACCCGTCTTGAAACACGGACCAAGGAGTCTAACATGCCTGCGAGTGTTTGGGTGGGAA
ACCCGAGTGCGAAATGAAGTGAGTTCGAGACCTCTGTGAGGGCATCGACGCCCGGACGTC
TTTGACGCGGATCTGCGGTAGAGCATGCATGTTGGGACCCGAAAGA
>taxa184
-CGAGTTGTAATCTAGAGAAGCGTTTTCCGCGCTGGACCGTGTATAAGTCTCCTGGAAGG
GAGCGTCGTAGAGGGTGAGAATCCCGTCTTTGACACGGATACCAGTGCTATGTGATGCGC
TCTCGACGAGTCGAGTTGTTTGGGAATGCAGCTCAAAATGGGTGGTAAATTCCATCTAAA
GCTAAATACAGGCGAGAGACCGATAGCGAACAAGTACCGTGAGGGAAAGATGAAAAGAAC
TTTGGAAAGAGAGTTAAACAGTACGTGAAATTGCTGAAAGGGAAACGCTTGATGTCAGTC
GCGTCTGCCGGGGATCAACCTTGCTGGGTGTACTTCCCGGTCGACGGGTCAGCATCAGTT
TCGGTCGCCGTACAAGGGCGAGGGGAACGTGGCACTGGTGTGTTATAGCCTTTCGTCGTA
TGCAGCGCTCGGGACTGAGGAACTCAGCACTGCTTAGGATGCTGGCATAATGGCCTTAAG
CGACCCGTCTTGAAACACGGACCAAGGAGTCTAACATGCCTGCGAGTGTTTGGGTGACAA
ACCCGAGCGCGTAATGAAGTGAAGTTGAGACCTCTGTGAGGGCATCGACGCCCGGACGTC
TTTGACGCGGATCTGCGGTAGAGCATGCATGTTGGGACCCGAAAGA
>taxa186
CCGAGTTGTAATCTAGAGAAGCGTCTTCCGCGCTGGCCCGTGTACAAGTCTCCTGGAAGG
GAGCGTCATAGAGGGTGAGAATCCCGTCTTTGACACGGATACCAGGGCTATGTGATGCGC
TCTCGACGAGTCGAGTTGTTTGGGAATGCAGCTCAAAATGGGTGGTAAATTCCATCTAAA
GCTAAATACAGGCGAGAGACCGATAGCGAACAAGTACCGTGAGGGAAAGATGAAAAGAAC
TTTGGAAAGAGAGTTAAACAGTACGTGAAATTGCTGAAAGGGAAACGCTTGATGTCAGTC
GCGTCGGCTGGGGATCAACCTTGCTGGGTGTATTTCCTGGTCGACGGGTCAGCATCAGTT
TTGATCGGCATACAAGGTCGGAGGGAATGTGGCACTGGTGTGTTATAGCCTTTCGTTATA
TGTGTCGATCAGGACTGAGGAACTCAGCACTGCTTAGGATGCTGGCATAATGACCTTAAG
CGACCCGTCTTGAAACACGGACCAAGGAGTCTAACATACCTGCGAGTGTTTGGGTGGAAA
ACTCAAGTGCGAAATGAAGTGAAGTCGAGACCTCTGTGAGGGCATCGACGCCCGGACGTC
TTTGACGTGGATCTGCGGTAGAGCATGTATGTTGGGACCCGAAAGA
>taxa187
CCGAGTTGTAATCTAGAGAAGCGTCTTCCGCGCTGGACCGTGTACAAGTCTCCTGGAAGG
GAGCGTCATAGAGGGTGAGAATCCCGTCTTCGACACGGACCCCAGGGCTATGTGATGCGC
TCTCGACGAGTCGAGTTGTTTGGGAATGCAGCTCAAAACGGGTGGTAAATTCCATCTAAA
GCTAAATACAGGCGAGAGACCGATAGCGAACAAGTACCGTGAGGGAAAGATGAAAAGAAC
TTTGGAAAGAGAGTTAAACAGTACGTGAAATTGCTGAAAGGGAAACGCTTGATGTCAGTC
GCGTCCGCCGGGGATCAACCTTGCTCGGTGTATTTCCTGGCTGACGGGTCAGCATCAGTT
TCGATCGTCGTACAATGGCAAAGGGAATGTGGCACTGGTGTGTTATAGCCTTTTGTCCCA
TCCGGCGCTCGGGACTGAGGAACTCGGCACTGTCTAGGATGCTGGCATAATGGCCTTAAG
CGACCCGTCTTGAAACACGGACCAAGGAGTCTAACATGCCTGCGAGTGTTTGGGTGCAAA
ACTCGAGCGCGAAATGAAGTGAAGTCGAGACCTCTGTGAGGGCACCGACGCCCGGACGTC
TTTGACGTGGATCTGCGGTAGAGCATGTATGTTGGGACCCGAAAGA
>taxa188
CCGAGTTGTAATCTAGAGAAGCGTTTTCCGCGCTGGCCCGTGTACAAGTCTCCTGGAAGG
GAGCGTCATAGAGGGTGAGAATCCCGTCTTTGACACGGATACCAGTGCTATGTGATGCGC
TCTCGACGAGTCGAGTTGTTTGGGAATGCAGCTCAAAACGGGTGGTAAATTCCATCTAAA
GCTAAATACAGGCGAGAGACCGATAGCGAACAAGTACCGTGAGGGAAAGATGAAAAGAAC
TTTGGAAAGAGAGTTAAACCGTACGTGAAATTGCTGAAAGGGAAACGCTTGATGTCAGTC
GCGTCGGCCGGGGATCAACCTTGCTGGGTGTACTTCCTGGTCGACGGGTCAGCATCAGTT
TCGGTCGCCGTACAAGGGCGAAGGGAATGTGGCACTGGTGTGTTATAGCCTTTCGTCGCA
TGCGGGGGTCGGGACTGAGGAACTCGGCACTGCTTAGGATGCTGGCATAATGGCCTTAAG
CGACCCGTCTTGAAACACGGACCAAGGAGTCTAACATGCCTGCGAGTGTTTGGGTGGCAA
ACCCGGGCGCGAAATGAAGTGAAGTCGAGACCTCTGTGAGGGCATCGACGCCCGGACGTC
TTTGACGAGGATCTGCGGTAGAGCATGCATGTTGGGACCCGAAAGA
>taxa189
--GAGTTGTAATCTAGAGAAGCGTCTTCCGTGCTGGACCGTGTACAAGTCTCCTGGAAGG
GAGCGTCATAGAGGGTGAGAATCCCGTCTTTGACACGGATACCAGTGCTATGCGATGCGC
TCTCGACGAGTCGAGTTGTTTGGGAATGCAGCTCAAAACGGGTGGTAAATTCCATCTAAA
GCTAAATACAGGCGAGAGACCGATAGCGAACAAGTACCGTGAGGGAAAGATGAAAAGAAC
TTTGGAAAGAGAGTTAAACAGTACGTGAAATTGCTGAAAGGGAAACGCTTGATGTCAGTC
ACGTCGGCCAGGGATCAACCTTGCTGGGTGCACTTCCTGCTCGACGGGTCAGCATCAGTT
TCCGTCGCCGTACAATGGTGCAAGGAATGTGGCACTGGTGTGTTATAGCCTTTCGTCGTA
TGCGGTGGTAGGGACTGAGGGACTCAGCACTGCTTAGGATGCTGGCATAATGGCCTTAAG
CGACCCGTCTTGAAACACGGACCAAGGAGTNTAACATGCCTGCGAGTGTTTGGGTGCCAA
ACTCGAGCGCGAAATGAAGTGAAGTTGAGATCTCTGTGAGAGCATCGACGCCCGGACGTC
TTTGACACGGATCTGCGGTAGAGCATGTATGTTGGGACCCGAAAGA
>taxa191
CCGAGTTGTAATCTAGAGAAGCGTTTTCCGTGCTGGCCCGTGTACAAGTCTCCTGGAAGG
GAGCGTCATAGAGGGTGAGAATCCCGTCTCTGACATGGACACCAGTGCTTTGTGATGCGC
TCTCGACGAGTCGAGTTGTTTGGGAATGCAGCTCAAAATGGGTGGTAAATTCCATCTAAA
GCTAA-TATGGGCGAGAGACCGATAGCGAACAAGTACCGTGAGGGAAAGATGAAAAGGAC
TTTGAAAAGAGAGTTAAACAGTACGTGAAATCGCTGAAAGGGAAACGCTCGAGGTCAGTC
GCATCGACCGGGGATCAACCTTGCTGGGTGTACTTCCTGGTCGATGGGTCAGCATCAGTT
TCGGTCGCCGTACAAGGGCAAGGGGAACGTGGCACCGGTGTGTTATAGCCTTTCGTCGGA
TGCGGCGGTCGGGACTGAGGAACTCGGCACTGCTTGGGATGCTGGCATAATGGCCTCGAG
CGACCCGTCTTGAAACACGGACCAAGGAGTCTAACATGCCTGCGAGTGTTCGGGTGGCAA
ACTCGAGCGCGCAACGAAGTGAGGTCGAGACCTCCGTGAGGGCATCGACGCCCGGACGTC
TTTGACGCGGATCTGCGGTGGAGCATGCATGTTGGGACCCGAAAGA
>taxa194
CCGAGTTGTAATCTAGAGAAGCATTTTCTGTGCTGGCCCGTGTACAAGTCTCCTGGAAGG
GAGCGTCATAGAGGGTGAGAATCCCGTCTTTGACATGGATACCAGTACTATGTGATGTGC
TCTCAACGAGTCGAGTTGTTTGGGAATGCAGCTCAAAATGGGTGGTAAATTCCATCTAAA
GCTAAATACAGGCGAGAGACCGATAGCGAACAAGTACCGTGAGGGAAAGATGAAAAGAAC
TTTGGAAAGAGAGTTAAACAGTACGTGAAATTGCTGAAAGGGAAACGCTTGATGTCAGTC
GCATTGGCTGGGGATCAACCTTGGTGGGTGTACTTCCTAGTCAATGGGTCAGCATCAGTT
TTGCTCGCTGTACAAGGGCAAGGGGAATGTGGCACTGGTGTGTTATAGCCTTTTGTCGTA
TGCAGTGGTTGGAACTGAGGAACTCGGCACTGTCTAGGATGCTGGCATAATGGCCTTAAG
CGACCCGTCTTGAAACACGGACCAAGGAGTCTAACATGCCTGCGAGTATTTGGGTGGTAA
ACCCAAGTGCGCAATGAAGTGAAGTCGAGACCTCTGTGAGGGCACCGACGCCCGGACGTC
TTTGATGTGGATCTGCGGTAGAGCATGTATGTTGGGACCCGAAAGA
>taxa195
CCGAATTGTAATCTAGAGAAGTGTATTCCGTGTTGGCCTGTGTACAAGTCTCCTGGAAGG
GAGCATCATAGAGGGTGATAATCCCGTCTTTGACACAGATACCAATGCTATGTGTTACAC
TCTCAACGAGTCGAGTTGTTTGGGAATGCAGCTCAAAATGGGTGGTAAATTCCATCTAAA
GCTAAATACAGGCGAGAGACCGATAGCGTACAAGTACCGTGAGGGAAAGACGAAAAGAAC
TTTGGAAAGAGAGTTAAACAGTACGTGAAATTGCTAAAAGGGAAACGCTAGATGTCAGTC
GCATCTATTAGGGATCAACCTAGCTTGGTGTATTTCCTAGTAGATGGGTCAGCATCAGTT
TTTATCTCTGTAAAAAGTTGATTGGAATGTAGCAATATTGTGTTATAGACTTTCATCCAA
TATAGTGATTAGGACTGAGGAACTCTGCATTGCAAAGGATGCTGGCATAATGGCACTTAG
CGACCCGTCTTGAAACACGGACCAAGGAGTCTAACATGCCTGCAAGTATTTGAGTGATAA
ACTCGAATGCGTAATGAAGTGAAGTCGAGAACTTTTTAAGTGCATCGACGCCTGGACGAT
TTAGATCAGGACCTACGGTAGAGCATGTATGTTGGGACCCGAAAGA
>taxa196
CCGAGTTGTAAACTAGAGAAGTGTATTCCGCGCTGGACCGTGTACAAGTCTCCTGGAAGG
GAGCGTCATAGAGGGTGAGAATCCCGTCTTTGACACGGATACCAGTGCTATGTGATGCGC
TCTCGACGAGTCGAGTTGTTTGGGAATGCAGCTCAAAATGGGTGGTAAATTCCATCTAAA
GCTAAATACAGGCGAGAGACCGATAGCGAACAAGTACCGTGAGGGAAAGATGAAAAGAAC
TTTGGAAAGAGAGTTAAACAGTACGTGAAATTGCTGAAAGGGAAACGCTTGATGTCAGTC
GCGTCGGCCAGGGATCAACCTTGCTAGGTGTACTTCCTGGTGGACGGGTCAGCATCAGTT
TCAGGGATCGTACAAGGGCAAAGGAAATGTGGCACTGGTGTGTTATAGACTTTTGTCATA
TGCGATGGCTGGGACTGAGGAACTCGGCACTGTCTAGGATGCTGGCATAATGGCCTTAAG
CGACCCGTCTTGAAACACGGACCAAGGAGTCTAACATGCCTGCGAGTGTTTGAGTAGAAA
ACTCGAGCGCGAAATGAAGTGACGTTGAGACCTCTGTGAGGGCAYCGACGCCCGGACGTC
TTTGACGTGGATCTGCGGTAGAGCATGTATGTTGGGACCCGAAAGA
>taxa200
CCGAGTTGTAATCTAGAGAAGCGTCTTCCGTGCTGGCCCGTGTACAAGTCTCCTGGAAGG
GAGCATCATAGAGGGTGAGAATCCCGTCTTTGACATGGACACCAGTGCCATGTGATGCGC
TCTCGACGAGTCGAGTTGTTTGGGAATGCAGCTCAAAATGGGTGGTAAATTCCATCTAAA
GCTAAATATAGGCGAGAGACCGATAGCGAACAAGTACCGTGAGGGAAAGATGAAAAGAAC
TTTGGAAAGAGAGTTAAACAGTACGTGAAATTGCTGAAAGGGAAACGCTCGATGTCAGTC
GCGTCGGCTGGGGATCAACCTTGCTGGGCGTACTTCCCGGTCGACGGGTCAGCATCAGTT
TCTGTCACCATACAAGGACGGAGGGAATGTGGCACTGGTGTGTTATAGCCTTTCATCGTA
TGTGGTGGTCGGGACTGAGGAACTCAGCACTGCTCGGGATGCTGGCATAATGGCCTTGAG
CGACCCGTCTTGAAACACGGACCAAGGAGTCTAACATGCCTGCGAGTGTTTGGGTGACAA
ACTCGAGTGCGTAATGAAGTGACGTCGAGACCTCCGTGAGGGCATCGATGCCCGGACGTC
TTTGACAAGGATCTGCGGTAGAGCATGCATGTTGGGACCCGAAAGA
>taxa201
CCGAGTTGTAATCTAGAGAAGCGTCTTCCGCGCTGGCCCGTGTACAAGTCTCCTGGAAGG
GAGCGTCATAGAGGGTGAGAATCCCGTCTTTGACACGGACACCAGCGCTGTGTGATGCGC
TCTCGACGAGTCGAGTTGTTTGGGAATGCAGCTCAAAACGGGTGGTAAATTCCATCTAAA
GCTAAATACAGGCGAGAGACCGATAGCGAACAAGTACCGTGAGGGAAAGATGAAAAGAAC
TTTGGAAAGAGAGTTAAACAGTACGTGAAATTGCTGAAAGGGAAACGCTTGATGTCAGTC
GCGTCGCCCGGGGATCAACCTTGCTGGGTGTACTTCCCGGTCGACGGGTCAGCATCAGTT
CCGATCGTCGTACAAGGGCCAGGGGAACGTGGCACTGGTGTGTTATAGCCTTTGGTCGCA
TGCGGAGGTCGGGACTGAGGAACTCGGCACTGCTTAGGATGCTGGCATAATGGCCTTAAG
CGACCCGTCTTGAAACACGGACCAAGGAGTCTAACGTGCCTGCGAGTGTTTGGGTGTCAA
ACCCGAGCGCGCAATGAAGTGAAGTCGAGACCTCCGTGAGGGCATCGACGCCCGGACGTC
TTCGACGCGGATCTGCGGTAGAGCATGCATGTTGGGACCCGAAAGA
>taxa203
CCGAATTGTAATCTAGAGAAGCGTTTTCCGCGCTGGATCGTGTACAAGTCTCCTGGAAGG
GAGCATCATAGAGGGTGAGAATCCCGTCTTTGACATGGATACCAGTGCTGTGTGATGCGC
TCTCGACGAGTCGAGTTGTTTGGGAATGCAGCTCAAAATGGGTGGTAAATTCCATCTAAA
GCTAAATACAGGCGAGAGACCGATAGCGAACAAGTACCGTGAGGGAAAGATGAAAAGAAC
TTTGGAAAGAGAGTTAAACAGTACGTGAAATTGCTGAAAGGGAAACGCTTGATGTCAGTC
GCGTCGGCTGGGGATCAACCTTGCTGGGTGTAATTCCTGGTCGACGGGTCAGCATCGGTT
TCGGTCGCCGTACAAAGATGAGGGGAATGTGGCACTGGTGTGTTATAGCCTTTCGTCGCA
TGCGGTGATCGGGACCGAGGAACTCAGCACTGCTTAGGATGCTGGCATAATGGCCTTAAG
CGACCCGTCTTGAAACACGGACCAAGGAGTCTAACATGCCTGCGAGTGTTTGGGTGGCAA
ACCCGAGCGCGCAATGAAGTGAAGTTGAGACCTCTGTGAGGGCATCGACGCCCGGACGTC
TTTGACGTGGATCTGCGGTAGAGCATGCATGTTGGGACCCGAAAGA
>taxa204
CCGAATTGTAATCTAGAGAAGCGTTTTTCGCTCTGGACCGTGTACAAGTCTCCTGGAAGG
GAGCGTCCTAGAGGGTGAGAATCCCGTCTTTGACACGGATATCAGTGCTGTGTGATACGC
TCTCGACGAGTCGAGTTGTTTGGGAATGCAGCTCAAATCGGGTGGTAAATTCCATCTAAA
GCTAAATACAGGCGAGAGACCGATAGCGAACAAGTACCGTGAGGGAAAGATGAAAAGGAC
TCTGAAAAGAGAGTTAAACAGTACGTGAAATTGCTGAAAGGGAAACGCTCGATGTCAGTC
GCGTTGGCTGGGGATCAACCTTTGTGGGTGTATTTCCTGGTCGACGGGTCAGCATCAGTT
TTGATCGTCATACAAGGGTGGGGGGAATGTGGCACTGGTGTGTTATAGCCTTCTGTCGTA
TGTGGCGGTGGGGACTGAGGAACTCGGCACTGCTTAGGATGCTGGCATAATGGCCTTGAG
CGACCCGTCTTGAAACACGGACCAAGGAGTCTAACATGCTTGCGAGTGTTTGGGTGGAAA
ACCCATGCGCGGAATGAAGTGAAGTTGAGATCTCTGTGAGAGCATCGACGCCCGGACGTC
GCTGACGTGGATCTGCGGTAGAGCACGCATGTTAGGACCCGAAAGA
>taxa205
CCGAGTTGTAATCTAGAGAAGCGTTTTCCGCGCTGGACCGTGTACAAGTCTCCTGGAAGG
GAGCGTCATAGAGGGTGAGAATCCCGTCTTTGACACGGATACCAGTGCTATGTGATGCGC
TCTCGACGAGTCGAGTTGTTTGGGAATGCAGCTCAAAATGGGTGGTAAATTCCATCTAAA
GCTAAATACAGGCGAGAGACCGATAGCGAACAAGTACCGTGAGGGAAAGATGAAAAGAAC
TTTGGAAAGAGAGTTAAACAGTACGTGAAATTGCTGAAAGGGAAACGCTTGATGTCAGTC
GCGTCACCCAGGGATCAACCTTGCTGGGTGCACTTCCTGGTCGACGGGTCAGCATCAGTT
TCGGTCGCCGTACAATGGCGAAGGGAACGTGGCACTGGTGTGTTATAGCCTTTCGTCGTA
TGCGGCGGTCGGGACTGAGGAACTCGGCACTGTCTAGGATGCTGGCATAATGGCCTTAAG
CGACCCGTCTTGAAACACGGACCAAGGAGTCTAACATGCCTGCGAGTGTTTGGGTGCCAA
ACTCGAGCGCGTAATGAAGTGAAGTCGAGACCTCTGTGAGGGCATCGACGCCCGGACGTC
TTTGACGCGGATCTGCGGTAGAGCATGTATGTTGGGACCCGAAAGA
>taxa209
CCGAGTTGTAATCTAGAGAAGCGTGTTCTGTGTTGGACCGTGTACAAGTCTCCTGGAAGG
GAGCGTCATAGAGGGTGAGAGTCCCGTCTTTGACACGGATACCAGTGCTATGTGATGCGC
TCTCGACGAGTCGAGTTGTTTGGGAATGCAGCTCAAAACGGGTGGTAAACTCCATCTAAA
GCTAAATACAGGCGAGAGACCGATAGCGAACAAGTACCGTGAGGGAAAGATGAAAAGAAC
TTTGGAAAGAGAGTTAAACAGTACGTGAAATTGCTGAAAGGGAAACGCTTGATGTCAGTC
GCGTCGGCCGGGGATCAACCTTGCTGGGTGTACTTCCCGGTCGACGGGTCAGCATCAGTT
TGGGTCGCCATACAAGGGCGAGGGGAATGTGGCACCGGTGTGTTATAGCCTTTCGTCGGA
TGTGGTGGTCGAGACTGAGGAACTCAGCACCTTTTAGGATGCTGGCATAATGGCCTTAAG
CGACCCGTCTTGAAACACGGACCAAGGAGTCTAACATGCCTGCGAGTGTTTGGGTGGCAA
ACCCGAGCGCGCAATGAAGTGACGTTGAGACCTCTGTGAGGGCACCGACGCCCGGACGTC
TTTGACTCGGATCTGCGGTAGAGCATGCATGTTGGGACCCGAAAGA
>taxa211
CCGAATTGTAATCTAGAGAAGCGTCTTCCGCGCTGGCCCGTGTACAAGTCTCCTGGAAGG
GAGCGTCATAGAGGGTGAGAATCCCGTCTTTGACACGGAAACCAGGGCTATGTGATGCGC
TCTCGACGAGTCGAGTTGTTTGGGAATGCAGCTCAAATAGGGTGGTAAACTCCATCTAAA
GCTAAATACTAGCGAGAGACCGATAGCGAACAAGTACCGTGAGGGAAAGATGAAAAGAAC
TTTGAAAAGAGAGTTAAACAGTACGTGAAATTGCTGAAAGGGAAACGCTTGATGTCAGTC
GCGTTCGTCAGAGATCAACCCCATAAGGTGTACTCTTTGGCGAACGGGTCAGCATCGGTT
TCGATTCAAGTACAAGGTGGCAGTGAATGTAGCATTAGTGT-TTATAGCCTGTCCTTCGA
ATGCTTGGAAGGGACCGAGGTATTCTCGGATCCAGA-GATGCTGGCATAATGGCATTAAG
CGACCCGTCTTGAAACACGGACCAAGGAGTCTAACATGCCTGCGAGTGTTTGAGTGGCAA
ACTCGAGCGCGTAATGAAGTGTAGTCGAGATCTCTGTGAGTGCATCGACGCCCAGACGTC
TTTGACAAGGATCTGCGGTTGAGCAAGCATGTTAGGACCCGAAAGA
>taxa214
CCGAATTGTAATCTAGAGAAGCGTCTTCCGCGCTGGACCGTGTACAAGTCTCCTGGAAGG
GAGCGTCGTAGAGGGTGAGAATCCCGTCTTTGACACGGATACCAGTGCTATGTGTTGCGC
TCTCGACGAGTCGAGTTGTTTGGGAATGCAGCTCAAAATGGGTGGTAAATTCCATCTAAA
GCTAAATACAGGCGAGAGACCGATAGCGAACAAGTACCGTGAGGGAAAGACGAAAAGAAC
TTTGAAAAGAGAGTTAAACAGTACGTGAAATTGCTGAAAGGGAAACACTTGATGTCAGTC
GCGTCGATTAGGGGTCAG-CTTGCTGGGCGTAATTCCTAGTTGATGGGTCAGCATCAGTT
TCGATCATCATACATAGGCTTGGGGAAAGTAGCACTGGTGTGTTATAGACTCTGGTCGGA
TATGGTGGTTGGGACTGAGGAGCTCTGCATGCAAGAGGATGCTGGCATAATGGCCTTAAG
TGACCCGTCTTGAAACACGGACCAAGGAGTCTAACATGCCTGCGAGTGTTTGGGTAGCAA
ACTCGAGCGCGCAATGAAGTGAAGTTGAGATCTTTGTAAGAGCATCGACGCCCAGATGTC
TTTGACAAGGAACTGCGGTAGAGCAAGCATGTTGGGACCCGAAAGA
>taxa131
CCGAGTTGTAATCTAGAGAAGCGTTTTCCGCGCTGGACCGTGTACAAGTCTCCTGGAAGG
GAGCGTCGTAGAGGGTGAGAATCCCGTCTTTGACACGGATACCAGTGCTATGTGATGCGC
TCTCGACGAGTCGAGTTGTTTGGGAATGCAGCTCAAATCGGGTGGTAAATTCCATCTAAA
GCTAAATATAGGCGAGAGACCGATAGCGAACAAGTACCGTGAGGGAAAGATGAAAAGAAC
TTTGGAAAGAGAGTTAAACAGTACGTGAAATTGCTGAAAGGGAAACGCTTGAGGTCAGTC
GCGTCGGCCGGGGATCAACCTTGCTGGGTGTATTTCCTGGTCGACGGGTCAGCATCAGTT
TCGATCGCCGTACAAGGGCGGAGGGAACGTGGCACTGGTGTGTTATAGCCTTTCGTCGTA
TGCGGTGGCTGGGACTGAGGAACTCAGCACTGCTTAGGATGCTGGCATAATGGCCTTAAG
CGACCCGTCTTGAAACACGGACCAAGGAGTCTAACATGCCTGCGAGTGTTTGGGTGGAAA
ACTCGAGCGCGTAACGAAGTGAAGTCGAGACCTCTGTGAGGGCATCGACGCCCGGACGTC
TTTGACGCGGATCTGCGGTAGAGCATGTATGTTGGGACCCGAAAGA
>taxa132
CCGAGTTGTAATCTAGAGAAGCGTCTTCCGCGCTGGACCGTGTACAAGTCTCCTGGAAGG
GAGCGTCGCAAAGGGTGAGAATCCCGTCTTTGACACGGATGCCAGTGCTATGTGATGCGC
TCTCGACGAGTCGAGTTGTTTGGGAATGCAGCTCAAATCGGGTGGTAAACTCCATCTAAA
GCTAAATATTGGCGAGAGACCGATAGCGAACAAGTACCGTGAGGGAAAGATGAAAAGAAC
TTTGGAAAGAGAGTTAAACAGTACGTGAAATTGCTGAAAGGGAAACGCTTGAGGTCAGTC
GCGTCGGACGGGGATCAACCTTGCTCGGTGTACTTCCTGCTCGACGGGTCAGCATCAGTT
TCGATCGCCGTACAAGGGTCGAGGGAATGTGGCACTGGTGTGTTATAGTCCTCGGTCGCA
TGCGGTGGTCAGGACTGAGGAACTCAGCACTGCTTAGGATGCTGGCATAATGGCCTTAAG
CGACCCGTCTTGAAACACGGACCAAGGAGTCTAACATGCCTGCGAGTGTTTGGGTGCAAA
ACTCGAGCGCGTAACGAAGTGAAGTCGAGACCTCTGTGAGGGCATCGACGCCCGGACGTC
TTTGACGCGGATCTGCGGTAGAGCATGTATGTTGGGACCCGAAAAA
>taxa137
CCGAGTTGTAATCTAGAGAAGCGTTTTCCGCGCTGGACCGTGTATAAGTCTCCTGGAAGG
GAGCGTCGTAGAGGGTGAGAATCCCGTCTTTGACACGGATACCAGGGCTATGTGATGCGC
TCTCGACGAGTCGAGTTGTTTGGGAATGCAGCTCAAAACGGGTGGTAAATTCCATCTAAA
GCTAAATACAGGCGAGAGACCGATAGCGAACAAGTACCGTGAGGGAAAGATGAAAAGAAC
TTTGGAAAGAGAGTTAAACAGTACGTGAAATTGCTGAAAGGGAAACGCTTGATGTCAGTC
GCGTCGGCCGGGGATCAACCTTGCTGGGTGTACTTCTCGGTCGACGGGTCAGCATCGGTT
TCGGTCGCCGTACAAGGGCGAGGGGAACGTGGCACTGGTGTGTTATAGCCTTTCGTCGTA
TGCGGTGGTCGGGACCGAGGAACTCAGCACTGCTTAGGATGCTGGCATAATGGCCTTAAG
CGACCCGTCTTGAAACACGGACCAAGGAGTCTAACATGCCTGCGAGTGTTTGGGTGACAA
ACCCGAGCGCGCAATGAAGTGAAGTTGAGACCTCCGTGAGGGCATCGACGCCCGGACGTC
TTCGACGCGGATCTGCGGTAGAGCATGCATGTTGGGACCCGAAAGA
>taxa136
CCGAGTTGTAATCTAGAGAAGCGTTTTCCGCGCTGGACCGTGTATAAGTCTCCTGGAAGG
GAGCGTCGTAGAGGGTGAGAATCCCGTCTTTGACACGGATACCAGGGCTATGTGATGCGC
TCTCGACGAGTCGAGTTGTTTGGGAATGCAGCTCAAAACGGGTGGTAAATTCCATCTAAA
GCTAAATACAGGCGAGAGACCGATAGCGAACAAGTACCGTGAGGGAAAGATGAAAAGAAC
TTTGGAAAGAGAGTTAAACAGTACGTGAAATTGCTGAAAGGGAAACGCTTGATGTCAGTC
GCGTCGGCCGGGGATCAACCTTGCTGGGTGTACTTCTCGGTCGACGGGTCAGCATCGGTT
TCGGTCGCCGTACAAGGGCGAGGGGAACGTGGCACTGGTGTGTTATAGCCTTTCGTCGTA
TGCGGTGGTCGGGACCGAGGAACTCAGCACTGCTTAGGATGCTGGCATAATGGCCTTAAG
CGACCCGTCTTGAAACACGGACCAAGGAGTCTAACATGCCTGCGAGTGTTTGGGTGACAA
ACCCGAGCGCGCAATGAAGTGAAGTTGAGACCTCCGTGAGGGCATCGACGCCCGGACGTC
TTCGACGCGGATCTGCGGTAGAGCATGCATGTTGGGACCCGAAAGA
>taxa120
CCGAGTTGTAATCTAGAGAAGCGTCTTCCGCGCTGGACCGTGTACAAGTCTCCTGGAAAG
GAGCATCCTAGAGGGTGAAAATCCCGTCTTTGACACGGACCCCAGGGCTATGTGATGCGC
TCTCCACGAGTCGAGTTGTTTGGGAATGCAGCTCAAATAGGGTGGTAAACTCCATCTAAA
GCTAAATACATGCGAGAGACCGATAGCGAACAAGTACCGTGAGGGAAAGATGAAAAGAAC
TTTGAAAAGAGAGTTAAACCGTATGTGAAATTGCTGAAAGGGAAACGCTCGATGTCAGTC
GCGTCGCACGGGGGTCAACCAAACTCGGCGTAATTCCTGGTCGACGGGTCAGCATCAGTT
TCGATCGCCGTACAATGTCGAGGGGAACGTGCCACTGGTGTGTTATAGCCCTTCGCCGTA
TGCGGTGGGAGAGACTGAGGAACTCTGCTT----TAGGATGCTGGCATAATGGCATTTAG
CGACCCGTCTTGAAACACGGACCAAGGAGTCTAACATGCTTGCGAGTGTTCGGGTGTCAA
ACTCGCGCGCGTAATGAAGTGACGTCGACAACTTCGTGAGTGCATCGACGCCCGGTCGTC
TCTGACACGGATCTGCGGTAGAGCACGCATGTTAGGACCCGAAAGA
>taxa121
CCGAGTTGTAATCTAGAGAAGCGTTTTCCGCGTTGGACCGTGTACAAGTCTCCTGGAAGG
GAGCGTCATAGAGGGTGACAATCCCGTCTTTGACACGGAGACCAGGGCTATGTGATGCGC
TCTCGACGAGTCGAGTTGTTTGGGAATGCAGCTCAAAATGGGTGGTAAATTCCATCTAAA
GCTAAATACATGCGAGAGACCGATAGCGAACAAGTACCGTGAGGGAAAGATGAAAAGAAC
TTTGAAAAGAGAGTTAAACAGTACGTGAAATTGCTGAAAGGGAAACGCTTGATGTCAGTC
GCGTCTGCCGGGGATCAACCTTGCCGGGTGCATTTCCTGGTCGACGGGTCAGCATCAGTT
TCGATCGCCGTACAAGGTCGGAGGGAACGTAGCACTGGTGTGTTATACCCTTTCS-CCGT
TCCGGCGGT-GGGACTGAGGAACTCACACGTGCTTGGGATGCTGGCATAATGGCCTTAAG
CGACCCGTCTTGAAACACGGACCAAGGAGTCTAACATGCCTGCGAGTGTTTGGGTGCCAA
ACTCAAGCGCGAAATGAAGTGACGTCGAGATCTCTGTGAGTGCATCGACGCCCGGGCGTC
TTTGACGCGGTTCTGCGGTAGAGCATGCATGTTAGGACCCGAAAGA
