# Supplementary material for: Boletaceae in China: Taxonomy and phylogeny reveal a new genus, two new species, and a new record
Source: Front Microbiol. 2023 Feb 2;13:1052948. doi: 10.3389/fmicb.2022.1052948 (PMC9932287; doi:10.3389/fmicb.2022.1052948)
Supplement: Supplementary file 1 [file Data_Sheet_1.zip › hemilanmaoa/Hemilanmaoa_rpb1.fas]

>taxa01
GGCGCTGAACGAGGAGTGCGAAAGTGAGACGGTGACCACTACTGGTGTGCTGACGGCATA
CCCTGTGGTTCCGACTCTCATGCG-CTTTCTGGCCTGTGACGCAGGTGAGAGATGTTGCA
TCTTGCGGCTTAGCAC----------GATGTGCTTGTCCGCTGCCTCCTTGTGACGCTGT
TT-GTCGTAGTAGTCACCTTTTTGCGTGCGCCGCATCCTATTTCTGAACGCGATTACTGA
CGTTTTTCACCCCTGCATCATTGCCGATTT------GATGT--CTTCAATATGATGTGCG
TTAATAAGTCCGACCTTAATTTTGCCGACAAAATACGACACGTCCGCGATCCCAAAAAAC
GGATGGGCATTGTCTGGACGCACTGCAAGACGAGGATGGTTTGCGAAGCTGACGAACCCA
AAGAGGAGGGTGCCGAGGCGGATGTCGATGAGCCTAAGAAAGGACACGGCGGTTGTGGCC
ACATCCAGCCGCTTATCCGAAAGGAGGGCCTCAAGTTATTCGTCCAGTATAAGCGACCCA
AGGACGAAGATGAGGTTTGTACCGGTGACACATGGCGCTG-ACG----TCTTGCTGAACG
TGCCTGCCGCCCCGAAAACAGGACGTTAAATCCCTGCAACCGGACAAAAGGCTGTTTACG
CCTTCGGAAGTATACACGACCTTCAAAAAGATGTCCGACTCGGACTTGCACCTGATTGGG
CTCTCTGACGAATATGCACGACCTGAGTGGATGATTTTG--
>taxa02
-----------------------------------CCGCTGCTGGCGTGCTGACGGCACT
TCCCGTGGTTCCGACTC--ATGCT-CTCTCCAGCCTGTGACGCAGGTGGGAGATGTAGCA
TCTTGCGGCCTAGCATATCTACCAATGATGTGCTTGTCCGTTGCCTCCTTGTGACGCTTT
TT-GTCGTAGTAGTGAGCCTTTTGCGCAGGTCACATATCTTTTCGG-ACGGGATTACTGA
CGATTTTCACCTCTGCATCGTTGCGGTTTTCCTGTCGATGTTCCTTCAATATGATGTGCG
TTAATTAGTCCGACATTAACTTTGCCGACAAAATACGGCATGTCCGCGATCCTAAAGCAC
GGATGGCCATTGTCTGGGCGCATTGCAAGACGAAAATGATTTGCGAAACTGACGAACCTA
AGGAAGAGGGCGCTGAAGGGGATGTGGACGACCCCAAGAAAGGACATGGTGGTTGCGGTC
ACATTCAGCCCCTTATCCGAAAGGAGGGTCTCAAATTATTCGTCCAGTATAAGCGACCCA
AAGACGAAGACGAGGTTCGT-TCAGTGACGCATAGCA--GCAGGG--ACGC-GCTAAACG
T-CTGGCTGTTTCGAATACAGGACGTCAAGTCGCTACAGCCCGACAAAAGGCTGTTTACG
CCTTCGGAAGTATACACGACTTTCAAAAAGATGTCCGACTCGGATCTGCATTTGATTGGG
CTCTCTGACGAATATGCGCGGCCTGAGTGGATGATTTTGAC
>taxa04
------------------------------------------------------------
-----TGGTTCCGATTCTCATCTTACTCTCTTGCCTGTGACGCAGGTGGGAAATGTTGCA
TCTTGTGGCCTAGCACATGCGTCGACGACGTGCTTGTCCGCTGCCTCCTTGTGACGCTTT
TT-GTCGTAGTAGTGATCTTTTTGCGCACATCGCGTCTTTCTTCAGAACATGATTACTGA
CGTTTTTCATCCCTGCATCGTTGCAATTTTCGTGTCGATGTTCCTCCAATATCATGTGCG
TTTATTAGTCCGACCCCAATTTTGCCGACAAAGTACGGCATGTTCGCGATCCCAAAGCAC
GGATGGCCATTGTCTGGACGCACTGCAAGACCAAAATGATCTGCGACACTGACGAACCCA
AAGAGGAGGGAGTCGAAGGGGATGTCGATGAGCCTAAGAAAGGACATGGTGGTTGTGGCC
ACATCCAGCCCCTTATTCGAAAGGAGGGTCTCAAGTTGTTCGTCCAATATAAGCGACCCA
AGGATGAAGACGAGGTTCGTATCATCGACGCAACGCGTTGAAGGGTCACCTTGATGAACG
TTTT-GCTCTG--ATGTACAGGACGTCAAATCATTGCAACCGGACAAAAGGCTGTTTACG
CCCTCCGAAGTGTACACGACGTTCAAAAAGATGTCCGATTCGGATCTACACTTGATTGGC
CTCTCGGACGAATATGCACGTCCTGAGTGGATGATTTTAAC
>taxa05
GGCGCTGAACGAGGAGTGCGAAAATGGGACGGTGATCGCTATTGGTGCGCTGACGGCGCA
CCTCGCGATCCCGACTCTCATGCTACTCTCCTGCCTGCGACGCAGGTGTGAGATGTTGCA
TCTTAGGGCCTAGCATATGCGTTAATGATGTGCTTGTCCGCTGCCTCCTTGTGACGCTTT
TTTGTCGTAGTAGTGACCTTTTTGCGCAAGTCGCACCTTTTTTCTGAACGTGATTACTGA
CGTTTTTCATCCCTGCATTTTTGCAATTTTCGTATCGACGTTCCTTCAATATGATGTGCG
TTTATTAGTCCGACCCCAATTTTGCCGACAAAATACGGCATGTCCGGGATCCCAAAGCAC
GGATGGCCATTGTCTGGGCGCACTGCAAGACGAAAATGGTTTGCGAAACCGACGAACCTA
AAGAGG---GAGTCGAAGGAGACGTCGATGAGCCTAAGAAAGGGCATGGTGGTTGTGGTC
ACATCCAACCCCTTATCCGAAAGGAGGGTCTCAAGTTATTCGTCCAGTATAAGCGACCCA
AGGATGAAGACGAGGTTCGTATCAGTGACGCAACGCGTTAAGAATTTCCCCGGTTAAAC-
GTTTTGCCCTTATGTCTA--GGACGTCAAATCACTGCAACCGGACAAAAGGCTGTTTACG
CCTTCCGAAGTGTACACGACATTCAAAAAGATGTCCGATTCGGATTTGCACTTGATTGGC
CTCTCGGACGAATATGCACGT--------------------
>taxa06
------------------------------------------------------------
---------------------------GGGCTGAAC--GAGGGGGCAAAGA----TGGAA
CGTT---GACC--GTGATTGCT--ACGCTGAC---------GGCGTATTTGTGGTCCTGA
TTTGTC----CGATG-CCTCGTGATGC-TTTTTTTCTTTTTTCGTGTA-GTAACTTTTTG
CGCATGTCACCTTCGCCTGGATGACACTGACGTCCCTATTTTCCGACAATATGAT-TGTG
TTCATCAGTCGGACCACAATTTCGCCGAGAAAATACGGCATGTCCGCGATCCCAAAGCAC
GGATGGCCGTTGTCTGGTCCCACTGCAAGACGAAAATGGTGTGCGAAACTGACGAACCGA
AGGAGGAGGGGATGGAAGGGGACGTCGATGAGCCTAAGAAAGGGCATGGCGGCTGTGGTC
ACGTCCAACCAAATATCCGAAAGGAGGGTCTCAAGTTGTTCGTTCAGTATAAGCGACCCA
AAGATGAAGACGAGGTTTGTGTCAGCGATCCAACGCGCTGAGAACTTGC-TTGTTGAACG
ATTTACGC-------ATGTAGGACGTCAAGTCACAGCAACCAGACAAAAGGTTGTTCACA
CCTTCCGAAGTATACACCACGTTCAAAAAGATGTCCGATTCGGATCTGCACTTGATTGGG
CTCTCGGATGAGTATGCTCGG--------------------
>taxa07
------------------------------------------------------------
------------------------------------------------------------
------------CATGATTGGT--ACGCTGAC---------GGCGTATTTGTGGTCCTGA
TTTGTC----CGATG-CCTCGTTGTGA-CGCT----TTTTTTCGTGTA-GTGACTTTTTG
CGCATGCCACCTTCGCCTGGATGACACTGACGTCCCTGTTTTCCGACAATATGAT-TGTG
TTTATCAGTCCGACCCCAACTTCGCCGACAAAATACGGCATGTCCGCGATCCCAAAGCAC
GGATGGCCATTGTCTGGTCCCACTGCAAGACGAAAATGGTATGCGAAACTGACGAACCCA
AGGAGGAGGGAATGGAAGGGGACGTCGACGAGCCTAAGAAAGGACATGGCGGCTGTGGTC
ACATCCAACCAGTTATCCGAAAGGAGGGTCTCAAGTTGTTCGTCCAGTATAAGCGACCCA
AGGATGAAGACGAGGTTCGTGTCAGCGATGCAACGCGCTGGGAACTTGC-TTGTTGAACG
ATTTACGT-------ATATAGGACGTCAAGTCACTGCAACCAGACAGAAGGTTGTTCACA
CCTTCCGAAGTATACACGACGTTCAAAAAGATGTCCGATTCGGATTTGCACTTGATTGGG
CTCTCGGACGAATATGCTCGGCCTGAGTGGATGATCTTAAC
>taxa08
------------------------------------------------------------
-----------------------------------------GCAGGTAGGAAACGTTGCA
TCTTGTGGATTAGCATATACATCCATGTTGTGCTTGTCCACAGCCTCCTTGTGACGCTTT
TTTGTCGTAGTAGTGACCTTTTTGCGCACGTTGCGTCTCTTTTCTGAACATCATTACTGA
CGTTTTTTATCCCTGCTTCCTTGAAAATTTCGTATCGATGTTCCTCCAATATGATGTACG
TTTATCAGTCCGACCCCAATTTTGCCGACAAAATACGGCATGTCCGCGATCCCAAAACAC
GGATGGCTGTCGTCTGGTCGCACTGCAAAACGAAAATGGTTTGCGAAACTGACGAGCCTA
AAGAGGAGGGAATCGAGGGAGACATCGAGGAACCAAAGAAAGGGCATGGTGGTTGTGGAC
ATATCCAACCGCTGATCCGTAAGGAGGGTCTCAAATTATTCGTTCAGTATAAGCGACCTA
AGGACGAAGACGAGGTTCGTATCAGCGACGCGATACATAGAAAGCTT-----GATAAAT-
TTTTACCTCTTACACATACAGGACGTCAAGTCACTCCAACCGGATAAAAGGCTGTTCACG
CCCTCTGAAGTGTACACGACGTTCAAGAAGATGTCCGATTCAGATTTGCACTTGATAGGA
CTCTCAGACGAATATGCGCGG--------------------
>taxa10
---------------------------------GACTACAATTAGTGCGCTCACGGCGTA
CTTTGTGGTCCCGACTCCCATGCTACTCTCTTGCCTGTGACGCAAGTGGGAGACGTTGCA
TCGCGTGGC-TAGCAT------CGATGATGTGCTTGTCCACTGCCTCCTTGTGACGCTTT
TTTGTTGTAGTAGCTACCTCTTTGCGCACGTCGCATTTTTCTTCCGAACATGATTACTGA
CGTTCTTCACCCCTGCATCCTTGCGATTCTCGTGCTGGTTTTCCTCCAATATGATAT-CG
TTTATCAGTCCGACCCTAATTTTGCCGACAAAATACGCCATATTCGCGATCCCAAAGCAC
GCATGGGCGTTGTCTGGTCACACTGCAAAACGAAAATGGTTTGTGAAACTGACGAACCCA
AAGAGGAGGGAGCAGAAGCGGATGTCGATGAGCCTAAGAAGGGGCATGGTGGTTGTGGTC
ACATCCAACCGCTTATTCGGAAGGAGGGTCTCAAGTTGTTCGTCCAGTATAAGCGACCCA
AGGATGAAGACGAGGTTCGTATCAGCAACGCGATTCGTTGAGGGCTTACCTTGTTGAGCG
TTCTACGC-------ATATAGGATGTTAAGTCACTGCAACCGGATAAAAGGCTGTTTACG
CCTTCCGAAGTGTACACCACGTTCAAAAAGATGTCCGACTCGGACCTGCACTTGATCGGG
CTCTCGGACGAATATGCGCGGCCTGAGTGGATGATATTGAC
>taxa11
----------------------------------ACTGTCATTGGTGCGCTGACGGCGTG
CCTTGTGGTCCCGACTCCCATGCTACTCTCTTGCCTGTGACGCAGGTGGGAGACGTCGCT
TCGTGTGGCCTAGCATATACATCAATGATGTGCTTGTCCGCTGCCTCCTTGTGACGCTTT
TTTGTTGTAGTAGCTACCTCTTTGCGCACGCCGCATTTTTCTTCTGAACATGATTACTGA
CGTTCTTCACCCCTGCATCCTTGCGATTTCCGTGCCGGTTTTCCTCCAATATGATAT-CC
TTTACTAGTCCGACCCTAATTTTGCCGACAAAATACGGCATATTCGCGACCCCAAAGCAC
GCATGGGCGTTGTCTGGGCACACTGCAAAACGAAAATGGTTTGTGAAACTGACGAACCTA
AAGAAGAGGGAGCGGAAGCGGAAGCGGATGAGCCTAAGAAAGGGCATGGTGGCTGTGGTC
ACATCCAACCACTCATCCGGAAGGAGGGTCTCAAGTTGTTCGTCCAGTATAAGCGACCCA
AGGATGAAGACGAGGTTCGTATCAGCAACGCGATTCGTTGATGACTTACTTTGTTAAGCG
TTCTACGC-------ATATAGGATGTTAAGTCACTGCAACCGGATAAAAGGCTGTTTACG
CCTTCCGAAGTGTACACCACGTTCAAAAAGATGTCCGATTCGGATCTGCACTTGATCGGG
CTCTCGGACGAATATGCGCGGCCTGAGTGGATGATTTTG--
>taxa13
GGCGCTGAACGAGGAGTGCGAGAATGAAACGGTGACCACTATCAGTGTGCTGACGGCATG
CTTTGTGGTCCCGACTCTTCTGCTTCTCTCTTGCCTGTGACGCAAGTGAGAGA-GTGGCA
TCCTACGGCCTAGCATATACACCAATGTTGTGCTTGTCCGCTGCCTCCTTGTGACGCTTT
TT-CATGTAGTAGTAACCCTTTTGTGCATGTCGCATCTTTCTTCCGAACATGATTACTGA
CGTTTTT-ACCCCTCCAC--TTGCAATTTCCGTCTCGATTCTCCTTCGATATGATGTGCG
TTTATCAGTCCGACCCAAATTTTGCCGACAAAATACGACATGTTCGCGATCCTAAAGCCC
GAATGGCCGTTGTCTGGACGCATTGCAAGACGAAAATGGTTTGCGAAACTGATGAACCCA
AAGAGGAGGGTGCTGAAGGGGATGCCGAAGAGCCCAAGAAAGGGCATGGTGGTTGCGGTC
ACATCCAACCACAGATCCGAAAGGAAGGTCTCAAGCTATTCGTCCAGTATAAGCGACCCA
AGGACGAAGATGAGGTTCGTATAAGTAACGCAATGCGTTAAGGACTGACCTTTCTAAACG
TTCGACCACTTGCGTATATAGGACGTCAAGTCGCTGCAGCCAGACAAAAGGCTATTCACA
CCGTCCGAGGTGTACACCACGTTCAAAAAGATGTCTGATTCGGATTTGCACTTGATTGGA
CTCTCGGACGAATATGCGCGGCCTGAGTGGATGATTTTGAC
>taxa14
GGCGCTGAACGAGGAGTGCGAGAATGAAACGGTGACCACTATGGGTGTGCTGACGGCATA
CTTTGTGGTCCCGACTCTTCTGCTTCTCTCTTGCCTGTGACGCAAGTGAGAGA-GTGGCA
TCCTGTGGCCTAGCATATACATTAATGTTGTGCTTGTCCGCTGCCTCCTTGTGACGCTTT
TG-CTTGTAGTAGTAACCCTTTTGCGCACGTCGCATCTTTCTTCCGAACATGATTACTGA
CGTTTTT-ATCCCTCCACACTTGCAATTTCCGT--CGATTCTCCTTCAATATGATGTGCG
TTTATCAGTCCGACCCAAATTTTTCCGACAAAATACGACATGTTCGCGATCCTAAAGCCC
GGATGGCCGTTGTCTGGGCGCATTGCAAGACGAAAATGGTTTGCGAAACTGACGAACCCA
AAGAGGAGGGCGTTGAAGGGGATGCCGAAGAGCCCAAAAAAGGGCATGGTGGTTGTGGTC
ACATCCAGCCACAGATCCGAAAGGAGGGTCTCAAGCTATTCGTCCAGTATAAGCGACCCA
AGGACGAAGACGAGGTTCGTATAAGTAACGCAATGCGTTAAGGACTGACCTTGCTAAACG
TTCGACCACTTGCGTATATAGGACGTCAAGTCTCTGCAGCCGGACAAAAGGCTGTTCACG
CCTTCCGAAGTGTACACCACGTTCAAAAAGATGTCTGATTCGGATTTGCACTTGATTGGA
CTTTCGGACGAATATGCGCGGCCTGAGTGGATGATTTTGAC
>taxa15
GGCGCTGAACGAGGAGTGCGAGAATGAAACGGTGACCGCCATCGGTGTGCTGACGGCACC
CCTTACGGTCCCGATTCCTGTGCCGCTCTCTTGCCTGTGACGCAGATGTGAGA-GTTGCA
TTCTGTGGCCTAGCATGC-CGTCAATGTTATGCTTGTCCGCTGCCTCCTTGTGACGCTTT
TT-GTCGTAGTAGTGACTTTTTTGCGCACGCCGCACCTTGCTTTTGAGCATGATTACTGA
CGATTTT-ACC--CCCATCCTTGCCATTTTCGT-TCGCTGCTACTCCAATATGATGTGCG
TTGATCAGTCGGACCCCAATTTTGCCGATAAAATACGACATGTTCGCGATCCCAAAGCCC
GGATGGCCGTTGTCTGGGCACATTGCAAGACGAAAATGACTTGCGAGACTGACGAACCTA
AAGAAGAAGGGGCTGAAGGGGATGTCGATGAGCCTAAGAAAGGTCATGGTGGTTGTGGCC
ATATACAACCCACGATCAGAAAGGAGGGCCTCAAGCTGTTCGTTCAGTACAAGCGACCCA
AGGATGAAGACGAGGTTCGTA-CAGCAATGCGATGGGTTGAAAGCTTACCT-------TG
GT-AAAC----GTGTGTATAGGACATCAAGTCTATGCAACCGGATAAGAGGCTCTTCACG
CCTTCCGAAGTCTACACGACTTTCAAAAAGATGTCTGATTCGGATTTGCACTTGATCGGG
CTCTCGGACGAGTATGCACGGCCCGAGTGGATGATTTTGAC
>taxa16
GGCGCTGAACGAGGAGTGCGAGAATGAAACGGTGACCGCCATTGGCGTGCTGACGGCATG
CCTCACGGTCCTGATTCCTATGCCGCTCTCTTATCTGTGACGCAGATGTGAGA-ATTGCA
TCCTGTGGCCTAGCATATACATCCGTGTTATGCTTGTCCGCTGCCTCCTTGTGACGCTTT
T--GTCGTAGTAGTGACCTTTTTGCGCATGTCGCATCCTGCTTCTGAACACGATTACTGA
CGTTTTT-ACC-CCCCATCCTCGCAATTTTCGTGTCGGTGCTGCTCCAATATGATGTGCG
TTTATCAGTCCGACCCCAATTTTGCCGACAAAATACGACATGTTCGCGATCCCAAAGCCC
GGATGGCCGTCGTCTGGTCGCATTGCAAGACGAAAACGGTTTGCGAGACTGACGAACCTA
AAGAGGAGGGGGCCGAAGGGGATATCGATGAGCCCAAGAAAGGGCATGGTGGTTGTGGTC
ACATCCAACCGACAATCCGAAAGGAGGGCCTCAAGCTATTCGTCCAGTATAAGCGACCCA
AGGACGAAGACGAGGTTCGTATCAGCAACGCAATGCGTTGAAGACTT-----GTTAAGTG
TTCTACC-TTTACGCCTATAGGACATCAAGTCTTTGCAACCGGACAAAAGGCTCTTTACG
CCTTCTGAAGTGTACACGACATTCAAAAAGATGTCTGATTCTGATTTACACTTGATTGGG
CTCTCGGACGAATATGCGCGGCCTGAGTGGATGATTTTGAC
>taxa17
------------------------------------------------------------
------------------------------------------------------------
------------------ACGTC-ATGATGTGCTTGTCCGCTGCCTCCTTGTGACGCTTT
T--GTCGTAGTAGT--TCTTT--GCGCACGTCGCATCTTTTTTCTGAAAGTGATTACTGA
CGTTTTTCACCTCTGCATCCTTGCGATCTTCGTGTCGATTTCCCTCCAATATGATGTGCG
TTCACTAGTCCGACCCCAATTTTGCCGACAAAATACGCCATGTTCGTGATCCCAAGGCAC
GAATGGCCATTGTCTGGTCGCATTGCAAGACGAAAATGAATTGCGAAACTGACGAGCCCA
AAGAGGAGGGGGCCGAGGGAGATGTCGACGAGCCTAAGAAAGGGCATGGTGGCTGTGGTC
ATGTCCAACCGCTGATTCGAAAGGAGGGTCTCAAGTTATTCGTCCAGTACAAGCGGCCTA
AGGACGAAGACGAGGTTGGTGTCAGCAATGCAACGCGTTGAGGGCTTACCTTGATGAACA
TTCTCCC--------CCACAGGATGTCAAGTCACTGCAACCTGACAGAAGGCTCTTTACG
CCTTCCGAAGTGTATACGACTTTCAAAAAGATGTCCGACTCGGATTTGCATCTGATCGGG
CTCTCCGACGAATATGCGCGGCCTGAG--------------
>taxa18
GGCGCTGAACGAGGAGTGCGA-AATGGAACGGTGGCCACCTTTGGTGCGCTGACGGCGTA
CTTTGTGGT-CCGACTCCCGTGCTACTCT-CTGCCTGTGACGCAGGTGGGAGA-GTTGTA
TCCTGTGGCCTAGCATATACGTCAATTATGTGCTTGTCCGCTGCCTCCTTGTGACGCTTT
TTTGTCGTAGTAGTGACCTTTTGGTGCACGTCGCATCTTTCTTCCGAACGTGATTGCTGA
TGTTTTTCACCCCTGCATCCTTGCAATTCTGGTGTCGATGTTCGTCCAATATGATGTGCG
TTTATTAGTCCGACCCTAATTTTGCCGACAAAATACGGCATGTTCGTGACCCCAAGGCAC
GGATGGCCATTGTCTGGTCGCATTGCAAGACGAAGATGATTTGCGAAACTGATGAACCCA
AAGAGGAGGGAATAGATGGGGATGTCGACGAGCCTAAGAAAGGGCATGGTGGTTGCGGTC
GCATCCAACCACTAATCCGAAAGGAGGGTCTCAAGCTATTCGTCCAGTATAAGCGACCCA
AGGACGAAGACGAGGTTTGTGTTAGCGGTGCAACGCGTTGAGG-CTCACCTTGTTAATCA
TTCTAC-------GCGTATAGGACGTCAAGTCACTCCAACCAGACAAGAGGCTGTTCACG
CCTTCCGAAGTGTACACGACGTTCAAAAAGATGTCCGACTCGGATTTACACCTAATCGGG
CTTTCCGAAGAGTATGCACGACCTGAGTGGATGATCTTG--
>taxa20
------------------------------------------------------------
---------------------------------------ACGCAGGTAGGAGATGTCGCG
TCTTGT-------------------------GCCTGCTTGCTGCCTCCTTGTGACGCTTT
CT-GTCATCATAGTAGTCTTTTTGCGCATGTTATATCTTCCTCCCGAATATGGTTGCTGA
CGTTTTT-ACCCCTGCATCCTTGCACTTTTTTTGTCGGTTTTCCTCCAATATGAT-TACG
TTTATCAGTCGGACCCTAATTTTGCCGACAAAATTCGGCACGTTCGCAATCCCAAAGCAC
GGATGGCCATTGTCTGGTCACATTGCAAGACGAAGATGACCTGCGAAACGGACGAACCGA
AGGAGGAGGGAGCTGAGGGCGACGTTGACGAACCAAAGAAAGGGCATGGTGGCTGTGGTC
ACATCCAACCCCAAATCCGGAAGGAGGGTCTCAAGCTATTCGTCCAGTATAAACGACCAA
AGGACGAGGATGAGGTTCGTATGAGTGACAGAAC-TGCAGAGGATGCACCCTGTTAAATG
TTCTACC-------CATGTAGGACGTCAAGTCACTGCAACCGGACAAAAGGCTATTTACG
CCATCCGAAGTGTACACGACCTTTAAAAAGATGTCCGACTCAGACCTGCACCTGATAGGG
CTCTCGGACGAATATGCG-----------------------
>taxa22
------------------------------------------------------------
----------------------------------------CGCAGGTGGGAGATGTTGCA
TTTTGTGGCC-AGCATATGCATTAATGATGTGCTTGTCCGTTGCCTCCTTGTGACGCTTT
TTTGTCGTAGTAGTAACCTTTTCGCGCACGTCGCATCTTTCCTCCGAACATGGTTACTGA
CGTTTTC-ATCCTTGCATCCTTGCAATTTTCGTTTCGATATTCCTCCAATGTGAT-CGCG
TTTGTCAGTCGGACCCTAGTTTTGCCGACAAAATACGCCATGTTCGCGATCCCAAAGCAC
GAATGGCCGTTGTTTGGGCCCACTGCAAGACGAAAATGGCCTGCGAAACAGACGAACCCA
AAGAGGAAGGAGCCGAAGGGGATGTCGATGAACCTAAGAAAGGGCATGGAGGCTGTGGTC
ACATCCAACCGCTTATCCGAAAGGAGGGTCTCAAGTTGTTCGTCCAGTATAAACGACCGA
AGGACGAAGATGAGGTTCGTATAAGCGACACAACACATTGAGGACCCGCCTTGTTAAACC
TTTTACCTCTTACCCATGTAGGACGTCAAGTCGCTACAACCGGACAAAAGGCTGTTCACC
CCCTCCGAAGTGTACACGACGTTCAAAAAGATGTCCGATTCGGACCTGCACTTGATTGGG
CTCTCTGACGAATATGCGCGG--------------------
>taxa23
------------------------------------------------------------
-------------ACTGTCATGCGACT-TCTTGCCTGTGACGCAGGTGGGATACGTCGCA
TGTTGTGGCA-AGTATATC-----GTAATATGCTTGCCCGCTGCCTCCTTGTGATGCTGT
---GTTGTCGTAGTAGTCTTTT-GCGCATATCGCATATTTCCTCTCAACATGGTTACTGA
CGTTGTTTAT-CCTCCATCCTTGAAATCTCCATATCGATGTTCCT-----ATAATGTGCG
TTGATCAGTCCAACCCCGATTTTGCCGACAAAATCCGGCATGTTCGCGATCCCAAGGCAC
GGATGGCCATTGTCTGGGCGCACTGCAAGACCAAAATGATTTGTGAAACCGACGAACCCA
AAGAAGAGGGTGTTGAAGGGGATGCCGACGAGCCTAAGAAAGGGCATGGTGGTTGTGGTC
ACATCCAACCGGTTATCCGAAAGGAGGGTCTCAAGTTATTTGTCCAATATAAGCGCCCCA
AAGACGATGACGAGGTTCGTATCAGCAGCGCAACGCGTGGAGGACTTTCGT-GTTAAACG
TTTTACCTCTGACGCTTATAGGACGTCAAATCGCTGCAGCCAGACAAACGGTTGTTCACG
CCTTCCGAAGTGTACACGACGTTCAAAAAGATGTCCGACTCGGACTTACACTTGATTGGG
CTCTCGGACGAGTATGCGCGACCCGAGTGGATGATCTTAAC
>taxa24
---------------------------------GAC---CATTGGTGCGCTGACGGCGTA
CGTCGTGGTCCCGACTGCCATGCGACT-TCTTGCCTTTGACGCAGGTGGGGCACGTCGCA
TGTTGTGGCA-AGCATATC-----ACGATATGCTTGTCCGCTGCCTCCTTGTGATGCTGT
---GTTGTCGTAGTAATCTTTT-GCGCATATCGCATATTTCCTCTCAACATGGTTACTGA
CGTTTTTTAT-CCTCCATCCTTGAAATCTTCATATCGATGTTCCT-----ATAACGTGCG
TTGATCAGTCCGACCCCAATTTTGCCGACAAAATCCGGCATGTTCGCGATCCCAAAGCAC
GGATGGCCATTGTCTGGGCGCACTGCAAGACCAAAATGGTTTGTGAAACCGACGAACCCA
AAGAGGAGGGTGTCGAAGGCGATGCCGACGAGCCTAAGAAAGGGCATGGTGGTTGTGGTC
ACATCCAACCGGTTATCCGAAAGGAGGGCCTCAAGTTATTTGTCCAATATAAGCGCCCCA
AAGACGAAGACGAGGTTCGTATCAGCAGCGCAACGCGTGGAGGACTTTCGT-GTTAAACG
TTTTACCTCTTACGCTTATAGGACGTCAAATCGTTGCAGCCGGACAAACGGTTGTTCACG
CCTTCCGAGGTGTACACGACGTTCAAAAAGATGTCCGACTCGGACTTACACTTGATTGGG
CTCTCGGACGAGTATGCGCGACCCGAGTGGATGATCTTAAC
>taxa27
GGCGCTGAACGAGGAGTGCGAAGATGGAACGGTGACC------ACTGTGCTGACGGCATA
CTT--TGGTCCCGGTTCTCATACCACTCTCTTGCCTGTGACGCAGGTGGGAGATGTTGCA
TCTTGTGGCCTAGCATATATGTCAATGATGTGCTTGTCCTCGGCCTCCTTGTGACGCTTT
TTTTTTGCCGTAGTAGTCTTCTTGCGCACGTCGCATC----CTCAGAACATGCTTACTGA
CGTTTCTTGTCCCTGCATCCTTGCAATAT-CGTGTCGATGTTCCTTCAATATGATGTGCG
TTCATCAGTCCGACCCCAATTTTGCCGACAAGATACGGCATGTGCGCGATCCCAAAGCGC
GGATGGCCGTTGTCTGGGCCCATTGCAAGACCAAAATGGCTTGCGAAACTGACGAACCCA
AGGAGGAGGGAGCGGAAGGGGATGCAGATGAGCCTAAAAAAGGGCATGGTGGTTGCGGTC
ACATCCAACCGCTTATCCGCAAGGAGGGTCTCAAATTGTTCGTCCAGTATAAGCGACCCA
AGGATGAAGATGAGGTTCGTATCAGCGACGCAGCGCGTTGAGGACTTAGTTTATTGAGCT
CTTTACCTCCCACGCTTATAGGACGTCAAGTCAATGCAACCGGATAAAAGGCTCTTTACG
CCTTCCGAAGTGTACACGACGTTCAAGAAGATGTCTGATTCGGATCTGCACCTGATTGGG
CTCTCGGACGAATATGCGCGGCCTGAATGGATGATCTTGAC
>taxa28
GGCGCTGAACGAGGAGTGCGAAATTGAAACGGTGACCATCATTGGTGTGCTCAAGGCATG
CTCTGTGGTCCCG-----------GGTCTCTTGCCTGTGACGCAGGTGAGAGACGTCGCA
TCTTGTGGCCTAGCATACAC--CAATGATGTGCTTGTCCGCTGCCTCCTTGTGACGCTTT
TCTGTCGTAGTAGTGACCTTTTTGCGCACGTCGCATCTTGCTTTTGAACATGCTTACTGA
CGTTTTTTATC-------CCTGGCAATCCTCGTG---------TTCCAATATGATGTGCG
TTTATCAGTCCGACCCCAATTTTGCCGACAAAATACGCCATGTTCGCGATCCCAAAGCAC
GCATGGCCGTCGTTTGGTCCCACTGCAAGACGAAAATGGTTTGCGAAACTGACGAACCCA
AAGAGGAGGGTGCCGAAGGTGATGCCGATGAGCCTAAGAAAGGGCATGGCGGTTGTGGTC
ATGTCCAGCCACTTGTCCGAAAGGAGGGTCTCAAGTTATTCGTCCAGTATAAGCGACCCA
AGGACGAAGACGAGGTTCGTATCAGCGACGCAACGCGTTGATGACTTGCCTTGATAAACG
TTTTACCTCTTACGCATATAGGACGTCAAGTCACTGCAACCGGACAAAAGGCTGATTACG
CCTTCCGAAGTGTACACGACGTTCAAAAAGATGTCCGATTCCGATCTGCACCTGATTGGG
CTTTCGGACGAATATGCGCGGCCTGAGTGGATGATTTTG--
>taxa29
GGCGCTGAACGAGGAGTGCGAAAATAAAACGGCGACCACTATTGGTGTGCTCACGGCATA
CTATGTGGTCTCGTCTCCCGTGCCGTCCTCTTGCCTGTGGCGCAGGTGGGAGGTGTCGCA
TCTTGTGGCCTCGCATATACATCAATGATGTGCTTGTCCCCTGCCTCCTTGTGACGCTTT
TTTGTCGTAGTAGTGACCTTTTTGCGCACGTCGCATCTTTCTTCTGAACATGCTTACTGA
CTTTTTT-ATCCCTGCATCCTTGCGATTTTCGTG---------TCCCAATATCATGTGCG
TTTATCAGTCCGACCCTGGTTTTGCCGACAAAATACGGCATGTTCGCGATCCCAAAGCAC
GCATGGCCGTTGTCTGGGCGCACTGCAAGACGAAAATGATTTGCGAAACTGACGAACCCA
AAGAGGACGGAGCCGAAGGCGATGCTGACGAGCCTAAGAAAGGGCATGGTGGTTGTGGTC
ACATCCAGCCACAGATCCGAAAGGAGGGGCTCAAGTTATTCGTCCAGTATAAGCGACCCA
AGGACGAAGACGAGGTTCGTATCAGCGACGCAACGCGTTGAGGACTTGCCTTGTTGAATG
TTTTACCTCTTACGCATATAGGACGTCAAGTCACTGCAACCGGACAAAAGGCTGATCACG
CCTTCCGAAGTGTACACGACGTTCAAAAAGATGTCCGATTCGGATTTGCACTTGATCGGG
CTTTCGGACGAGTATGCGCGTCCTGAGTGGATGATTTTG--
>taxa30
GGCGCTGAACGAGGAGTGCGAAAATGAAACGAGGACCACTATCGCTGTGCTGACGGCACA
GTCCGTGGTCCCGATCC-CATGCC---CTCCAGCCTGTGACGCAGGTGGGAGTTATCGCA
TCTTGTGGCCAAGCATAT-----------GTGCTTGTCCGCTGCCTCCTTGTGACGCTTT
TT--CGGTCGTAGTAGACTTTTTGCGCACATCCCCTC----TTCTGAACATGCTTACTGA
CGTTCTTTGT-CCTGCATCCTTGCAATTTCCGTGTCGGTGTTTCCCCAATATGATGTACG
TTTATTAGTCCGACCCCAATTTCGCCGACAAAATACGGCATATTCGCGATCCAAAAGCAC
GGATGGCTGTTGTTTGGTCGCACTGCAAGACGAAAATGGTTTGCGAAACTGACGAGCCCA
AAGAGGAGGGTGCCGAAGGGGATGTCGAAGAGCCCAAGAAAGGGCATGGCGGTTGTGGTC
ACATCCAACCACTTATCCGGAAGGAGGGTCTCAAGTTGTTTGTGCAGTACAAACGACCCA
AGGACGAAGACGAGGTTCGTATCAGCGACGCATCGCGCTGAAGGCTTGCCT-GTTAAGCA
T-TTACCTCTTGTGCGTACAGGATGTCAAGTCGCTCCAACCGGACAAAAGGCTGTTTACG
CCATCTGAAGTATACACGACGTTCAAAAAGATGTCTGATTCGGATCTGCACTTGATTGGG
CTTTCAGACGAATATGCGCGCCCTGAATGGATGATCCTGAC
>taxa31
GGCGCTGAACGAGGAGTGCGAAAATGAAACGAGGACC------GGTGTGCTGACGGCATA
CTCCATGGTTCCGATGC-CATACC---CTCTAGCCTGTGACGCAGGTGGGAGATATCGCA
TCATGTGGCCGAGCATAT-----------GTGCTTGTCCGCTGCCTCCTTGTGACGCTTT
T---CGGTCGTAGTAGACTTTTTGCGCACATCCCCTC----TTCTGAACATGCTTACTGA
CGTTCTTTGT-CCTGCATCATTGCAATTTTCGTGTCGGTGTTCCTCCAATATGATGTACA
TTTATTAGTCCGACCTCAATTTCGCCGACAAAATACGGCATATTCGCGATCCTAAAGCAC
GGATGGCTGTTGTTTGGTCGCACTGCAAGACGAAAATGGTTTGCGAAACTGACGAACCCA
AAGAGGAGGGTGCTGAAGGGGATGTCGAAGAGCCCAAGAAAGGGCATGGTGGTTGTGGTC
ACATCCAGCCGCTTATCCGGAAGGAGGGTCTCAAGTTGTTTGTGCAGTACAAACGACCCA
AGGATGAAGACGAGGTTCGTATCAGCGATGCATCGCGCTGAGGGCTTACCT-GTGGAACG
T-TAACCTCTTTTGCCTACAGGATGTCAAGTCGCTGCAACCAGATAAAAGGCTGTTTACG
CCATCTGAAGTGTACACAACGTTCAAAAAAATGTCCGATTCCGATTTGCACTTGATTGGG
CTTTCAGACGAATACGCGCGGCCAGAGTGGATGATCTTGAC
>taxa35
-----------------------------------------------------------G
GTGCGCGGT---GAA-----TGGGGC------GC-TG-AACGA-----GGA--GTGC---
------------GAAT-------------ATG---GACGGGTGAC-CATTGTGGTGCTGA
T--GGCATCCTA-TA-TCCCAGT-TGCGCGTTGCGTC----TTCTGAACATGCTAACTAA
CGTTTTTT--------ATCAATGTTATTTT------CGTGTTC-----------TTCGCG
TGTGTTAGTCCGACCCCAACTTTGCCGATAAAATACGGCATGTTCGCGATCCTAAAGCAC
GCATGGCGGTTGCCTGGGCGCACTGCAAGACAAAAATGACTTGCGAAACTGATGATCCGA
AAGAGGAGGGAGCCGAGGTGGATACCGATGAGCCCAAGAAAGGACACGGGGGTTGCGGTC
ATATCCAACCACTTATCCGAAAGGAAGGGCTCAAGCTATTCGTTCAATACAAGCGACCGA
AGGATGAAGATGAGGTTTGTCTCAGCCAAGGAGTGGGT-CAGTGCCCGC-TTGTTGAATG
T-TCATCTCCG-------TAGGACGCCAAGTCATTGCAGTCGGACAAAAGGCTGTTCACG
CCCTCCGAAGTATACACGACATTCAAGAAGATGTCCGATTCAGATTTGCACTTGATTGGG
CTTTCAGACGAATATGCACGCCCCGAGTGGATGATTCTAAC
>taxa36
-----------------------------------------TTGG-CTGG---ACACGAG
GTGCGCGGT---GAA----ATGGGGC------GCCTG-AACGA-----GGA--GTGC---
------------GAAT-------------ATG---GACGGGTGAC-CATTGTGGTGCTGA
T--GGCATCCTA-TA-TCCCAGT-TGCGCGTTGCGTC----TTCTGAACATGCTAACTAA
CGTTTTTT--------ATCAATGTTATTTT------CGTGTTC-----------TTCGCG
TGTGTTAGTCCGACCCCAACTTTGCCGATAAAATACGGCATGTTCGCGATCCTAAAGCAC
GCATGGCGGTTGCCTGGGCGCACTGCAAGACAAAAATGACTTGCGAAACTGATGATCCGA
AAGAGGAGGGAGCCGAGGTGGATACCGATGAGCCCAAGAAAGGACATGGGGGTTGCGGTC
ATATCCAACCACTTATCCGAAAGGAAGGGCTCAAGCTATTCGTTCAATACAAGCGACCGA
AGGATGAAGATGAGGTTTGTCTCAGCCAAGGAGTGGGT-CGGTGCCCGC-TTGTTGAATG
T-TCATCTCCG-------TAGGACGCCAAGTCATTGCAGTCGGACAAAAGGCTGTTCACG
CCCTCCGAAGTATACACGACATTCAAGAAGATGTCCGATTCAGATTTGCACTTGATTGGG
CTTTCAGACGAATATGCACGCCCCGAGTGGATGATTCTCAC
>taxa38
GGCGCTGAACGAGGAGTGCGAAAATGGATCTGTTACCGCTGTTGGTGTGCTGACGGCATA
CTACCCGGTCCCGATTCTCACACTACTTTCTTGCCTGTGACGCAGGTGGGAAGATGGT-A
TCCTGTGGTCTAGCATGTATTTGTTTCCACTGCCTCCTTG-TGATGCATTTTGTCGTAGA
AGCATACTTTGCGCGTTCGAA---TACACTTGCTGAC----TTGTTTATCCCTCGATCAT
CGCAATTT---GGTG--TCGATG-----------------TTCTTTCAATATCGTATTGG
TTCATTAGTCCGACCCTAACTTTGCCGACAAAATACGACATGTTCGTGATCCTAAAGCAC
GCATGGCTGTTGCTTGGTCGCACTGCAAGACAAAAATGACTTGCGAGACAGACGATCCGA
AAGAGGAGGGAGCGGAAGCCGATGCAGATGAGCCTAAGAAAGGGCATGGTGGTTGTGGTC
ATATCCAACCGCAGATACGAAAAGAGGGCCTCAAGTTATTCGTCCAGTACAAGCGACCAA
AGGACGAAGATGAGGTTCGTATTTGCGATGCAATCTGCTCAGTCGTGGC-TTCTTAATCG
T-TTACCTGCCACCTGTATAGGATGCCAAGTCGTTACAGTCGGACAAAAGGCTCTTTACA
CCCTCCGAGGTCTACACAACATTCAAGAAGATGTCCGATTCGGATTTACACTTGGTTGGG
CTTTCGGACGAATATGCACGGCCCGAGTGGATGATTTTGAC
>taxa39
------------------------------------------------------------
-----------------------------------------------GGGAGGGTGGC-A
TCCTGTG-------------------------CCTCCTTG-TGACGCTTTTTGTCGTT--
---GTACTGCTCTATTTCGTGTTGCG-TCTTTGGAAGCT--TACTGACGTTTTTATCTGG
ATCATTAT--------ATCG------TTT-----------TTCTTCCAATATTATATGTC
TTTATTAGTCCGACCCCAACTTTGCCGACAAAATACGGCATGTTCGCGATCCTAAAGCAC
GCATGGCTGTTGCCTGGTCGCACTGCAAGACAAAGATGACTTGCGAAACTGACGATCCGA
AAGAGGAGGGGGCGGAAGCAGATGCTGATGAGCCTAAGAAAGGGCACGGCGGCTGTGGTC
ATATCCAACCACTTATCCGAAAGGAAGGACTCAAGCTATTCGTCCAGTACAAACGACCAA
AGGATGAAGATGAGGTTAGTCGCAGCGACGCAGTGTATTCAGTGCTTGCCTTATTAAAAC
GGTTACCTGCCACTCGTATAGGACGCCAAGTCATTGCAGTCGGACAAAAGGCTGTTTACA
CCCTCCGAAGTCTACACAACATTCAAGAAGATGTCCGATTCGGATTTACACTTGATTGGG
CTTTCTGATGAATATGCACGCCCCGAGTGGATGATTCTG--
>taxa40
------------------------------------------------------------
------------------------------------------------------------
---------------------TCCTCGTTGTGCTTGTCCGCTGCCTCCTTGTGACGCTTT
TTTGTCGTAGTAGT--TCTTT--GCGCACGTC----------TCCGAATATGTTTACTGA
CGTTTTTTATC---------TCGCTATTTT--------CGTTCCTCCAATGTCATGTGCG
TTTATTAGTCCGACCCCAACTTTGCCGACAAAATACGCCATGTCCGTGATCCAAAAGCGA
GGATGGCCGTGGCCTGGACGCACTGCAAGACAAAAATGCTCTGCGAAACTGATGATCCTA
AAGAGGAAGGTGTCGAGGGGGATGTCGATGAGCCAAAGAAAGGTCATGGTGGCTGTGGTC
ACGTCCAACCACTTATCCGCAAGGAGGGTCTCAAATTGTTTGTCCAATACAAGCGGCCCA
AGGACGATGATGAGGTTCGTGTGAGCG---GAA-ACGTTGGTTGGTTGCC---------G
T-TTACACTTTACGCATTCAGGACGTCAAATCCGTGCAACCGGACAAACGGCTGTTTACG
CCTTCCGAAGTGTACACGACATTCAAAAAGATGTCCGATTCAGATTTGCACTTGATCGGA
CTTTCAGACGAATATGCGCGG--------------------
>taxa46
------------------------------------------------------------
------------------------------------------------------------
--------------ATA--CATCAATGATGTGCTTGTCCGCTGCCTCCTTGTGACGCTTT
TTTGTCGTAGTAGTGACCTCTTTGCGCACGTCGCATCTTTTTTCTGAACATGCTTACTGA
CG-TTTTTATCCCTGCATCATTGCTATTTTCGTGA-CACTTTTCTCCAATATCATATGCG
TTTACTAGTCCGACCCCAATTTTGCCGACAAAATACGGCATGTCCGCGATCCCAAAGCAC
GGATGGCTGTTGCCTGGTCACACTGCAAGACAAAAATGATTTGCGAAACTGACGACCCCA
AAGAGGAGGGTATCGAAGGGGAAGTCGATGAGCCTAAGAAAGGTCATGGCGGCTGTGGTC
ACAACCAACCGCTTATTCGAAAAGAGGGTCTCAAATTATTCGTTCAGTACAAGCGGCCAA
AGGATGAAGATGAGGTTCGTATCAACG-CGCAACGTGTTGATTGCTTACCTTGTTAAACG
TTGTATCCCC-GCAC-TACAGGACGTCAAGTCGATGCAACCGGACAAGAGGCTATTTACG
CCTTCCGAGGTGTACACGACGTTCAAGAAGATGTCCGATTCGGATTTGCACTTGATTGGG
CTTTCGGACGAATATGCGCGGCCTGAG--------------
>taxa47
GGCGCTGAACGAGGAGTGCGAAAACGAACAAGTGGCCCCTGTTGGTGCGCTAACGGCGCA
CTCGGTGGTCCCAGTTCTCGTGCTACTTTCTTGCCTGTGACGCAGGTGGGAGACGTCGCA
CTTTGTGGTCTAGCACA--CGTCAATGATGTGCTTGTCTGCTGCCTCCTTGTGACGCTTT
TT-GTCGTAGTAGTGACCTCTTTGGGCACGTCGCATCCTTCTCCTGAACATGCTTACTGA
TGGTTTT-ATTCCCGCATCATTGCGATTTTCGTAT-CAATTTCCTGCAATATCATATACG
TTTACTAGTCCGACCCCAATTTTGCCGACAAAATCCGCCACGTTCGCGACCCCAAGGCAC
GGATGGCCGTTGCCTGGTCACATTGCAAGACAAAAATGGTTTGCGAAACTGACGACCCCA
AAGAGGAGGGTGTCGAAGGAGAAGCTGATGAGCCTAAGAGAGGTCATGGGGGTTGTGGTC
ACATCCAACCGCTCATCCGAAAGGAGGGTCTCAAATTATTCGTTCAGTACAAGCGGCCGA
AGGATGAAGATGAGGTTCGTATCAACG-CGCGACGCGTTGATTGCTTACCTTGTTAAACG
TTTTATCTCCTACGCATACAGGACGTCAAGTCGATGCAACCTGACAAGAGGCTATTTACG
CCTTCCGAAGTGTACACGACGTTCAAGAAGATGTCCGACTCGGATTTGCATTTGATTGGG
CTGTCGGACGAGTATGCCCGCCCTGAGTGGATGATTTTG--
>taxa49
GGCGCTGAACGAGGAGTGCGAA-TTGAACGTGTGTCCACTTTTGGTATGCTGACGGCATG
CTTGGTGGCCTCG-TTCTTGTGCCGCTGTCTTGCCTGTGACGCAGCTCG--GACGCTGCA
CCCTGTGGTCTAGCATAT-------TCACGTGCTTGTCCGCAGCCTCCTTGTGACGCTTT
TT-GTCGTAGTAGTGACTTCTTTGCGCATGTCGCATCCTTGCTTTGAACATGCTTACTGA
CGGTTTTTATCCTTCTATCCGTGCTATTTTCGTATCGGTATTCCTTCT-TGTCGTGTGCG
TGCATCAGTCCGACCCCAATTTTGCCGACAAAATACGGCATGTTCGCGATCCCAAGGCGC
GTATGGCCATTGCCTGGGCACACTGCAAGACGAAAACAGTTTGCGAAACTGATGACCCCA
AAGAGGAAGGTGCCGAACCTGATCCCGATGAGCTCAAGAAGGGTCACGGAGGTTGTGGCC
ACATCCAACCCCTCATCCGCAAGGAGGGCCTCAAGTTATTCGTACAGTATAAGCGCCCGA
AAGACGAAGATGAGGTTAGTATCGGCG-CGCAGCGCGTTGACGACTTACCTTGTTAAATG
TT--------TGCACATACAGGACGTCAAGTCGTTGCAACCGGATAAGCGGCTCTTTACG
CCTTCCGAAGTGTACACGACGTTCAAAAAGATGTCCGATTCCGATTTGCACTTGATCGGG
CTTTCGGACGAGTATGCACGCCCCGAGTGGATGATCTTG--
>taxa51
------------------------------------------------------------
------------GGTTCTCGCGTCGCTCTCTCGCCTGTGACGCAGGTGGGAGATGCTGCA
TGCGGTGGTTTGGCATATTCATCAATGATGTGCTTGTCCACTGCCTCCTTGTGACGCTTT
TT-GCCGTAGTAGTGACCTCTTTGCGCGCGTCGCGTCATTCTTCTGGTCATATTTACTGA
CGGTTTTTATTCACGCATCATTGCTATTTTCATTCCGATGTTCCTTCAATATCATATGCG
TTTATTAGTCCGACCCCAGTTTTGCCGACAAAATAAGGCATGTCCGCGACCCAAAGGCAC
GGATGGCTGTTGCCTGGTCGCACTGCAAGACAAAAACGGTTTGCGCTACCGATGATCCCA
AAGAAGAGGGTGCAGAAGGGGATGTTGACGAGTCCAAGAAAGGGCACGGCGGTTGCGGTC
ATATCCAACCACAAATCCGGAAGGAGGGTCTCAAGCTATTTGTCCAGTACAAGCGTCCCA
AGGATGATGACGAGGTTTGTGTTGACCATACAACGCGTTGAAGGCTCACCTAGTTCAACG
T-TTACTCACCTCGCATACAGGACATCAAGTCACTTCAACCAGACAAAAGACTGTACACC
CCTTCCGAAGTGTACACGACATTCAAGAAGATGTCCGATTCAGATTTGCATTTGATTGGA
CTTTCGGACGAATATGCGCGCCCTGAATGGATGATTCTGAC
>taxa54
GGCGCTGAACGAGGAGTGCGAA-ATAAAGTCCTGACCACTTG--GTTTGCTGACGGCAAA
CCCTGTGGTCTCGA----CATGCCGCTCT--CGCCTGTTTCGCATGGGCGAGACGTTGCA
TGCTGTGGCTTGGCATATACATCCAATATGTGCTTTTCCGCTGCCTCCTTGTGACGCTTT
TA-GGCGTAGTAGCGA-CTTTTTGCGCACGTCGCATCTTTCTCTCGAACATTTT-ACTGA
TGTTTTTTATCCTTGCATCCTTGCCATCTTCGTGTTGGTGCTCCTGCAATATCATGTGCA
TTCATCAGTCGGACCCCAGCTTCGCCGACAAAATACGGCATGTTCGCGATCCGAAAGCAC
GGATGGCCGTTGTCTGGTCTCACTGCAAAACAAAGAAAGTTTGCGAATCTGATGAACCCA
AAGAGGATGGCGCAGAGGGGGATGTTGATGAGCCTAAGAAAGGACATGGCGGTTGTGGCC
ACATCCAACCTGACATCCGAAAGGAGGGTCTCAAGTTGTTTGTCCAATACAAGCGGCCCA
AGGATGAGGACGAGGTTAGTATA-----TGCAGCGCGTTGAGGATTAACCTTGTTCAATC
TTTCACCCC-CATGGGTATAGGACGTCAAGTCGTTGCAGCCGGACAAAAGGCTGTATACA
CCTTCCGAGGTGTACACGACGTTCAAAAAGATGTCCGATTCGGATCTGCACTTGATTGGG
CTTTCGGACGAATATGCACGGCCTGAGTGGATGATTTTGAC
>taxa55
GGCGCTGAACGAGGAGTGCGAA-ATAAAGTCCGGACCACCAGTCGTTTGCTGACGGCATT
CCCTGTGGTCCCGA----CATGCCGCTCT--CGCCTGTGACGCATGTGCGAGACGTTGCA
TGCTGTGACTTGGCATATACATCTAATATGTGCTTGTCCGCTGCCTCCTTGTGACGCTTT
TTAAGCGTAGTAGCGA-CTTTTTGCGCACGTCGCATCCTTGTCTTGAACATTTT-GCTGA
TGGTTTTTATCCCTGCATCCYTGCCATCTTCATGTTGGTGCTCCTGCAATATCATATGCG
TTTATCAGTCGGACCCCAACTTCGCCGACAAGATACGGCATGTTCGCGACCCGAAAGCAC
GGATGGCGGTTGTCTGGGCGCACTGCAAGACAAAAAAAGTTTGTGACGCTGATGAGCCCA
AAGAGGATGGCGCAGAGGGGGACGTTGATGAGCCTAAGAAAGGACATGGCGGTTGCGGCC
ACATCCAACCTGACATCCGAAAGGAAGGTCTCAAGTTGTTTGTCCAATACAAGCGACCCA
AGGATGAAGACGAGGTTAGTATA-----TGCAGCGCGTCGAGGATTAACCTTGTTCAACT
TTTCACCCC-TACGGGTATAGGACGTCAAGTCAATGCAGCCAGACAAAAGGCTGTATACG
CCTTCCGAGGTGTACACGACGTTCAAAAAGATGTCCGATTCGGATCTGCACTTGATTGGG
CTTTCGGACGAATATGCACGACCTGAGTGGATGATTTTAAC
>taxa60
GGCGCTGAACGAGGAGTGCGAA-ATAAAGTCCTGACCACTATCGGTTTGCTGACGGCATA
CC-TGTGGCCTCGA----CATGCCGCTCT--CGCCTGTGACGCATGTGCGAGACGTCGCA
TGCTGTGGCTTAGCATATA---------TGTGCTTGTCCGCTGCCTCCTTGTGACGCTTT
TTTAGCGTAGTAGCGA-TTTTTTGCGCACGTCGCATCTTTCTCTCAAACATTTT-ACTGA
TGGTTTTTATCCCTGCACACTTGCCGTC--------GGTGCTGCTGCAATATCATGTGCG
TTTATTAGTCGGACCCCAACTTCGCCGACAAAATACGGCATGTTCGCGATCCGAAAGCAC
GGATGGCCGTCGTCTGGGCCCACTGCAAGACAAAAAAAGTTTGCGAAACTGATGAACCCA
AAGAGGATGGTGCGGAGGGGGACGTTGATGAGGCAAAGAAAGGCCACGGTGGATGTGGCC
ACATCCAACCTGATATCCGAAAGGAAGGTCTCAAGTTGTTCGTCCAATACAAGCGGCCCA
AGGATGAAGATGAGGTTAGTATA-----TACAGCGCGTTGAGGATTAACATCGTTAAACG
TTTCACCCT-CATGGGTATAGGACGTCAAGTCGTTGCAGCCCAACAAAAGGCTGTATACG
CCTTCCGAGGTGTACACGACGTTCAAAAAGATGTCCGATTCGGATCTGCACTTGATTGGG
CTCTCGGACGAATATGCGCGACCTGAGTGGATGATTTTGAC
>taxa61
GGCGCTGAACGAGGAGTGCGAA-ATAAAGTCCTGACCACTATCGGTTTGCTGACGGCATA
CCCTGTGGTCTCGA----CATGCCGCTCT--CGCCTGTGACGCATGTGCGAGACGTCGCA
TGCTGTGGCTTAGCATATT---------TGCGCTTGTCCGCTGCCTCCTTGTGACGCTTT
TTTAGCGTAGTAGCAA-CTTTTTGCGCACGTCGCATCTTTTTCTCAAACATTTT-ACTGA
TGGTTTTTATCCCTGCACCCTTGCCGTC--------GGT-CTCCTGCAATATCATGTGCG
TTTATTAGTCGGACCCCAACTTCGCCGACAAAATACGGCATGTTCGCGATCCGAAAGCAC
GGATGGCCGTCGTATGGGCTCACTGCAAGACAAAAAAAGTTTGCGAAACTGATGAACCCA
AAGAGGATGGTGCGGAGGGGGACGCTGATGAGCCTAAGAAAGGACACGGTGGTTGTGGCC
ACATCCAACCTGATATCCGAAAGGAAGGTCTCAAGTTGTTCGTCCAATACAAGCGGCCCA
AGGATGAAGATGAGGTTAGTATA-----TATAGCGCGTTGAGGATTAACATCGTTAAAAG
TTTCACCCC-CATGGGTATAGGACGTCAAGTCGTTGCAGCCCGACAAAAGGTTGTATACG
CCTTCCGAGGTGTACACGACATTCAAAAAGATGTCCGATTCGGATCTGCACTTGATTGGG
CTCTCGGACGAATATGCGCGACCTGAGTGGATGATCTTGAC
>taxa66
-------AACGAGGAGTGCCAA-GTAGAGTCGTAACCACTATTGGTGTGCTAACGGCATG
CCCTGTGGCTTCGATTCACATGCCGCTTT--CGCCTGTAACGCAGGTGTAAGGTGTCGCA
TACTGTGGCCTAGCATATACATCAGTGTTGTGCTTGTCCGCTGCCTCCTTGTGACGCTTT
TTAGGCGTAGTAGTGA-ATTTTTGCGCAAGTCGCATCTTCTCAGTGAACATTTTTACTGA
TG-TTTTTATCCCTGCATCCTTGCGATTTTCCTGTCGATGTTCCTACAATACCATATGCG
TTTGACAGTCCGACCCCAACTTTGCCGACAAAATACGGCATGTTCGCGATCCAAAAGCGC
GGATGGCCGTTGTCTGGGCGCACTGCAAGACAAAAACGGTTTGCGAAACCGATGAGCCTA
GAGACGAGACTGTCGAAGGGGACATCGATGAGCCTAAGAAGGGTCATGGCGGCTGTGGTC
ACATTCAACCGACTATCCGAAAGGAAGGTCTCAAGTTGTTCGTTCAATACAAGCGGCCTA
AGGATGAAGACGAGGTTAGTATT-----GGGAAC------AAAACGCAC-TTATTAAATG
TTTTACCTT-TGCGCGTGTAGGATGTGAAGTCGATGCAACCGGACAAAAGGCTTTATACG
CCTTCAGAGGTGTACACGACTTTCAAAAAGATGTCCGACTCGGATCTACACTTGATTGGG
CTTTCAGACGAGTATGCTCGGCCTG----------------
>taxa67
GGCGCTGAACGAGGAGTGCGAA-GTAGAGCCGTGACCACTATTGGTGTGCTGACGGCATG
CCCTGTGGTTTCGACTCGCATGCTACTTT--CGCCTGTGACGCAGGCGTGAAGTGTCGCA
TACCGTGGCCTAGCATATACTTCAGTGTTGTGCTTGTCCGCTGCCTCCTTGTGACGCTTT
TTTGGCGTAGTAGTGA-ATTTTTGTGCAAGTCACATCTTCTCATTGAACATTTTTACTGA
TG-TTTTTATTCCTGCATCCTTGCGATTTTCCTGTCGATGTTCCTACAATACCATGTGCG
TTTGACAGTCCGACCCCACCTTTGCCGACAAAATACGGCATATTCGCGATCCAAAAGCAC
GGATGGCCGTTGTCTGGGCGCACTGCAAGACAAAAACGGTTTGCGAAACCGATGAACCCA
GAGACGAGACTGTCGAAGGGGACGTCGATGAGCCTAAGAAGGGCCATGGTGGTTGTGGTC
ATATTCAGCCGACAATCCGAAAGGAAGGTCTCAAGTTGTTTGTTCAGTACAAGCGGCCCA
AGGATGAAGACGAGGTTAGTATT-----GGCAAC------CAAACGCAC-TTATTAAATG
TTTTACCTC-TGCGCGTGTAGGACGTCAAGTCGTTGCAACCGGACAAAAGGCTCTATATG
CCTTCCGAGGTGTACACGACTTTCAAAAAGATGTCCGACTCGGATCTACACTTGATTGGG
CTTTCGGACGAGTATGCTCGGCCTGAGTGGATGATTTTAAC
>taxa69
------------------------------------------------------------
------------------------------------------------------------
------------------------------------------------------------
---GGCGTAGTAATGA-CTCTTTACCCACC-GACGTCTT-CCTCCGAACATGTTTACTGA
TGGTTTCTCCCCCTGCATCCTTGCAATTT-CGTGTCGATGTTCCTACAATATCATGTGGA
TTTGTCAGTCCGACCCCGGTTTTGCGGACAAAATACGGCATGTCCGCGATCCCAAAGCAC
GGATGGCCATTGTCTGGTCACATTGCAAGACGAGAATGATTTGCGAAACCGACGAGCCCA
AAGAGGAGGGTGTCGAGGGGGATGTCGATGAGCCTAAGAAGGGACATGGTGGCTGTGGTC
ACGTCCAACCGCTTATCCGAAAGGAGGGTCTCAAGCTGTTCGTCCAATACAAGCGGACCA
AGGATGAAGACGAGGTTCGTATTAGCAGCGCAACGCGTTGGGGAATAACCTTGATGAATG
CTTCATCTT-TGGGCATATAGGACGTCAAGTCATTGCAGCCGGACAAAAGG---------
------------------------------------------------------------
-----------------------------------------
>taxa70
GGCGCTGAACGAGGAGTGCGAAAATGAGGCGGTGACTACCATCGGTGTGCTGACGGCATG
CCCCGTGGTCCTGTCTCCTATGC--CTCTCTCGCCTGTGACGCAGGTGGGAGATGTTGCA
TGTTGTGGCCTAGCATGTACGTCAATGATGTGCTTGTCCGCTGCCTCCTTGTGACGCTTT
TTTGGCGTAGTAGTGACCTTTTTGCGCACGTCGCATCTTTCTTCTGAACATGTTTACTGA
TGGTTTTTATCCCTGCATC-TTGCAATGTGCGTGTCAATGCTCCTACAATATCACGTGCG
TTTGTCAGTCCGACCCCAATTTTGCCGACAAAATACGGCATGTTCGCGATCCCAAAGCAC
GGATGGCCATTGTCTGGTCGCACTGCAAGACAAAAATGGTTTGCGAAACCGATGAACCCA
AAGAGGAGGGTGCCGAAGGGGATGTCGATGAGCCTAAGAAAGGGCATGGTGGCTGTGGTC
ACATCCAACCGCTCATCCGAAAGGAAGGTCTCAAGTTGTTCGTTCAGTACAAGCGGCCCA
AAGACGAAGACGAGGTTCGTATCAGCAACGCAACGCGTTGAGGATTAACCTTGTTAAATG
TTTTACCTC-TACGCATATAGGACGTCAAGTCGTTGCAACCGGACAAAAGGCTGTATACG
CCTTCCGAAGTGTACACGACGTTCAAAAAGATGTCCGATTCGGATCTGCACTTGATTGGG
CTTTCGGAAGAATATGCGCGGCCTGAGTGGATGATTTTGAC
>taxa72
--------------------------------------ACATCGGGATGCTGACGGCATA
CCCTGTGGACCTGGTTCCTGTGCTGCTTTCTTTCCTGTGACGCAGGTTAGAGGCGTTGCA
TACTGTGGCCTTGCATATACATCA-CGATGTGCTTGTCCGCTGCCTCCTTGTGACGCTTT
TTTGTCGTAGTAGTGA-CTTTTTGCGCACGTCGCATCTTTCCTCTGATCATGCTTACTGA
CGGTTTTTGTTCCTGCGTCGTTGCAATTTTCTTTTCG-TTT--CTCCAATATCATTTGCG
TTTATCAGTCGGACCCCAATTTCGCCGACAAGATACGGCATGTTCGCGATCCCAAAGCAC
GGATGTCCGTTGTCTGGTCGCATTGCAAAACAAAAATGGTGTGCGAAACTGACGAGCCCA
AAGAAGAGGGTGCCGAAGGTGATGTCGATGAGCCAAAGAAGGGCCATGGTGGTTGTGGTC
ACATCCAGCCCCTTATTCGAAAGGAGGGACTCAAACTATTTGTCCAATACAAGCGGCCCA
AGGACGAAGACGAGGTCCGTTTCACCAGTGTATTTTGTTGAGG-GTT--CTT--T-----
--TTACCTGTTG-AAATGCAGGATGTCAAGTCGTTGCAGCCGGACAAAAGGCTACTTACC
CCTTCGGAAGTGTACACAACATTCAAAAAGATGTCCGATTCGGATTTGCACCTAATTGGG
CTTTCGGACGAATATGCGCGACCTGAATGGATGATTCTGAC
>taxa74
------------------------------------------------------------
-----------------------------------------GCAGGTAGGATAAGTTGCA
TCCTGTGGCTTAGCATATACATCAATGATGTGCTTGTCCGCTGCCTCCTTGTGACGCTTT
TT-GTTGTAGTAGTGA-CTTCTTGCGCACGTCGCATCTTTCCTCTGAACGTGCTTACTGA
CGTTTTTTGTCCCTGCGTCGTTGCAATTTTCCTATCCATCT--CTCCAATATCATGTGCG
TTTATCAGTCCGACCCCAACTTTGCCGACAAAATACGGCATGTTCGCGATCCCAAAGCAC
GGATGGCTGTAGTCTGGTCACACTGCAAGACAAAAATGGTGTGCGAAACTGATGAACCCA
AAGAAGAGGGTGTTGAAGGCGATGTTGATGAGTCTAAGAAGGGTCATGGTGGTTGCGGTC
ACAACCAACCACTTATCCGAAAGGAGGGGCTCAAGTTATTTGTCCAGTACAAGAGACCCA
AGGACGAAGACGAGGTTCGTGTTAGCGACGCGACGCGTTGAGGACTTACCTG--T-----
--TTACCTGTTGCGAATGTAGGACGTCAAGTCGCTGCAACCAGACAAGAGGCTGTTTACT
CCTTCTGAAGTGTACACGACATTCAAAAAGATGTCCGACTCCGATTTGCACCTGATTGGT
CTTTCGGACGAATATGCGCGG--------------------
>taxa75
------------------------------------------------------------
---------------------------------------ACGCAGGTAGGAGAAGTTGCA
TCCTGTGGCTTAGCATATACATCAATGATGTGCTTGTCCGCTGCCTCCTTGTGACGCTTT
TT-GTTGTAGTAGTGA-CTTCTTGCGCACGTCGCATCTTTCCTCTGAACGTGCTTACTGA
CGTTTTTTGTCCCTGCGTCGTTGCAATTTTCCTATCCATCT--CTCCAATATCATGTGCG
TTTATCAGTCCGACCCCAACTTTGCCGACAAAATACGGCATGTTCGCGATCCCAAAGCAC
GGATGGCTGTAGTCTGGTCACACTGCAAGACAAAAATGGTGTGCGAAACTGACGATCCCA
AAGAAGAGGGTGTTGAAGGCGATGTTGATGAGTCTAAGAAGGGTCATGGTGGTTGCGGTC
ACAACCAACCACTCATCCGAAAGGAGGGGCTCAAGTTATTTGTCCAGTACAAAAGACCCA
AGGACGAAGACGAGGTTCGTGTTACCGACGCGACGCGTTGAGGACTTACCTG--T-----
--TTACCTGTTGGGAATGTAGGACGTCAAGTCGCTGCAACCAGACAAGAGGCTGTTTACT
CCTTCCGAAGTGTACACGACATTCAAAAAGATGTCCGACTCCGATTTGCACCTGATTGGT
CTTTCGGACGAATATGCGCGG--------------------
>taxa76
-----------AGGAGTGCGAAAGTGAGTCGGTGACCAAGGTTGGGGTGCTTACGGCATA
CCCTGTGGTCTCGATTCCTGTGCCGCTGTCTTGCCTGTGACGCAGGTTGGAGGCATCGCA
TCCTGTGGCCTAGCATATACATCAATGATGTGCTTGTCCGCTGCCTCCTTGTGACGCTTT
TTTGTCGTAGTAGTGA-CTTTTTGCGCACGTCACATCCTTCCTCTGGACATGCTTACTGA
CGTTTTTTGTTCCTGCGACACTGC-ATT--CTTGTCCATTT--CTCCAATATCATATACG
TTTGCCAGTCCGACCCCAATTTTGCCGACAAAATACGGCATGTTCGTGATCCTAAAGCAC
GGATGGCCGTCGTTTGGTCGCACTGCAAGACAAAAATGGTGTGCGAAACTGATGAACCCA
AAGAAGAAGGTGCCGAAGGCGATGCTGATGAGCCTAAGAAGGGCCACGGTGGTTGCGGTC
ATATCCAACCACTCATCCGAAAGGAGGGACTAAAGTTATTTGTCCAGTACAAGCGGCCCA
AGGACGAAGATGAGGTTCGTATCAGCGACACGACATCCTGCGAACTTAGCTA--T-----
--TTACATGTTGCAAATGTAGGACGTCAAGTCGTTACAACCGGACAAGAGGCTGTTTACT
CCTTCCGAAGTATACACGACATTCAAAAAGATGTCCGATTCGGATTTACACCTGATTGGG
CTTTCGGACGAATATGCGCGACCTGAGTGGATGATTTTGAC
>taxa78
-GCGCTGAACGAGGAGTGCGAAAGTGAGCCGGTGGCCATCACTAGGGTGCTGACGGCATC
CTCTGTGACCCCGACTCCCGTGCTGCTCTCTTACCTGTGATGCAGGCTGGAGGCATCGCG
TCCTGTGGCCTAGCATGTACATCAATGACGTGCTTGTCCGCTGCCTCCTTGTGACGCTTT
TTTGTTGTAGTAGCAACCCTTTTGCGCAAGTCGCATCTTTCCTCTGAACATGCTTACTGA
CGTTTTTTGTCCCTGCATCATTTCAATTTTCGTGCCGATGTTACTCCAATATCATGTGCG
TTTATCAGTCCGACCCCAATTTTGCCGACAAAATACGGCATGTCCGCGATCCTAAAGCAC
GGATGGCCGTCGTCTGGTCGCACTGCAAGACAAAAATGGTTTGCGAAAGTGACGATCCCA
AAGAGGAGGGTGCTGAAGGTGACGTCGATGAACCTAAGAAAGGCCATGGTGGTTGTGGTC
ACATTCAACCACTCATCCGAAAGGAGGGTCTCAAGTTATTTGTCCAGTACAAGCGGCCCA
AGGACGAAGACGAGGTTCGTATTAGCGACGCGACGTG--GAAGACTTACCTTTTAAAATG
TTTTGCCTGTTGCCCATATAGGACGCCAAGTCGTTGCAACCGGACAAGAGGTTAATTACC
CCTTCCGAAGTGTACACGACGTTCAAAAAGATGTCCGATTCGGATTTGCACCTCATTGGG
CTCTCAGACGAATATGCCCGACCTGAGTGGATGATCTTGAC
>taxa79
GGCGCTGAACGAGGAGTGCGAGAGTGCGTCG-TGACCATTATTGGGCTGCTGACGGCATG
CCCTGTGGTCTCGACTCCAGT-----TCTCTTACCTGTGACGCAAGCGAGAGGCGCCGCA
TGCTGTGGCCTAGCATATACACCAATCATGTGCTTGTCCGCTGCCTCCTTGTGACGCTTT
T--GTCGTAGTAGT---TTTTTTGCGCACGTCGCATCCTTCCCCTGG-CATGCTTACTGA
CGTTTTT-GTCCCTGCATCGTCGCCATTTTCGTGTCCATGTT-TTCCAATATCATTTGCG
TTTACTAGTCCGACCCCAATTTTGCCGACAAAATACGGCATGTCCGCGATCCTAAAGCAC
GGATGGCCGTTGTCTGGTCCCACTGCAAGACGAAAATGGTTTGCGAGACTGACGAACCCA
AGGAGGAGGGTGCTGAAGGTGAAGCTGACGAACCAAAGAAAGGGCATGGTGGCTGTGGTC
ATAACCAACCGCTCATCCGAAAGGAGGGTCTCAAGCTGTTTGTTCAATATAAGCGGCCTA
AAGATGAAGATGAGGTTCGTACTAACGATACGACA-----AGAACTTGCTGTTTTAAAGC
GTTTGCCCATTGCATTTACAGGACGTTAAGTCGTTGCAACCAGACAAGAGGCTGTTCACA
CCTTCGGAAGTGTACACAACGTTCAAAAAGATGTCCGACTCGGATTTACACTTGATTGGG
TTGTCGGACGAGTATGCGCGGCCTGAATGGATGATTCTGAC
>taxa83
GGCGCTGAACGAGGAGTGCGAAAATGAACCGGCGACCACTATTGGTATGCTGACGGCATA
CTGCGTGGTCCCGATTCCCGTGCCACTCTCTTGCCTGTGACGCCGGTGAGAGATGTTGCA
CCCTGTGGCCTTGCATATACATCAATGATGTGCTTGTCCGCTGCCTCCTTGTGACGCTTT
TTTGTCGTAGTAGTAACCTTTTTGCGCACGTCGCACCTTTCTGCTGAACGTGCTTACTGA
CGGTTTTTATCCCTGCATCCTTTCAATCTTCATGTCAATGTTCGTCCAATATCATGTGCG
TTTTTCAGTCCGACCCCAATTTTGCCGACAAAATACGGCATGTTCGCGATCCCAAAGCAC
GGATGGCCGTTGTCTGGGCGCACTGCAAGACAAAAATGATTTGCGAGCCTGACGAACCCA
AAGAGGAGGGTGTCGAAGGGGACGTCGACGAGCCTAAGAAGGGGCATGGCGGTTGTGGTC
ACGTTCAACCGCTTATCCGAAAGGAAGGTCTCAAGTTATTCGTCCAGTACAAGCGGCCCA
AGGACGAAGACGAGGTTCGTATCAGCGACGCAACGCGTTGAGGACTTCCGTTGTTAAATG
TTTTACCTT--GCGCATATAGGACGTTAAGTCGTTGCAACCGGACAAAAGGCTTTTCACC
CCTTCCGAAGTGTATACGACGTTCAAAAAGATGTCCGATTCGGATTTGCACTTGATTGGG
CTCTCCGACGAATATGCGCGGCCTGAGTGGATGATTTTGAC
>taxa84
GGCGCTGAACGAGGAGTGCGAAAATGAACCGGTGACCACTATTGACATGCCGACGGCATG
CTGTGTGGTCCCGATTCCCGTGCCACTCTCTTACCTGTGACGCAGGTGAGAGATGTTGCG
TCCTGTGGCCTAGCATATACATCAATGATGTGCTTGTCCGCTGCCTCCTTGTGACGCTTT
TT-GTCGTAGTAGTGACCTTTTTGCGCACGTCGCATCTTTCTTCTGAACATGCTTACTGA
CGTTTTTTATCCCTGCATCTTTTCAATCTTCGTGTCAATGTTCGTCCAATATCATGTGCG
TTTTTCAGTCCGACCCCAATTTTGCCGACAAAATACGGCATATTCGCGATCCCAAAGCAC
GGATGGCCGTTGTCTGGGCGCACTGCAAGACAAAAACGGGTTGCGAGACTGACGAACCCA
AAGAGGAGGGTGTCGAAGGGGATGTCGATGAGCCTAAGAAAGGGCATGGCGGTTGTGGTC
ACGTCCAACCACTTATCCGAAAGGAAGGTCTCAAGTTATTCGTCCAGTACAAGCGGCCCA
AGGACGAAGACGAGGTTCGTATCGGCGACGCAGCGCGTTGAGGACTTCCATTGTTAAAGA
TTTTACCTT--ACGCATATAGGACGTTAAGTCGTTGCAACCGGACAAAAGGCTCTTTACG
CCTTCCGAAGTGTACACGACGTTCAAGAAGATGTCCGATTCGGATTTGCACTTGATTGGG
CTCTCCGACGAATATGCGCGGCCTGAGTGGATGATTTTG--
>taxa85
------------------------------------------------------------
------------------------------------------------------------
------------------------------------------------------------
------------------------------------------------------------
--TTTTTTATCCCTGCATCCTTTCAATCTTCGTGTCAATGTTCGTCCAATATCATGTGCG
TTTTTCAGTCCGACCCCAATTTTGCCGACAAAATACGGCATGTTCGCGATCCCAAAGCAC
GGATGGCCGTTGTCTGGGCGCACTGCAAGACAAAAATGGTTTGCGAGACTGACGAACCCA
AAGAGGAGGGTGTCGAAGGGGATGTCGATGAGCCTAAGAAAGGGCATGGCGGTTGCGGTC
ACATCCAACCGCTTATCCGAAAGGAGGGTCTCAAGTTATTCGTCCAGTACAAGCGGCCCA
AGGACGAAGACGAGGTTCGTATCAGCGACGCAACGCGTTGAGGACTTTCATTGTTGAACG
TTTTACCTT--ACGCATATAGGACGTTAAGTCGTTGCAACCGGACAAAAGGCTCTTTACG
CCTTCCGAAGTGTACACGACGTTCAAAAAGATGTCCGAT---------------------
-----------------------------------------
>taxa86
GGCGCTGAACGAGGAGTGCGAAAATGAACAGGCGACCACTAATGGCATGCTGACGGCATG
CCGTTTGGTCCCGATTGCTGTGCCGCCCTCTTGCCTGTGACGCAAGTGAGATGGGTGGCA
TCCTGTGGCCTAGCACATACATCA--G-TGTGCCTGTCCGCTGCCTCCTTGTGACGCTTT
TTTGTCGTAGTAGTGACCCCTTTGCGCACGTCGCACCTTTCTCTTGGACATGCTTACTGA
CGTTTTTTATCCTTGGATCCTTTCAACCTTCATGTCGATGTTCACCCAATATCATGTGCG
TTTATTAGTCCGACCCCAATTTTGCCGACAAAATACGGCATGTTCGCGATCCCAAAGCAC
GGATGGCCATTGTCTGGGCGCACTGCAAGACAAAGATGGTTTGCGAGACTGACGAGCCCA
AGGAAGAGGGTGCCGAGGGCGAAGTGGATGAACCTAAGAAAGGGCATGGCGGTTGTGGTC
ACATTCAACCGCAGATCCGAAAGGAGGGTCTCAAGCTGTTCGTCCAGTACAAACGACCCA
AGGACGAAGACGAGGTTCGTATCACCAACGCAATGCGTTGAGTGCATTCATCGTTGAACC
T-TTACCTT--ACGTGTATAGGACGTCAAGTCGTTGCAACCAGATAAAAGGCTCTTCACA
CCTTCTGAGGTGTACACGACGTTCAAAAAGATGCCCGATTCGGATTTGCACTTGCTTGGG
CTATCCGACGAATATGCACGG--------------------
>taxa87
--------ACGAGGAGTGCGAAAATGGGCTGGTCACCACTATTGGTATGCTGACGGCATA
CCTCGTGGCCCTAATTCCCGTGCCGCTCTCTTGCCTGTGACGCAGGTGAGAGACGCTGCA
TCCTGTGGCCTAGCATATACATCAATGATGTGCTTGTCCGCTGCCTCCTTGTGACGCTTT
TTTGTCGTAGTGATGACCTTTTTATGCATGTCGCATCTTTCTTCTGAACATGCTTACTAA
CGTTTTTTATCCTTGCATCCTTTCAATTTTCGTGTCGATGTTCGTGCAATCTCATGTGCG
TTATTCAGTCCGACCCCAATTTTGCCGACAAAATACGGCATGTTCGCGATCCCAAAGTAC
GGATGGCCGTTGTCTGGTCCCACTGCAAGACAAAAATGATTTGCGAAACTGACGATCCCA
AAGAGGAGGGTGTCGAAGGAGATGTCGATGAGCCTAAGAAAGGGCATGGTGGTTGTGGTC
ACATCCAACCGCTTATCCGAAAGGAGGGTCTCAAGTTATTCGTCCAGTATAAGCGGCCCA
AGGACGAAGACGAGGTTCGTATCAGCGACGCAATGCGTTGAGGATTTTCCTTGTTAAGCG
TTTTACCTTATATGCATATAGGACGTTAAGTCGTTGCAACCGGACAAAAGGCTGTTTACG
CCTTCCGAGGTGTACACGACGTTCAAAAAGATGTCCGATTCGGATCTGCACTTGATTGGA
CTCTCGGATGAATATGCGCGG--------------------
>taxa88
GGCGCTGAACGAGGAGTGCGAAAATGGACCGGTGACCCCTATTGGCATGCTGACGGCATA
CTCTGTGGTCCCGACTTCCGTGGCGCTCTCTTGCCTGTGACGCAGGTGTGAGATGTTGCA
TTCTGTGGGCTAGCATATACATCAATGATGTGCTTGTCCGCTGCCTCCTTGTGACGCTGT
TTTATCGTAGTAGAGTCCTTTTTGTGCATGCCGCATCTTTCTTCCGAACATGCTTACTGA
CGCTTTTTATCCTTGCATCCTTTCAATTTTCGTGTCAATGTTCGTGCAATATCATGTGCG
TTTTTCAGTCCGACCTCAACTTTGCCGACAAAATACGGCATGTTCGCGATCCCAAATTAC
GGATGGCCGTTGTCTGGTCGCACTGCAAGACAAAAATGACATGCGAAACTGACGATCCCA
AAGAGGAGGGTGTCGAAGGAGATGTCGATGAGCCTAAGAAAGGGCACGGTGGTTGTGGTC
ACATCCAACCGCTTATCCGAAAGGAGGGTCTCAAGTTGTTCGTCCAGTACAAGCGCCCCA
AGGATGAAGACGAGGTTCGTATCAGCGACGCAACGCGTTGAGGACTTCCCTTGTTAAACA
TTTTACCTTATATGCATATAGGACGTTAAGTCGTTGCAACCGGACAAAAGGCTATTTACG
CCTTCCGAAGTGTACACGACGTTCAAAAAGATGTCCGATTCGGATCTGCACTTGATTGGA
CTCTCGGACGAATATGCGCGGCCTGAGTGGATGATTTTGAC
>taxa89
------------------------------------------------------------
------------------------------------------------------------
-------------------------TGATGTGCTTGTCCGCTGCCTCCTTGTCACGCTTT
TTTGTCGTAGTAGTGACCTTTTTGCGCATGTCGCACCTTTCTTCTGAACGTGCTTACTGA
CGTTTTTTATCCCTGCATCCTCTCAATTTTCGTGTCGATGTTCGTCCAATATCATGTGCA
TTTTTCAGTCCGACCCCAATTTTGCCGACAAAATACGGCACGTTCGCGATCCCAAAGCTC
GGATGGCCGTTGTCTGGTCGCACTGCAAGACAAAAATGGTTTGCGAAACTGACGATCCCA
AAGAGGAAGGTGTCGAAGGAGATGTCGATGAGCCTAAGAAAGGGCATGGTGGTTGTGGCC
ACATCCAACCACTTATCCGAAAGGAGGGTCTCAAGTTATTCGTCCAGTACAAGCGACCCA
AGGACGAAGACGAGGTTCGTATCAGCGACGCAACGCGTTGAGGGCT----TTGTTAAACA
TTTTACCTTATACGCATATAGGACGTTAAGTCGTTGCAACCTGACAAAAGGCTGTTCACG
CCTTCCGAAGTGCACACAACGTTCAAAAAGATGTCCGATTCGGATCTGCACTTGATTGGG
CTCTCGGACGAATATGCGCGGCCTGAGTGGATGATTTTGAC
>taxa90
-------AACGAGGAGTGCGAAAATGGACTGGTGACCACTATTTGTATGCTGACGGCATA
CTCTGTGGCCCCAACCCCCATGCTACTCTCTTGCCTGTGACGCAGGTGAGAGACGTTGCA
CCCTGTGGCCTAGCATATACATCAATGATGTGCTTGTCCGCTGCCTCCTTGTCACGCTTT
TTTGTCGTAGTAATGACCTTTTTGCGCATGTCGCAYCTTTCTTCTGAACATGCTTACTGA
CGTTTTTTATCCCTGCATCCTTTCAACTTTCGTGTCGATGTTCGTCCAATATCATGTGCG
TTTTTCAGTCCGACCCCAATTTTGCCGACAAAATACGGCATGTTCGCGATCCCAAAGCAC
GGATGGCCGTTGTCTGGTCGCACTGCAAGACAAAAATGGTTTGCGAAACTGACGATCCCA
AAGAGGAGGGTGTCGAAGGAGATGTCGACGAGCCTAAGAAAGGGCATGGTGGTTGTGGTC
ACATCCAACCAGTTATCCGAAAGGAGGGTCTCAAGTTATTCGTCCAGTACAAGCGGCCCA
AGGACGAAGACGAGGTTCGTATCAGCGACGCAATGCGTTGAGGGCTT----TGTTAAACG
TTTTACCTTATACTCATATAGGACGTCAAGTCGTTGCAACCGGACAAAAGGCTGTTTACG
CCTTCCGAAGTGCATACGACGTTCAAAAAGATGTCCGATTCGGATCTGCACTTGATTGGG
CTCTCGGACGAATATGCGCGGCCTGAGTGGATGATTTTGAC
>taxa91
GGCGCTGAACGAGGAGTGCGAAAATGAACCGGTGACCACTATTGGTATGCTGACGGCATA
CT--CTGGTCCCGACTC--GTGCCGCTCTCTTGCCTGTGACGCAGGTGAGAGATGCTGCA
TCCTGTGGCCTAGCATATACATCAATGATGTGCTTGTCCGCTGCCTCCTTGTGACGCTTT
TTTGTCGTAGTAG----CTTTTTGCGCACGTCGCATCTTTCTTCTGAACATGCTTACTGA
CGGTTTTTAACCCTGCATCCTTTCGATTCTCGTGTCGATGTTCATCCAATACGATGTGTG
TTTTCCAGTCCGACCCCAATTTTGCCGACAAAATACGGCATGTTCGCGATCCCAAAGCAC
GGATGGCCGTTGTCTGGTCGCACTGCAAGACAAAAATGGTTTGCGAAACCGATGATCCTA
AAGAGGAAGGCGTCGAAGGGGATGTCGATGAGCCTAAGAAAGGTCGTGGCGGTTGTGGCC
ACAACCAACCGCTTATTCGAAAGGAGGGTCTCAAGTTATTTGTCCAGTACAAGCGGCCCA
AGGACGAAGACGAGGTTCGTATCAGCGACGCAACCCGCTGAGGATTTACCTTGTTGAACC
TTTAACCCTATATGTATATAGGACGTCAAATCGTTGCAACCGGACAAAAGGTTGTTTACG
CCTTCCGAAGTGTACACGACATTCAAGAAGATGTCTGATTCAGATTTGCATCTGATTGGG
CTTTCGGACGAATACGCGCGGCCTGAGTGGATGATTTTGAC
>taxa92
-----TGAACGAGGAGTGCGAAAATGAACCGGTGACCACTATTAGTATGCTGACGGCATG
CT--CTGGTCCCGACTC--GTGCTGCTCTCTTGCCTGTAACGCAGGTGAGAGACGTTGCA
TCCTGTGGCCTAGCATATACATCAATGATGTGCTTGTCCGCTGCCTCCTTGTGACGCTTT
TTTGTCGTAGTAG----CTTTTTGCGCACGTCGCATGTTTCTTCTGAATATGCTTGCTGA
CGGTTTTTAACCCTGCATCCTTTCAATTCTCGTGTCGATGTTCATCCAATACCATGTGCG
TTTTCCAGTCCGACCCCAATTTTGCCGACAAAATACGGCATGTTCGCGACCCCAAAGCAC
GGATGGCCGTTGTCTGGTCGCACTGCAAGACAAAAATGGTTTGCGAAACTGATGATCCAA
AAGAGGAAGGTGTCGAAGGGGATGTTGATGAACCTAAGAAAAGTCGTGGCGGTTGTGGCC
ATAACCAACCGCTTATCCGAAAGGAGGGTCTCAAGCTATTTGTCCAGTACAAGCGGCCCA
AGGACGAGGATGAGGTTCGTATCAGTGACGCAACCC-TTGAGGACTTACCTTGTTAAACT
TTTAACTTTATATGTATATAGGACATTAAATCGTTGCAACCCGACAAAAGGTTGTTTACG
CCTTCCGAAGTGTACACGACATTCAAGAAGATGTCTGATTCAGATTTGCATCTGATTGGG
CTTTCGGACGAATACGCGCGGCCTGAGTGGATGATTTTG--
>taxa95
------------------------------------------------------------
-------------------------TTCTCTTGCCTGTGACGCAGGCGAGAGATGTTGCA
TACCGTGGCCTAGCATATACATCAGTGATGTGCTTGTCCGCTGCCTCCTTGTGACGCTTT
TTTGTCGTAGTAGAGACCTTTTTGCGCACATCGCATTTTTCATCTGGGCATGCTTACTGA
CGTTTTT-ATCCTTGCATCCTTTCACTTTCCGTGTCGATGCTCATCCAATATCATATACG
TGTTTCAGTCCGACCCCAACTTTGCCGACAAAATACGGCATGTTCGCGATCCGAAAATAC
GGATGGCGATTGTTTGGACGCACTGCAAGACAAAAATGATTTGCGAAACTGACGATCCCA
AAGAGGAGGGCGTTGAGGGGGATGTTGATGAGCCCAAGAAAGGGCACGGTGGTTGTGGTC
ACAACCAACCGCTTATCCGAAAGGAGGGTCTCAAGTTGTTCGTCCAATACAAGCGGTCTA
AGGATGAAGACGAGGTTCGTATCAGCGACGCAACGCGTTGAGGACTTCCCTTGTTAAATA
GTTTGC-TTGCACGCGTATAGGACATCAAGTCGTTGCAACCGGACAAAAGGCTATTCACG
CCTTCCGAAGTGTACACGACGTTCAAAAAGATGTCAGATTCGGATTTGCACTTACTTGGA
CTCTCGGACGAATATGCGCGGCCAGAGTGGATGATTCTGAC
>taxa96
------------------------------------CACTATTGGTATGCTGACGGCATA
TTCTGTGGTCCCGACTCCAATGCCGCTCTCTTGCCTGTGACGCAGGTGAGAGACGTTGCA
TCTTGTGGCCCAGCATATACGTCAATGATGTGCTTGTCCGCTGCCTCCTTGTGACGCTTT
TTTGTCGTAGTAGTGACCCTTTTGCGCACGTCGCATCTTTCTTCTGAACATGCTTACTGA
CGTTTTTTATCCCTGCATCCTTTCAATTTTCGTGTCGATGTTCGTCCAATATCATGTGCG
TTTTTCAGTCCGACCCCAATTTTGCCGACAAAATACGGCATGTTCGCGATCCCAAAGCAC
GGATGGCCGTTGTCTGGTCGCACTGCAAGACAAAAATGGTTTGCGAAACTGACGATCCCA
AAGAGGAGGGTGTCGAGGGGGATGTCGATGAGCCCAAGAAAGGGCATGGTGGTTGTGGTC
ACATCCAACCGCTTATCCGAAAGGAGGGTCTCAAGTTATTCGTCCAGTACAAGCGGCCCA
AGGATGAAGATGAGGTTCGTATCAGCGACGCAATGCGTTGAGAACTTTCGTTGTTAAACG
TTTTACCTTATACGCGTATAGGACGTTAAGTCGTTGCAACCGGACAAAAGGCTGTTTACG
CCTTCCGAAGTGTACACGACGTTCAAAAAGATGTCCGATTCGGATTTGCACTTACTTGGG
CTCTCGGACGAATATGCGCGGCCTGAATGGATGATTCTC--
>taxa97
------------------------------------------------------------
------------------------------------------------------------
-----------------------AATGATGTGCTTGTCCGCTGCCTCCTTGTGACGCTTT
TTTGTCGTAGTAGTGACCTTTTTGCGCACGTCGCATCTTTCTTCTGAACATGCTTACTGA
CGTTTTTTATCCCTGCATCTTTTCAATTTTCGTGTCGATGCTCGTCCAATATCATGTGCG
TTT-TCAGTCCGACCCCAATTTTGCCGACAAAATACGGCATGTTCGCGATCCCAAAGCAC
GGATGGCCGTTGTCTGGTCGCACTGCAAGACAAAAATGGGTTGCGAAACTGACGATCCCA
AGGAGGAGGGTGTCGAGGGGGATGTGGATGAGCCCAAGAAAGGGCATGGTGGTTGTGGTC
ACAACCAACCGCTTATCCGAAAGGAGGGTCTCAAGTTATTCGTCCAGTACAAGCGGCCCA
AGGATGAAGATGAGGTTCGTATCAGCGACGCAATGCGTTGAGGACTTCCGTTGTTAAACG
TTTTACCTTATACGCGTATAGGACGTTAAGTCGCTGCAACCGGACAAAAGGCTGTTTACG
CCTTCCGAAGTGTACACGACGTTCAAAAAGATGTCCGATTCGGATTTGCACTTACTTGGG
CTCTCGGACGAATATGCGCGGCCTGAG--------------
>taxa98
--------ACGAGGAGTGCGAAAATGAACCGGTGACCACTATTGGCATGCTGACGGCATA
CTTCGTGGTCCCGACT-CCGTGCCGTTCTCTTGCCTGTGACGCAGGTGAGAGACATCGCA
TCCTGCGGCCTAGCATATACATCAATGATGTGCTTGTCCGCTGCCTCCTTGTGACGCTTT
TTTGTCGTAGTAGTGACCTTTTTRCGCACGTCGCATCTGTCATCTGAACATGCTTGCTGA
CGTTTTTTATCCCTGCATCCTTTCAATTTTCGTGTCGATATTCCTCCAATAYCATGTGCG
TTTTTCAGTCCGACCCCAATTTTGCCGACAAAATACGGCATGTTCGCGATCCCAAAGCAC
GGATGGCCGTTGTCTGGTCGCACTGCAAGACAAAAATGGTTTGCGAAACTGACGATCCCA
AAGAGGAGGGTGTCGAAGGGGATGTCGACGAGCCTAAGAAAGGGCATGGTGGTTGTGGTC
ACATTCAACCGCTTATCCGAAAGGAGGGTCTCAAGTTATTCGTCCAGTACAAACGGCCCA
AGGATGAAGATGAGGTTCGTATCAGCGACGCAA--CGTCGAGGACTTCCCTTGTTAAACG
TTTTACCTTATACGCATATAGGACGTTAAGTCGTTGCAACCGGACAAAAGGCTGTTTACG
CCTTCCGAAGTGTACACGACGTTCAAAAAGATGTCCGATTCGGATTTGCACTTGATTGGG
CTCTCGGACGAATATGCGCGGCCTGAGTGGATGATTTTGAC
>taxa99
GGCGCTGAACGAGGAGTGCGAAAATGAACCGGTGACCACTATTGGCATGCTGACGGCATA
CTTCGTGGTCCCGACT-CCGTGCCGYTCTCTTGCCTGTGACGCAGGTGAGAGACRTYRCA
TCCTGTGGCCTAGCATATACATCAATGATRTGCTTGTCCGCTGCCTCCTTGTGACGCTTT
TTTRTCGTAGTAGYGACCTTTTTGCGCACGTCGCATCTTTCMTCTGAACATGCTTGCTGA
CGTTTTTTATCCYTGCATCCTTTCAATTTTCGTGTCGATATTCCTCCAATATCATGTGYG
TTTTTCAGTCCGACCCCAATTTTGCCGACAAAATACGGCATGTTCGCGATCCCAAAGCAC
GGATGGCCGTTGTCTGGTCGCACTGCAAGACCAAAATGGTTTGCGAAACTGAYGATCCCA
AAGAGGAGGGTGTCGAAGGGGATGTCGATGAGCCTAAGAAAGGGCATGGTGGTTGTGGTC
ACATTCAACCGCTTATCCGAAAGGAGGGTCTCAAGTTATTCGTTCAGTACAARCGGCCCA
AGGACGAAGAYGAGGTTCGTATCAGCGACRCAA--CGTCGAGGACTTCCCTTGTTAAACG
TTTTACCTTATACGCATATAGGAYGTTAAGTCGTTGCAACCGGACAAAAGGCTGTTTACG
CCTTCCGAAGTGTACACGACGTTCAAAAAGATGTCCGATTCGGATTTGCACTTGATTGGG
CTCTCGGACGAATATGCGCGGCCTGAGTGGATGATTTTGAC
>taxa100
------------------------------------------------------------
------------------------------------------------------------
----------------------CAATGATGTGCTTGTCCGCTGCCTCCTTGTGACGCTTT
TTTGTCCTAGTAGTGACCTTTTTGCGCACGTCGCATTTTTCTTCTGAACGTGCTTACTGA
CGTTTTTTACCCTTGCATCCTTTCGATTTTCGTGTCGATGTTCCTCCAATACCATTTGCA
TGTTTCAGTCCGACCCCAATTTTGCGGACAAAATACGGCATGTTCGCGATCCCAAAGCAC
GGATGGCCGTTGTCTGGTCGCACTGCAAGACAAAAATGGTTTGCGAAACTGACGATCCCA
AGGAGGAGGGTGTCGAAGGGGATGTTGATGAGGCTAAGAAAGGGCACGGTGGTTGCGGCC
ACATCCAACCGCTTATCCGCAAGGAGGGTCTCAAGTTATTCGTTCAGTACAAGCGGCCCA
AAGATGAAGACGAGGTTCGTATCAGCGACGCAACGCGTTGAGGACTTCCCTTGTTAAACA
TCTTACCTTCTACACATATAGGACGTTAAGTCGATGCAACCGGACAAAAGGCTGTTTACG
CCTTCCGAAGTGTACACGACATTCAAAAAGATGTCCGATTCGGATTTGCACTTGCTTGGG
CTTTCGGACGAATATGCGCGGCCT-----------------
>taxa101
GGCGCTGAACGAGGAGTGCGAGAATAAGCCGGTGAACACTATTAGTATGCTGGCGGCATA
CTCTGTGGTCCCGACTTCCCCGCCACTCTCTTGCCTGTGACGCAGGTGAGAGATGTTGCA
TTTTGTGGCCTGGCATATGCATCAATAATGTGCTTGTCCGCTGCCTCCTTGTGACGCTTT
TTTGTTGTAGTAGTGACCCCTTTGTGCACGCTGCATCTTTCTTCTGAACATGCTTACTGA
CGTTTTTCATCCTTGCATCCTTTCAATTTTCGTGTCGATGTTCCTTCAATACCATTTGCG
TGTTTCAGTCCGACCCCAATTTTGCCGACAAAATACGGCATGTTCGCGATCCCAAAGCAC
GGATGGCCATTGTCTGGTCACACTGCAAGACGAAAATGGGTTGCGAAACCGACGAATCAA
AAGAGGAAGGTGCCGAAGGGGATGTTGATGAGGTTAAGAAAGGGCATGGTGGATGCGGCC
ACATCCAACCGCTTATTCGCAAGGAGGGCCTCAAGTTATTCGTTCAGTACAAGCGGCCCA
AGGATGAAGACGAGGTTCGTATTAGCGACGCAACGCGTTGAGGACTCCCCTTGTTGAACG
TTTCACCTTCTACGCATATAGGACGTTAAGTCGTTGCAACCGGACAAGAGGTTGTTTACA
CCTTCCGAGGTGTACACGACGTTCAAAAAGATGTCCGATTCGGATTTGCACTTGATTGGG
CTTTCGGACGAATATGCGCGGCCTGAGTGGATGATTTTG--
>taxa102
-------------------------------GTGACCACTATTGGTATGCTCACGGCGTA
CTCTGTGGTCCCGACTCCCCCGCCACTCTCTTACCTGTGACGCAGATGAGAGACGTTGCA
TCCTGTGGCCTGGCATATACTTCAATGATGTGCTTGTCCGCTGCCTCCTTGTGACGCTTT
TTTGTCGTAGTAGTGACCTTTTTGCGCACGTCGCATCTTTCTTCTGAACATGCTTACTGA
CGTTTTTTATCCTTGCATCCTTTCAATTTTCGTGTCAATGTTCCTCCAATACCATTTGCG
TGTTTCAGTCCGACCCCAATTTTGCCGACAAAATACGGCATGTTCGCGACCCCAAAGCAC
GGATGGCCGTTGTCTGGTCGCACTGCAAGACAAAAATGGGTTGCGAAACTGACGATCCCA
AAGAAGAGGGTGTTGAAGGGGATGTCGATGAACCTAAGAAAGGGCATGGTGGTTGCGGTC
ACGTCCAGCCGCTTATTCGCAAGGAGGGTCTCAAGTTATTCGTTCAGTACAAACGGCCCA
AGGATGAAGACGAGGTTCGTATCAGCGACGCAACGCGTTGAGGA-------TGTTAAACG
TTTTACATTCTGCGCATATAGGACGTTAAGTCGTTGCAACCGGACAAAAGGCTGATTACG
CCTTCCGAGGTGTACACGACGTTCAAAAAGATGTCCGATTCGGATTTGCACTTGATTGGG
CTCTCGGACGAATATGCCCGGCCTGAGTGGATGATTTTG--
>taxa103
------------------------------------------------------------
------------------------------------------------------------
-----------------TACATCAATGATGTGCTTGTCCGCTGCCTCCTTGTGACGCTTT
TTTGTCGTAGTAGTGACCTTTTTGCGCACGTCGCATCTTTCTTCTGAACATGCTTACTGA
CGTTTTTTATCCCTGCATCCTTTCAATTTTCGTGTCGATGTTCGTCCAATAT-ATGTGCG
TTT-TCAGTCCGACCCCAATTTTGCCGACAAAATACGGCATGTTCGCGACCCCAAAGCAC
GGATGGCCGTTGTCTGGTCGCACTGCAAGACAAAAATGGGTTGCGAAACTGACGATCCCA
AGGAGGAGGGTGTCGAGGGGGATGTGGATGAGCCCAAGAAAGGGCATGGTGGTTGTGGTC
ACAACCAACCGCTTATCCGAAAGGAGGGTCTCAAGTTATTCGTCCAGTACAAGCGGCCCA
AGGATGAAGATGAGGTTCGTATCAGCGACGCAATGCGTTGAGGACTTCCGTTGTTAAACG
TTTTACCTTATACGCGTATAGGACGTTAAGTCGCTGCAACCGGACAAAAGGCTGTTTACG
CCTTCCGAAGTGTACACGACATTCAAAAAGATGTCCGATTCGGATTTGCACTTACTTGGG
CTCTCGGACGAATATGCGCGGCCTGAG--------------
>taxa104
GGCGCTGAACGAGGAGTGCGAAAATGAACTGGTGCCCACTCATGGTATGCTGACGGCATC
ACCTGTGGTCCTGGTTCCTATGCCATTCTCTTGCCTGTGACGCAGGTGTGAGACATTGCA
TCCTGTGGCCTAGCATATACACTAATGATGTGCTTGTCCGCTGCCTCCTTGTGACGCTTT
CTTGTCGTAGTAGTGACCC-TTTGCGCACGTCGCATCTTTCTTTCGAACATGCTTACTGA
CGTTTTTTATCCCTGCGTCCTTCCAATTTTCGTGTCGGTGTTCCTCCAATATCATGTGCG
TTTTTCAGTCCGACCCCGCTTTTGCCGACAAAATACGTCATATCCGCGATCCCAAAGCAC
GGATGGCTGTTGTCTGGTCGCACTGCAAGACAAAAATGGGTTGCGAAACTGACGATCCCA
AAGAGGAAGGTGTCGAAGGAGATGTCGATGAGCCTAAGAAAGGGCATGGTGGTTGTGGTC
ACAATCAACCGCTTATCCGAAAGGAGGGCCTCAAGCTGTTCGTCCAGTACAAGCGGCCCA
AGGACGAAGACGAGGTTCGTATCAGCAGCTGTACGCATTGGAAACTCTTTTTATTGA-TG
TTTTACTCTATACGCGTATAGGACGCCAAGTCGTTGCAATCGGACAAAAGGCTGTTTACG
CCTTCCGAGGTGTACACCACCTTCAAAAAGATGTCCGATTCGGATTTGCATCTGATTGGG
CTCTCGGATGAATATGCGCGGCCTGAGTGGATGATTTTG--
>taxa106
GGCGCTGAACGAGGAGTGCGAAAACGACCCGGCGACCACTATTGGTATGCTAACGGCATA
CT--CTGGTTCTGACT-----GCC---CTCT--CCTG-----------------------
----------------------CAATGATGTGCTTGTCCGCTGCCTCCTTGTGACGCTTT
TT-ATCGTAGTAGTGACCCTTTTGCGCACATCGCATCCCTCTCTGAAACAAGTTTACTGA
CGTTTTCTACCCCTGCATCCCTGCAATTT-CGTGTCGATGTTCCACCATTATCATGTGCG
TTTACCAGTCCGACCCCAATTTCGCCGACAAAATACGGCATGTTCGCGATCCCAAAGCAC
GAATGGCCGTTGTCTGGGCTCACTGCAAGACAAAAATGGTTTGCGAAGCTGACGATCCCA
AAGATGAGGGTGTCGAAGGGGATGCTGATGAGCCTAAGAAAGGGCATGGCGGTTGTGGTC
ACGTTCAACCGCTTATTCGAAAGGAGGGTCTCAAGTTATTTGTCCAGTACAAGCGGCCAA
AGGATGAGGACGAGGTTCGTATCAGCGACGCAACGCGTTGAGGACTCCCCTTGTTAAACG
TTTTATCTCCTACACA--TAGGACGTCAAGTCGTTGCAACCGGACAAAAGGCTGTATACG
CCTTCCGAAGTGTACACGACGCTCAAAAAGATGTCCGATACGGATTTGCACTTGATTGGA
CTTTCGGACGAATATGCGCGGGCTGAGTGGATGATTTTGAC
>taxa107
GGCGCTGAACGAGGAGTGCGAAAACGACCCGGCGACCACTATTGGTGTGCTGACGGCATG
CT--CTGGTCCCGACT-----GCC---CTCTTACCTGTGACGCAGGTGGGGGATGTCGTA
TCCTGTGGCCTAGCATAAACATCAATGAGGTGCTTGTCCACTGCCTCCTTGTGACGCTTT
TT-GTTGTAGTAGTGACCTTTTTGCGCACATCGCATCCCTCTCTGAAACAAGTTTACTGA
CATTTTCTACCCCTGCATCCTTGCAATCT-CGTGTCGATGTCCCACCATTATCATGTGCG
TTTACCAGTCCGACCCCAATTTCGCCGACAAAATACGCCATGTTCGCGATCCCAAAGCAC
GAATGGCCGTTGTGTGGGCGCACTGCAAAACAAAAATGGTCTGCGAAACTGACGATCCCA
AAGAGGAGGGTGCCGAAGGGGATGCCGATGAGCCTAAGAAAGGGCATGGCGGTTGTGGTC
ACGTTCAACCGCTTATCCGAAAGGAGGGTCTCAAGTTATTTGTCCAGTACAAGCGGCCAA
AGGATGAGGACGAGGTTCGTATCGGCGACGCAACGCGTTGAGAACTTCCCTTGTTAAATG
TTTTATCTCCTACACA--TAGGACGTCAAGTCGTTGCAACCGGACAAAAGGCTGTATACG
CCTTCCGAAGTGTACACGACGTTCAAAAAGATGTCCGATTCAGATTTGCACTTGATTGGG
CTTTCGGACGAATACGCTCGGCCTGAGTGGATGATTTTG--
>taxa108
GGCGCTGAACGAGGAGTGCGAAAATGACCCGGTGACCATTACTGGTATGCTGACGGCATA
CT--CCGGTCCCGACTCCCGTGCTACTCTCTTGCCTGTGACGCAGGTGAGAGACGTTGCA
TCCTGTGGCCTAGCATATACATCAATGATGTGCTTGTCCGCTGCCTCCTTGTGACGCTTT
TTTGTCGTAGTAGTGA-TTTTTTGCGCACATCGCATCTTTCCTCTGAACATGCTTACTGT
CGCTTTCTATCCCTGCATCCTTGCAATTTTCGTGTCGATGTTCCCCCAATATTATTTGCG
TTTATCAGTCCGACCCCAATTTTGCCGACAAAATACGGCATGTTCGCGATCCCAAGGCAC
GGATGGCCGTTGTCTGGTCGCACTGCAAGACAAAAATGGCCTGCGAAACTGACGATCCCA
AAGAGGAGGGTGTTGAAGGTGATGTCGATGAGCCTAAGAAAGGGCATGGTGGTTGTGGTC
ACATCCAACCGCTTATCCGGAAGGAGGGTCTCAAGTTATTTGTCCAGTACAAGCGGCCCA
AGGACGAAGATGAGGTTAGTATCAGCCACGTATCTCATTGAGGACTTCCCTTGTTAAATC
TTTTACCTCTTACGCATATAGGATGTCAAGTCGTTGCAACCAGACAAAAGGCTGTTTACG
CCTTCTGAAGTGTACACGACATTCAAGAAGATGTCGGATGCGGATTTGCACTTGATTGGG
CTTTCGGAAGAATACGCGCGGCCTGAGTGGATGATCTTGAC
>taxa109
GGCGCTGAACGAGGAGTGCGAAAATGACCCGGTGACCGCTATTAGTATGCTAACGGCATA
CT--C-GGTCCCGACTTCCGTGCTACTCTCTTGCCTGTGACGCAGGTGAGAGACGTCGCA
TCCTGTGGCCTAGCATATACATCAATGATGTGCTTGTCCGCTGCCTCCTTGTGACGCTTT
TTTGTCGTAGTAGTGACCTTTTTGCGCACGTCGCATCTTTCCTCTGAACATGCTTACTGA
CGTTTTCTATCCCTGCGTCCTTGCAATTTTCGTGTCGATGTTC-CCCAATATCATGTGCG
TTTATCAGTCCGACCCCAATTTTGCCGACAAAATACGGCATGTTCGCGATCCCAAGGCAC
GAATGGCCGTTGTCTGGTCGCACTGCAAGACAAAAATGGCCTGCGAAACTGACGAACCCA
AAGAAGAAGGTGTTGAAGGTGATGTTGATGAGCCTAAGAAAGGGCATGGTGGTTGTGGTC
ACATCCAACCGCAAATCCGAAAGGAGGGTCTCAAGTTATTCGTCCAGTACAAGCGACCCA
AGGACGAAGATGAGGTTCGTATCAGCGACGCATTGCGTTGAGGACTTTCCTCGTTAAAGG
TTTTACCTCTTACGTTTATAGGATGTCAAGTCGATGCAACCAGACAAAAGGCTGTTTACG
CCTTCCGAAGTGTACACGACATTCAAGAAGATGTCGGATGCGGATTTGCACTTGATTGGG
CTTTCGGAAGAATACGCGCGGCCTGAGTGGATGATTTTGAC
>taxa110
------------------------------------------------------------
------------------------------------------------------------
--------------------------GATGTGCTTGTCCGCTGCCTCCTTGTGACGCTTT
T--GTCGTAGTAGTGACCTTCTTGCGCACGTCGCATCTTTCTTCTGAACATGCTTACTGA
CGTTTTTT-------CATCCTTGCCATTTTCGTGTCGATCATCCTCCAATATCATGTACG
TTTACCAGTCCGACCCCCCTTTTGCCGACAAAATTCGGCATGTTCGCGATCCCAAAGCAC
GGATGGCCGTTGTCTGGTCGCACTGCAAGACGAAAAAGGGTTGCGAAGCTGACGATCCCA
AGGAGGAGGGTGTCGATGGGGATGTCGATGAGCCCAAGAAAGGGCATGGTGGTTGTGGTC
ACATCCAACCGCTTATCCGGAAGGAAGGTCTCAAATTATTCGTCCAGTACAAGCGGCCCA
AGGACGAAGACGAGGTTCGTATCAACGACGCAACGCGTTGAGGACTTACCTTTTTGAACG
TTTTACCTTTCACGCATATAGGACGTCAAGTCGTTGCAACCAGACAAAAGGCTGTTTACG
CCTTCCGAAGTATACACCACGTTCAAAAAGATGTCCGACTCGGATCTGCACTTGTTGGGA
CTTCTC-----------------------------------
>taxa111
GGCGCTGAACGAGGAGTGCGAGAATGAACTGGTGACCACTATAGGTGTGCTGACGGCATA
CTCTGTGGTCCCAACTCCCGTGCTGCTCTCTTGCCTGTGACGCAGGTGGGAGACGTCACA
TCCTGTGGCCTAGCATATACATCAATGATGTGCTTGTCCGCTGCCTCCTTGTGACGCTTT
T--GTCGTAGTAGTGACCTTTTTGCGCACGTCGCATCTTTCTTCTGAACATGCTTACTGA
CGTTTTTTATC---CCATCCTTGCCATCTTCGTGTCGATATCC-TCCAATATCATGTACG
TTTATCAGTCCGACCCCCCTTTTGCCGACAAAATTCGGCATGTCCGCGATCCCAAAGCAC
GGATGGCCGTTGTCTGGTCGCACTGCAAGACGAAAAAGGTTTGCGAAGCTGACGATCCCA
AGGAGGAGGGTGTCGATGGGGATGTCGATGAGCCTAAGAAAGGGCATGGTGGTTGTGGTC
ACATCCAACCGCTTATCCGGAAGGAGGGTCTCAAATTATTCGTCCAGTACAAGCGGCCCA
AGGACGAAGACGAGGTTCGTATCAACGGCGCAACGCGTTGAGGACTTACCTTTTTGAACG
TTTTACCTTTCACGCATATAGGACGTCAAGTCGTTGCAACCAGACAAAAGGCTGTTTACG
CCTTCCGAAGTATACACCACGTTCAAAAAGATGTCCGACTCGGATTTGCACTTGATTGGA
CTTTCGGACGAATATGCACGGCCTGAGTGGATGATTTTGAC
>taxa113
GGCGCTGAACGAGGAGTGCGAAAACGAACCGGTGGCCACTATTAGTGTTCTGACGGCACA
CTCTGTGGCCCCGGTTCTTGTGTCG-TCTCTTGTCTGTGACGCAGGCAAGGAACGTCACA
TCCTGTGGCCTAGCATACACATCAGTGATGTGCTTGTCCGCTGCCTCCTTGTGACGCTTT
TT-GTCGTAGTAGTGGCCTTTTTGCGCACGCCGCATCTTTCTTCTGAACATGCATACTGA
CGATTTTCGTCCCTGCATCCTTGCAATTTTCGTGTCCATTTTCCCCCAATATTATGTTCG
TTTGTCAGTCCGACCCCAATTTTGCCGACAAAATACGGCATGTTCGCGATCCCAAAGCAC
GGATGGCTGTTGTCTGGTCGCATTGCAAGACAAAGATGGTTTGCGAAGCTGATGAACCCA
GAGAGGAGGGTGTTGAAGGGGATGTCGACGAGCCTAAAAAAGGACACGGTGGTTGTGGTC
ACAGCCAACCCGCCATCCGAAAGGAGGGTCTCAAGTTATTCGTTCAATACAAGCGGCCCA
AGGACGAGGATGAGGTTCGTATG----ATGCAACGTGTTGAGAC---------TTAAATG
TCTTACCTGTCATACATATAGGACGTCAAGTCGTTACAACCGGACAAGAGGCTGTTTACG
CCCTCCGAAGTGTACACGACGTTCAAGAAGATGTCCGATTCGGATTTGCACCTGATTGGG
CTTTCGGACGAATATGCACGACCAGAGTGGATGATTCTGAC
>taxa116
------------------------------------------------------------
---------------------------------------ACGCAGGTTAGAGACGTCGTT
CTCCGTGGCCTAGCATATCAGTCAATAATGTGCTTGTCCGCTGCCTCCTTGTGACGCTTT
TTTATCGTAGTAGTGACC--TTTGCGCACGTCGCGTCTT-CTCGTGGATCTGCATACTGA
CGATTTTTATC--TGCATCATTGCTATATTCGTCTCGCTGTCGCTCCAATATCATGTACA
TTTGCCAGTCCGACCCCAATTTTGCCGACAAAATACGGCATGTCCGCGATCCGAAAGCAC
GGATGGCCGTTGTCTGGTCGCACTGCAAGACAAAAATGAATTGCGAAACTGATGATCCCA
AAGAGGAAGGAGCCGAAGGGGACGCTGATGAGCCCAAGAAAGGTCATGGCGGTTGTGGTC
ACGTACAGCCGTCTATTCGGAAGGAGGGTCTCAAATTATTTGTTCAGTACAAGCGTCCCA
AGGATGAAGACGAGGTTCGTATTGGTGACGCAACCCGTTGAGGGATAGTTCTGTTGAACC
CTTCGTCTCTCACGCATATAGGACGTCAAGTCGATGCAACCGGATAAAAGGCTATTTACG
CCTTCCGAAGTCTATACGACATTCAAAAAGATGTCCGACTCGGATTTGCACTTGATTGGG
CTGTCGGACGAATATGCGCGG--------------------
>taxa117
-----TGAACGAGGAGGGCGAAAACAGAGCAGTGATCACTAAGGGTCTGCTGACGGCATA
CCGTGTGTCCCTGACTTTTGTGTCGTTCTCTCGCCTGTGACGCAGGTCAGAGACGTCGTA
CCCTGTGGCCTAGCATATGCGTTAATGATGTGCTTGTCCGCTGCCTCCTTGTGACGCTTT
TTTGTCGTAGTAGTGATC--TTTGTGCATGTCGTATCTTTCTTCTGAACTTGCATACTGA
CGATTTTTATC--TGCATCATTGTTACATTCGTCTCGATGTCGCTCCAATATCATGTACG
TTTACCAGTCCGACCCCAATTTTTCCGACAAAATACGGCATGTCCGCGATCCAAAAGCAC
GGATGGCCGCTGTCTGGTCGCACTGCAAGACAAAAATGGTTTGCGAAGCTGACGATCCCA
AAGAGGAGGGAGCTGAGGGAGACGCCGATGAGCCCAAGAAAGGTCATGGTGGCTGTGGTC
ATATACAACCGGCTATTCGGAAGGAAGGTCTCAAGTTGTTCGTCCAGTACAAGCGTCCCA
AGGACGAAGATGAGGTTCGTATTAGTGACGCAACCCATTGAGGAACAGTTCTGTTGAAAG
TTTTACCTCTTACGCGTATAGGACGTCAAGTCGATGCAACCGGACAAAAGGCTGTTTACG
CCTTCTGAAGTATATACGACATTCAAGAAGATGTCCGACTCGGATTTGCACTTGATTGGG
CTGTCGGACGAATACGCGCGGCCTGAGTGGATGATTCTAAC
>taxa118
------------------------------------------------------------
---------------------------------------ACGCAGGTCAGAGATGTCGCA
CCCTGTGGCCTAGCATATGCGTTAATGATGTGCTTGTCCGCTGCCTCCTTGTGACGCTTT
TT-GTCGTAGTAGTGACC--TTTGCGCACGTCGCATCTTTCTTCTGAACCTGCATACTGA
CGATTTTTATC--TGCATTATCGCTATATTCGTCTCGATGTCGCTCCAATACTATGTACG
TTTACCAGTCCGACCCCAATTTTGCCGACAAAATACGGCATGTCCGCGATCCGAAAGCAC
GGATGGCCGTTGTCTGGTCGCACTGCAAGACAAAAATGGTTTGCGAAACTGACGATCCCA
AAGAGGAAGGAGCTGAAGGGGATGCCGATGAGCCCAAGAAAGGTCACGGCGGTTGTGGTC
ATGTACAACCGGCTATTCGGAAGGAAGGTCTCAAGTTATTTGTCCAGTACAAGCGTCCCA
AGGATGAAGACGAGGTTCGTATTGGTGACGCAACGCATTGAGGAACAGTTCTGTTGAACG
TTTTACCTCTTACGCATATAGGATGTCAAGTCAATGCAACCGGACAAAAGGCTATTTACG
CCTTCCGAAGTGTATACGACATTCAAAAAGATGTCCGACTCGGATTTGCACTTGATTGGG
CTGTCGGATGAATATGCGCGG--------------------
>taxa135
GGCGCTGAACGAGGAGGGCGAAAGCGAAGTGGTGACCACTTGAGGCATGCTGACGGCATA
CCCTGTGTCACCGACTTCTGTGTCGTTCT--CACCTGTGACGCAGGTCTGAGACGTCGTA
TC-TGTGGCCTGGCATATGTGTCAATGATGTGCTTGTCCGCTGCCTCCTTGTGACGCTTT
TTTGTCGTAGTAGTGA----CTT-CGCATGC----TTTTTTTTCTGAACCTGCATACTGA
CGATTTTTATC--TGCATC-TTGATACT--CGTCTCGATGTCGATTCAATATCATGTACG
TTTGCCAGTCCAACCCCAACTTTGCCGACAAAATCCGGCATGTCCGCGATCCGAAGGCAC
GGATGGCTGTTGTCTGGTCGCACTGCAAGACAAAAATGGTCTGCGACGCTGACGATCCCA
AGGAGGAGGGAGCTGAAGGAGACGCCGATGAGCCCAAGAAGGGTCATGGTGGTTGTGGTC
ACATCCAACCAGCGATACGGAAGGAGGGTCTCAAGTTATTTGTTCAGTACAAGCGTCCCA
AGGACGAAGATGAGGTTCGTATCGATGACGCAACGTATTGAGGAACAGTTCTGTTGAGCT
TTTTACCCCTGACGCATGTAGGACGTCAAGTCGGTGCAACCGGACAAAAGGTTGTTGACG
CCTTCCGAAGTGTATACGACATTCAAAAAGATGTCTGACTCTGATTTGCACTTGATTGGG
CTATCGGACGAATATGCTCGACCTGAGTGGATGATTCTGAC
>taxa126
GGCGCTGAACGAGGAGTGCGAAAATGAATCGGTGATT-GCCGCGGTGTGCTAACGGCATT
CCCTGTGATCCCGACTCACCTGCAGTTCTCCTACCTGTGACGCAGGTGGGAGACATCGCA
ATCTGTGGCCCAGCATATATGTCACTAATGTGCTTGTCCGCGGCCTCCTTGTGACGCTTT
TTTGTACTAGTAGTGACC-TTTTGCGCGCATCGCCTTCTTCCTGTGAACTTTTTCACTGA
CTTTTTGT-TC-CTGCTTCCTTGCAATCTTCGTGTCGATGTTCCTCCAATACCATGTTCG
TTCACCAGTCCGACCCCAACTTTGCCGACAAGATACGGCATGTTCGCGATCCCAAAACAC
GGATGGCCGTCGTCTGGTCACATTGCAAGACAAAAATGGTCTGTGAAACCGACGATCCCA
AAGAAGAGGGTGTCGATGGGGAAGTCGATGAGCCTAAGAAAGGGCATGGTGGTTGCGGCC
ACATTCAACCGCTCATCCGAAAAGAGGGTCTCAAGCTGTTCGTGCAATACAAGCGTCCCA
AGGACGATGACGAGGTTCGTATTAGCGACGTAKTGCGTTGAGC-TCGGCCTTATTCAATG
--TGA-CTTTTGCGAATTTAGGACGTCAAGTCTTTACAACCAGACAAAAGGTTGTTTACA
CCTTCCGAGGTGTACACTACGTTCAAAAAGATGTCCGATTCGGATTTG------------
-----------------------------------------
>taxa130
-------AACGAGGAGTGCGAA-GT-AGTCGGTGATC-GTCCTGGTGTGCTAACGGCGCA
CTCAACGGTCCTGGCTCACGTGCTACCCTCTCACTTGTGACGCATGTGA--GACGGCGCA
TTATGTGGCCTAGCATATATGGCAATCATGTGCTGGAC-GCCGCCTCCTTGTGACGCTTT
TC-ACTGTAGAAGTAGCC-TTCT--------TGCGTTATC---ATGAACTTGTATGCTGA
CGTYTTC-ATC--TCTATC----------------------TCTTTCAATGCCATTTTCG
TTCACTAGTCCGACCCCAACTTCGCCGACAAGATCCGGCATGTTCGCGATCCCAGGGCAC
GGATGGCCGTTGTCTGGTCGCACTGCAAGACGAAAATGGTCTGTGAAACCGACGAGCCAA
AGGAAGAGGGCGCAGAGGGAGACGCTGAGGAGCCTAAGAAGGGTCACGGTGGTTGTGGTC
ACATTCAACCGCTCATTCGAAAGGAGGGCCTCAAATTGTTCGTTCAGTATAAGCGGCCCA
AGGACGAAGATGAGGTTTGTCACAGCGACGCACCAC--TAA-CGTCGACCTGGTT-ATTG
AAGGTTTCTT-GCCATTTCAGGACGTCAAGTCGCTACAACCTGATAAAAGGCTGTTTACG
CCCTCCGAGGTGTACACCACGTTCAAGAAGATGTCCGATTCGGATCTGCATCTTATCGGA
CTTTCCGACGAATATGCCAGACCGGAATGGATGATCTTGAC
>taxa131
GGCGCTGAACGAGGAGTGCGAAAAAAAAGAGGTGTCCAA-ATT-ATGTGCTAAAGGCATG
CCATTTCGACTCGG-TCAGCTCGTATGCTCTCACCTGTGACGCAGGTGAAAGAGGGTGCA
TTTTGTGGCCTTGCATATGCGTCAATAACGTGCTTGTCCGCTGCCTCCTTGTGACGCTTT
TCTGTTGCCGTAGTAGACTTTTTGTGTGTGTCGCGTCGTCGTGATGAACATCCATGCTGA
CCTTTTTAATA-TTTTATTGCCGTTTCTTTGCTGTCGGTGTTCGTTCAATGCCATGTTCG
TTCAATAGTCCGACCCCAGTTTCGCCGCCAAAATTCGGCATGTTCGCGATCCCAAAGCGC
GGATGGCCGTCGTCTGGTCCCACTGCAAGACGAAAATGACCTGTGAAACCGACGAGCCAA
AGGAGGAAGGCGCGGAGGGGGACGTTGATGAGCCTAAGAAAGGGCATGGTGGTTGCGGGC
ACATACAGCCGCTCGTCAGGAAGGAGGGACTGAAGTTGTTCGTGCAGTATAAGCGGCCCA
AGGACGAAGACGAGGTTTGTAGCAGCGACACCGCACGTTGA-CATCAGTCTTGTTTGTTA
AACGTTCTTT-GCATCTTCAGGATGTCAAGTCGATGCAGCCTGACAAAAGGCTGATCACG
CCTTCCGAGGTGTACACCACGTTCAAGAAAATGGTGGATTCTGACTTGCATTTAATTGGG
CTTTCGGACGAATATGCGAGGCCGGAGTGGATGATTTTGAC
>taxa133
GGCGCTGAACGAGGAGTGCGAAAATGAACCGGTGACCACTGTTGGTGTGCTGACGGCATA
CTGGGTGGTCCCGACTCCCGTGCTGCTCTCTCACCTGCGGCGCAAGTGAGAGATGTTGCA
TCCTGTGGCCTAGCATATATGTCAATGATGTGCTCGTCCGCTGCCTCCTTGTGACGCTTT
TT-GTCGTAGTAGTGACCTTTTTGCACACGTCGCATCTTTTTTCTGAACATGCTTACTGA
CGTTTTTTATCCCTGCATCCTTTCAATTTTCGTGTCGATGTTCGTCCAATATCATGTGCG
TTTTTTAGTCCGACCCCAATTTTGCCGACAAAATACGGCATGTTCGCGATCCCAAAGCAC
GGATGGCCGTTGTTTGGACACACTGCAAGACGAAAATGGTTTGTGAAACCGACGACCCCA
AAGAGGAGGGAGTCGAAGGGGATGTTGATGAGCCTAAGAAAGGGCATGGCGGTTGTGGTC
ATATCCAACCGCAGATCCGAAAGGAGGGTCTGAAGTTATTCGTCCAGTACAAGCGGCCCA
AGGATGAAGACGAGGTTCGTATAAGCGACGCAGTGCGCTGAGCACTTCCCTTGTTAAACG
TCTTATCTTATATGCATATAGGACGTTAAGTCGTTGCAACCGGACAAAAGGCTGTTTAC-
------------------------------------------------------------
-----------------------------------------
>taxa134
GGCGCTGAACGAGGAGTGCGAAAATGAACCGGTGACCACTGTTGGTGTGCTGACGGCATA
CTGGGTGGTCCCGACTCCCGTGCTGCTCTCTCACCTGCGGCGCAAGTGAGAGATGTTGCA
TCCTGTGGCCTAGCATATATGTCAATGATGTGCTCGTCCGCTGCCTCCTTGTGACGCTTT
TT-GTCGTAGTAGTGACCTTTTTGCACACGTCGCATCTTTTTTCTGAACATGCTTACTGA
CGTTTTTTATCCCTGCATCCTTTCAATTTTCGTGTCGATGTTCGTCCAATATCATGTGCG
TTTTTTAGTCCGACCCCAATTTTGCCGACAAAATACGGCATGTTCGCGATCCCAAAGCAC
GGATGGCCGTTGTTTGGACACACTGCAAGACGAAAATGGTTTGTGAAACCGACGACCCCA
AAGAGGAGGGAGTCGAAGGGGATGTTGATGAGCCTAAGAAAGGGCATGGCGGTTGTGGTC
ATATCCAACCGCAGATCCGAAAGGAGGGTCTGAAGTTATTCGTCCAGTACAAGCGGCCCA
AGGATGAAGACGAGGTTCGTATAAGCGACGCAGTGCGCTGAGCACTTCCCTTGTTAAACG
TCTTATCTTATATGCATATAGGACGTTAAGTCGTTGCAACCGGAC---------------
------------------------------------------------------------
-----------------------------------------
>taxa176
GGCGCTGAACGAGGAGTGCGAAAATGAAGCCGGGTCCACTATTGGTATGCTGACGGCATC
ACCCGTGGTCCTGACTCCCATGCCGCTTT--CGCTTGTGACGCAGGCGGGAGGTGTCGCA
TGCTGTGGCCTGGCATATATGTCAATCATGTGCTCGTCCGCTGCCTCCTTGTGACGCTTT
TTTGGTGTAGTAGTGACTTTTTTGCGTACGTCGTATCTCC----TGAACATGGTTACTGA
TGTTTTT-ATCCCTCTATCCTTGCCATTTTCGTGTCGATGTTCCTACAATGTCATTTCCG
TTGATCAGTCCGACCCCAATTTCGCCGACAAAATACGGCATGTTCGCGATCCCAAAGCAC
GTATGGCGATTGTCTGGTCACACTGCAAGACGAAAATGGTTTGCGAAGCCGATGAACCCA
AGGAGGAGGGTGCCGAAGGAGATGCCGATGAGCCTAAGAAAGGGCACGGTGGCTGTGGTC
ACGCTCAACCAGCTATCCGAAAGGAAGGCCTCAAGTTGTTTGTTCAATACAAGCGACCCA
AGGACGAAGACGAGGTTCGTATCGGCGACGCAAAGCGTTGAGGATTGACCTTGTTGAACG
TTTTATCTC-TACGTGTATAGGACGTCAAGTCGTTGCAACCGGACAAAAGGCTATATACG
CCTTCCGAGGTGTACACGAC----------------------------------------
-----------------------------------------
>taxa170
------------------------------------------------------------
-----------------------------------------GCAGGTAGGAAACGTTGCA
TCTTGTGGATTAGCATATACATCCATGTTGTGCTTGTCCACAGCCTCCTTGTGACGCTTT
TTTGTCGTAGTAGTGACCTTTTTGCGCACGTTGCGTCTCTTTTCTGAACATCATTACTGA
CGTTTTTTATCCCTGCTTCCTTGAAAATTTCGTATCGATGTTCCTCCAATATGATGTACG
TTTATCAGTCCGACCCCAATTTTGCCGACAAAATACGGCATGTCCGCGATCCCAAAACAC
GGATGGCTGTCGTCTGGTCGCACTGCAAAACGAAAATGGTTTGCGAAACTGACGAGCCTA
AAGAGGAGGGAATCGAGGGAGACATCGAGGAACCAAAGAAAGGGCATGGTGGTTGTGGAC
ATATCCAACCGCTGATCCGTAAGGAGGGTCTCAAATTATTCGTTCAGTATAAGCGACCTA
AGGACGAAGACGAGGTTCGTATCAGCGACGCGATACATAGAA-----AGCTTGATAAAT-
TTTTACCTCTTACACATACAGGACGTCAAGTCACTCCAACCGGATAAAAGGCTGTTCACG
CCCTCTGAAGTGTACACGACGTTCAAGAAGATGTCCGATTCAGATTTGCACTTGATAGGA
CTCTCAGACGAATATGCGCGG--------------------
>taxa174
------------------------------------------------------------
---------------------------------------ACGCAGGTGGGAAATGTTGCA
TCTTGTGGCCTAGCACATGCGTCGACGACGTGCTTGTCCGCTGCCTCCTTGTGACGCTTT
TT-GTCGTAGTAGTGATCTTTTTGCGCACGTCGCGTCTTTCTTCAGAACATGATTACTGA
CGTTTTTCATCCCTGCATCGTTGCAATTTTCGTGTCGATGTTCCTCCAATATCATGTGCG
TTTATTAGTCCGACCCCAATTTTGCCGACAAAGTACGGCATGTTCGCGATCCCAAAGCAC
GGATGGCCATTGTCTGGACGCACTGCAAGACCAAAATGATCTGCGACACTGACGAACCCA
AAGAGGAGGGAGCCGAAGGGGATGTCGATGAGCCTAAGAAAGGGCATGGTGGTTGTGGCC
ACATCCAGCCCCTTATTCGAAAGGAGGGTCTCAAGTTGTTCGTCCAATATAAGCGACCCA
AGGATGAAGACGAGGTTCGTATCATCGACGCAACGCGTTGATGGGTCACCTTGATGAACG
TTTTGC-TCTGATG--TACAGGACGTCAAATCATTGCAACCGGACAAAAGGCTGTTTACG
CCCTCCGAAGTGTACACGACGTTCAAAAAGATGTCCGATTCGGATCTACACTTGATTGGC
CTCTCGGACGAATATGCGCGG--------------------
>taxa181
GGCGCTGAACGAGGAGTGCGAAAATGAACTGGCGACCACTAATGGCATGCTGACGGCATG
CCGCGTGGTCCCAATTCCTGTGCCAGTCTCTTGCCTGTGACGCGGGCGAGAGACGTTGCA
TCCTGTGGCCTAGCATATACGTCAATGATGTGCTTGTCCGCTGCCTCCTTGTGACGCTTT
TT-GTCGTAGTAGTGACCCTTTTGCGCACGTCGCATTTTCCTTTTGAACATGCTTACTGA
CGTTTTTTATCCCTCGATCTTTTCAATCTTCGTGTCGATGTTCGTTCAATATCATGTGCG
TTTTTTAGTCCGACCCCAATTTTGCCGACAAAATACGGCATGTTCGCGACCCCAAAGCAC
GGATGGCTATTGTCTGGTCGCATTGCAAGACAAAGATGGTATGCGAGACGGACGAACCCA
AGGAGGAGGGTGTCGAAGGGGAGGTCGATGAGCCTAAGAAAGGGCATGGTGGTTGTGGTC
ACATCCAACCGGCCATCCGAAAGGAGGGTCTCAAGTTATTCGTTCAGTACAAGCGACCCA
AGGACGAAGACGAGGTTCGTATCAGCAACGCAGCGCGTTGAGGGTTCTCGTTGTTAAACT
CCTTAC--CTCACGCATATAGGACGTCAAGTCGTTGCAACCGGATAAAAGGTTGTTCACG
CCTTCCGAGGTGTACACGACGTTCAAAAAGATGTCCGATTCGGATTTGCATCTGATTGGC
CTTTCCGACGAATATGCGCGGCCTGAGTGGATGATTTTGAC
>taxa183
GGCGCTGAACGAGGAGTGCGAAAATAAACCGGTGACCACTATTAGTGTGCTGACGGCATA
-CCTGTGGTCCCAACTGCCTTGCCACTCTCTTGCCTGTGACGCAGGTAAGAGACGTTGCA
TGTTGTGGCCTAGCATATGCATCCATGATGTGCTTGTCCGTTGCCTCCTTGTGACGCTTT
TTTGTCGTAGTAGTAACCTTTTTGCGCACGGCGCACCTTTCTTCTGGACATGCTTACTGA
CGTTTTTTATCCCTGCATCCTTTCAATTTTCCTGTCGATGTTCCTCCAATATCATTTTAC
TTTTTCAGTCCGACCCTAATTTTGCCGACAAAATACGACACGTTCGCGATCCCAAAATAC
GGATGGCTATTGTTTGGTCGCACTGCAAAACAAAGATGGTTTGCGAGACTGACGATCCCA
AAGAGGAGGGTGTCGAAGGGGATGTCGATGAGCCTAAGAAAGGTCACGGTGGTTGTGGAC
ACATTCAACCCCTTATCCGAAAGGAGGGCCTCAAGTTGTTTGTCCAGTACAAGCGGCCCA
AGGATGAAGACGAGGTTCGTATCAATGACGCAACGTGTTGAGGACTTCCCTTGTTAAGCG
T-TTACTTCATACGCATATAGGACGTTAAGTCGTTGCAATCGGACAAAAGGCTGTTTACG
CCTTCCGAAGTGTACACGACGTTCAAAAAGATGTCCGATGCGGATCTGCATTTGATTGGG
CTCTCAGACGAATATGCGCGGCCTGAGTGGATGATTC----
>taxa186
------------------------------------------------------------
------------------------------------------------------------
------------------------------------------------------------
------------------------------------------------------------
------------------------------------------------------------
--------TCCGATCCCACTTTCGCCGACAAAATTCGGCATGTTCGCGATCCAAAAGCAC
GGATGGCCGTTGTCTGGACGCATTGCAAGACGAAAATGACCTGCGAAACTGACGAACCCA
AGGAGGAGGGGGTGGAGGGAGAT---GACGAACCGAAGAAGGGGCACGGTGGCTGTGGTC
ACATCCAACCACTTATTCGAAAGGAGGGCCTCAAGCTATTCGTTCAGTATAAACGACCCA
AGGATGAAGACGAGG---------------------------------------------
---------------ATA-------TGAAGTCGCTGCAGCCCGACAAAAGGCTGTTTACG
CCCTCCGAAGTATACACGACGTTTAAAAAGATGTCCGACTCAGACTTGCACCTGATTGGA
CTTTCGGACGAGTACGCGCGACCGGAATGGATGATCTTGAC
>taxa187
------------------------------------------TGGTATGCTGACGGCATG
CTTGGTGG-CCTCGTTCTTGTGCCGCTGTCTTGCCTGTGACGCAGCTCG--GACGCTGCA
CCCTGTGGTCTAGCATATTCA-------CGTGCTTGTCCGCAGCCTCCTTGTGACGCTTT
TT-GTCGTAGTAGTGA-CTTCTTGCGCATGTCGCATCCTTGCTTTGAACATGCTTACTGA
CGGTTTTTATCCTTCTATCCGTGCTATTTTCGTATCGGTATTCCTTCT-TGTCGTGTGCG
TGCATCAGTCCGACCCCAATTTTGCCGACAAAATACGGCATGTTCGCGATCCCAAGGCGC
GTATGGCCATTGCCTGGGCACACTGCAAGACGAAAACAGTTTGCGAAACTGATGACCCCA
AAGAGGAAGGTGCCGAACCTGATCCCGATGAGCCCAAGAAGGGTCACGGAGGTTGTGGCC
ACATCCAACCCCTCATCCGCAAGGAGGGCCTCAAGTTATTCGTACAGTATAAGCGCCCGA
AAGATGAAGATGAGGTTAGTATCGGCG-CGCAGCGCGTTGACGACTTACCTTGTTAAATG
TT---------GCACATACAGGACGTCAAGTCGTTGCAACCGGATAAGCGGCTCTTTACG
CCTTCCGAAGTGTACACGACGTTCAAAAAGATGTCCGATTCCGATTTGCACTTGATCGGG
CTTTCGGACGAGTATGCACGCCCCGAGTGGATGATCTTGAC
>taxa194
GGCGCTGAACGAGGAGTGCGAAAATGAAGCGGTGACCATCACTGGTGCGCTGACGGCGTA
CTTCGTGGTCCCAATTCCCATGCCGTTCTCTCGCTTGTGACGCAGGTGG--GACGCTGCA
TTTAGTGGCC-AGCATATAA----ATTGTGTGCTTGTCCACTGCCTCCTTGTGACGCTGT
TTTATCGTAGTAGTGA------------TCTCGCATCTTTCTTTTGAACATGGTTACTGA
CGGTTTTTGTCCGTGCATATTTGCAATTTGCGTGTCGATATTCCTCCTATATGAT-TGCG
TTTATCAGTCGGACCCCAATTTTGCCGATAAAATACGGCATGTTCGCGATCCCAAAGCAC
GGATGGCCATCGTCTGGGCACACTGCAAGACGAAAATGGCTTGCGAAACTGACGAGCCGA
AAGAGGAAGGAGTCGAAGGGGACGTTGACGAGCCCAAGAAAGGGCATGGTGGTTGTGGTC
ACGTCCAACCACTCATCCGAAAGGAGGGTCTCAAGTTGTTCGTCCAATACAAGCGACCCA
AGGACGAAGATGAGGTTCGTATCAGCTACACAG-GTATCAAGGGCTTACCCTGTTAAATA
TTTGTCACC-TGCCCGTCTAGGACGGCAAGTCACTGCAACCAGATAAAAGGCTGTTTACA
CCTTCCGAAGTGTACACCACGTTCAAAAAGATGTCCGACTCGGATCTGCACTTGATCGGG
CTCTCGGACGAATATGCGCGACCAGAGTGGATGATTTTGAC
>taxa195
----------------------------------------------------ACGGCACA
CCCGCTGGTCTCGACCCTCATGCCG--CTCTCGCCTGTCACGCATGTGCGAGACGCTGCA
TGCTGTGGCCTAGCATATACTT------TGTGCTTGTCCACTGCCTCCTTGTGACGCTTT
TTCAGCGTAGTAGCGA-CTTTTTGCGCACACCCCATCTGTCCTCTTGATCACTTTACTGA
TGGGCTTTATTCCTGCACTCTTGCCATTTTCGTGTCGGTG-CCCTGCAATACCATGTGCG
TTGCCCAGTCGGACCCCAACTTTGCCGACAAAATACGCCATGTTCGCGATCCTAAAGCAC
GGATGGCCGTTGTCTGGGCCCACTGCAAGACAAAAACAACTTGTGAAGCTGACGAACCCA
AAGAGGAGGGTGCGGAAGGAGACGCAGATGAGCCCAAGAAGGGGCATGGTGGCTGTGGCC
ACATCCAACCGCTCATCCGGAAGGAAGGCCTCAAGCTGTTTGTCCAATATAAACGACCCA
AAGATGAAGACGAGGTTAGTAT-----ACGCAGCGTATCA----------TTGATCAGTG
CT-CACCTCTATGGCA--CAGGACGTCAAGTCGATGCAGCCTGACAAAAGGCTATACACG
CCTTCTGAGGTATACACGACGTTCAAAAAGATGTCCGATTCAGATCTGCACTTGATTGGG
CTTTCGGATGAATATGCGCGGCCTGAGTGGA----------
>taxa201
GGCGCTGAACGAGGAGTGCGAAAATGAAACGGTGGCCACTATTGGTGTGCTGACGGCATA
CTTTGTGGTCCCGATTCCCATGCCGTTCTCTTGCCTGTGACGCAGGTGGGAGACGTCGCA
TCTTGTGGCCTAGCATACACATCAGTGATGTGCTTGTCCGCTGCCTCCTTGTGACGCTTT
TTTGTCGTAGTAGTGACCTTTTTGCGCACGTCGCATCTTTCTTCTGAACATGCTTACTGA
CGTTTTTTATCCCTGCATCCTTGCAAATTTCGTGTCGATGTTCAACCAATATGATGTGTA
TTTATCAGTCCGACCCCAATTTTGCCGACAAAATACGACATGTTCGTGATCCCAAAGCAC
GCATGGCCGTTGTCTGGTCGCACTGCAAGACGAAAATGATTTGCGAAACTGACGAACCCA
AAGAGGAGGGAGCCGAAGGCGATGTCGATGAGCCTAAGAAGGGGCATGGTGGTTGTGGTC
ACATCCAGCCGCTTATCCGAAAGGAGGGTCTCAAGTTATTCGTCCAGTATAAGCGACCCA
AGGATGAAGACGAGGTTCGTATCAGCGACGCGACACGTTGAGGACTTACCTTGTTAAACG
TT-TACATCTTACGCATATAGGACGTCAAGTCACTGCAACCAGACAAAAGGCTGTTTACG
CCTTCCGAAGTGTACACGACGTTCAAAAAGATGTCCGACTCAGATTTGCACTTGATTGGG
CTCTCGGACGAATATGCGCGGCCTGAGTGGATGATTTTGAC
>taxa209
GGCGCTGAACGAGGAGTGCG-AAATCAAACGGTGATCACTGTTGGTATGCTGACGGCATA
-CCCATGGTCCCGACTCCTGTGCCACTCTCTTGCCTGTGACGCAGG-AAGAGGTGTTGCA
TCGTGTGGCCTAGCATATACATCAATGATGTGCTTGTCCCCTGCCTCCTTGTGACGCTTT
TTTGTCGTAGTAGTGACCTTTTTGCGCACGTCGCATCTTT-TTCCGGATATGATTACTGA
CGTTTTTTGTCCCTGCATCCTTG-AATTGTCGTGTCGATATCCCTCCAATATCATTTTAC
GTTTTCAGTCCGACCCCAGCTTTGCCGACAAAATACGGCATGTTCGCGACCCCAAAGCGC
GGATGGCTGTTGTCTGGGCGCACTGCAAGACAAAAATGACCTGCGAAACTGATGATCCTA
AAGAGGAGGGCATCGAAGGGGATGTTGATGAGCCCAAGAAAGGGCATGGTGGCTGTGGAC
ATGTTCAACCGGCTATTCGAAAGGAGGGCCTCAAATTGTTCGTCCAGTACAAGCGGCCCA
AGGACGAGGACGAGGTTCGTATTAGCAACGCGGCGTGTCGGGGACCTCCTTTGTTAAAAT
TTTTACCCTAAATGCATATAGGATGTTAAGTCGTTGCAATCGGACAAAAGGCTGTTTACG
CCCTCCGAAGTGTATACGACGTTCAAAAAGATGTCCGATTCGGATCTGCATTTGATTGGG
CTTTCGGACGAATATGCGCGACCCGAATGGATGATTCTGAC
>taxa211
GGCGCTGAACGAGGAGTGCGAAAATTTGAC-GTGACCACCACTGATATGCTGACGGCATA
ACCGGTGGTTCCGGCAGCCATGCCG----CTCCCCTGTGACGCATGTGCGGGGCGCCGCA
TACCGTGGCCTAGCATATAAATCCATTATGTGCTTGTCCGCTGCCTCCTTGTGACGCTTT
TTT-GCGTAGTAGTGACCTTTG-GCGCACGTCGCATCCTT-CCCTCAAACATTTTACTGA
TGATTTTTATTCCTCCACCCTTGCAATTTT----------TT-TTACAATATCACGTGTC
TTGGTCAGTCCGATCCCAATTTTGCCGACAAAATACGGCATATCCGCGATCCGAAAGCAC
GGATGGCTGTTGTCTGGGCTCACTGCAAGACAAAAGCGACTTGCGAAACTGACGAGCCTA
AAGAGGAGGGTGCCGAGGGAGACGCCGACGAACCTAAGAAAGGGCATGGCGGTTGTGGTC
ACATTCAACCCGCTATCCGAAAGGAAGGTCTCAAATTGTTCGTTCAGTACAAGCGGCCAA
AGGATGAGGACGAGGTTCGTATCGACAAGGCAGCGCCTTTGAGAATAACCCCGTTGAACC
TT-CACCTC-TGCGC-TACAGGATGTCAAATCGATGCAACCGGATAAAAGGCTTTTCGCG
CCTTCCGAAGTATACACGACGTTCAAAAAGATGTCCGATTCGGATCTGCACTTGATTGGT
CTCTCAGACGAATATGCAAGACCTGAGTGGATGATTTTGAC
>taxa137
------------------------------------------------------------
------------GATTCCTGTACCGCTCTCTTGCATGTGACGCAGGCGAGAGACGTTGCA
TCCTGTGGCCTAGCATATACATCAATGATGTGCTTGTCCGCTGCCTCCTTGTGACGCTTT
TTTGTCGTAGTAGTGACCTTTTTGCGCACGTCGCATCTTTCTTCTGAACGTGCTTACTGA
CGTTTTTTATCCCTGCATCCTTTCAATCTTCGTATCAATCTTCGTCCAATATCATGTGCG
TTTTTCAGTCCGACCCCAATTTTGCCGACAAAATACGGCATGTTCGCGATCCCAAAGCAC
GCATGGCCGTTGTCTGGGCGCACTGCAAGACAAAAATGGTTTGCGAGACTGACGAACCCA
AAGAGGAGGGTGTCGAAGGGGATGTCGATGAGCCTAAGAAAGGGCATGGCGGTTGTGGTC
ACGTTCAACCGCTTATCCGAAAGGAGGGTCTCAAGTTATTTGTCCAGTACAAGCGGCCCA
AGGACGAAGACGAGGTTCGTATCAGCGACGCAACGCATTGAGGACTTGCATTGTTAAACG
TTTTACCTT--GCGCATATAGGACGTTAAGTCGTTGCAACCGGACAAAAGGCTCTTCACG
CCTTCCGAAGTGTACACGACATTCAAAAAGATGTCCGATTCGGATTTGCACCTGATTGGG
CTCTCCGACGAATATGCGCGGCCTGAATGGATGATTTTGAC
>taxa136
GGCGCTGAACGAGGAGTGCGAAAATGAACCCGACCAC--TATTGGCATGCTGACGGCATA
CTGTGTGGTCCTGATTCCTGTACCGCTCTCTTGCCTGTGACGCAGGCGAGAGACGTTGCA
TCCTGTGGCCTAGCATATACATCAATGATGTGCTTGTCCGCTGCCTCCTTGTGACGCTTT
TTTGTCGTAGTAGTGACCTTTTTGCGCACGTCGCATCTTTCTTCTGAACGTGCTTACTGA
CGTTTTTTATCCCTGCATCCTTTCAATCTTCGTATCAATCTTCGTCCAATATCATGTGCG
TTTTTCAGTCCGACCCCAATTTTGCCGACAAAATACGGCATGTTCGCGATCCCAAAGCAC
GCATGGCCGTTGTCTGGGCGCACTGCAAGACAAAAATGGTTTGCGAGACTGACGAACCCA
AAGAGGAGGGTGTCGAAGGGGATGTCGATGAGCCTAAGAAAGGGCATGGCGGTTGTGGTC
ACGTTCAACCGCTTATCCGAAAGGAGGGTCTCAAGTTATTTGTCCAGTACAAGCGGCCCA
AGGACGAAGACGAGGTTCGTATCAGCGACGCAACGCATTGAGGACTTGCATTGTTAAACG
TTTTACCTT--GCGCATATAGGACGTTAAGTCGTTGCAACCGGACAAAAGGCTCTTCACG
CCTTCTGAAGTGTACACGACATTCAAAAAGATGTCCGATTCGGATTTGCACCTGATTGGG
CTCTCCGACGAATATGCGCGGCCTGAATGGATGATTTTGAC
>taxa120
------------------------------------------------------------
------------------------------------------------------------
-------------------------------------------------------TTTTT
TTTGTCGTAGTAGTGATCTTT--GCGCACGTCGCATCTTTTTTCTGAACTTGCATACTGA
CGTTTTT-ATC--TGCATCATTGCTACATTCGTCTCGATGTCGCTCCAATATCATGTACG
TT-GTCAGTCCGACCTCAATTTTGCCGACAAAATACGGCATGTCCGCGATCCGAAAGCAC
GGATGGCCATTGTCTGGGCGCACTGCAAGACGAAAACGGTTTGCGAGACTGACGATCCCA
AAGAGGAGGGTGCTGAGGGAGATGCCGATGAGCCCAAGAAAAGTCATGGCGGTTGTGGGC
ACATACAACCGGCTATTCGGAAGGAGGGGCTCAAGCTATTCGTCCAGTACAAGCGCCCTA
AGGATGAAGACGAGGTTCGTATTGGTGATGCAACGCATTGAGGGACTGTTCTGTTGAACG
TTTTACCTCTTACGCATATAGGATGTCAAGTCGATGCAACCGGACAAAAGGCTGTTTACG
CCTTCCGAAGTGTATACGACATTCAAAAAG------------------------------
-----------------------------------------
>taxa121
GGCGCTGAACGAGGAGGGCGAAAATGAAGTTGATCGC--TAGGGGTGGGCTGACGGCTTA
CCCTGTG--TCTCCGGCTTCTGCGTCGTTCTCGCCTGTGACGCAGGTTAGAGCG-TCGTA
CTTTGCGGCTTAGCA---CTGTCAATAATGTGCTTGTCCGCTGCCTCCTTGTGACGCTTT
TTTGTTGTAGTAGTGACCTTT--GCGCACGTCGCATCTTTTGTCTGAACCTGCATACTGA
CG------ATTTTTGCATCATTGCTATATTCGTCTCGATGTCGCTCCAATATCATGTACG
TT-ATCAGTCCGACCTCAATTTTGCCGACAAAATACGGCATGTTCGCGATCCGAAAGCAC
GGATGGCTATTGTCTGGTCACACTGCAAGACAAAAACGAGTTGCGAAGCTGACGATCCCA
AAGAGGAGGGAGCTGAAGGAGATGCCGATGAGCCCAAGAAAGGTCATGGCGATTGTGGAC
ATATTCAACCAGCTATTCGGAAGGAGGGTCTCAAGTTATTTGTCCAGTACAAGCGTCCCA
AGGATGAAGACGAGGTTCGTATTGGTGACGCAACGCATTGAGGGACTGTTCTGTTGAACG
CTTTATCTCTTACGCATATAGGATGGCAAGTCGATGCAACCGGACAAAAGGCTGTTTACG
CCTTCCGAAGTGTACACGACGTTCAAAAAGATGTCCGACTCGGATTTGCACTTGATTGGG
CTCTCGGACGAATATGCGCGGCCTGAGTGGATGATTCTGAC
