# Supplementary material for: Boletaceae in China: Taxonomy and phylogeny reveal a new genus, two new species, and a new record
Source: Front Microbiol. 2023 Feb 2;13:1052948. doi: 10.3389/fmicb.2022.1052948 (PMC9932287; doi:10.3389/fmicb.2022.1052948)
Supplement: Supplementary file 1 [file Data_Sheet_1.zip › hemilanmaoa/Hemilanmaoa_rpb2.fas]

>taxa01
GGTTCATATTCTGCACCCGTTATCGAATTTTTGGAGGAATGGGGTCTCGAATCACTGGAA
GAGAATGCTCATTCATCGACGCCTTGCACGAAGGTTTTCGTGAACGGTGTTTGGATGGGC
GTGCATCGTGATCCTGCCAACCTTGTCAAGACGATCAAGAAGCTTCGCCGAAAAGATGAC
ATTAGTCCTGAAGTTTCAGTCGTCCGTGACATCCGTGAGAGGGAGCTTCGCCTCTATACC
GACGCAGGACGAGTTTGTCGACCGCTCTTCATTGTTGAAAGTCAACAGCTTGCTCTGCAG
AAGAAACACATTAAGTGGCTAAATCAAGGCTTCCGTGATGATGATGGGGAGGAATTCAAA
TGGGAGCAGCTAGTGAAGACTGGGATAATTGAATTACTGGATGCGGAAGAGGAAGAAACA
GTGATGATTTCCATGACGCCAGAGGACTTAGAAAATTCCAGGTTGCAATCTGCGGGAATC
AATCCGCATGAAAACGATGGAGACTTTGACCCTGCAGCCCGCTTAAAGGCTGGAATCAAT
GCGCACACGTGGACTCATTGCGAGATCCATCCAAGTATGATCCTTGGTGTTTGTGCTAGT
ATCATT------------------------------------------------------
---------------------------------------------
>taxa02
GGTTCATATTCTGCGCCCGTCATCGAATTCTTGGAAGAATGGGGCCTCGAATCACTGGAA
GAAAATGCCCATTCGTCGACGCCTTGCACAAAGGTTTTCGTGAACGGTGTCTGGATGGGC
GTGCATCGTGATCCTGCCAATCTTGTCAAGACGATCAAGAAACTTCGCCGAAAAGATGAC
ATTAGTCCTGAAGTTTCGGTCGTTCGTGACATCCGTGAGAGGGAGCTTCGTCTCTATACC
GATGCGGGTCGAGTTTGTCGCCCGCTCTTCATTGTTGAAAACCAGCAGCTTGCTCTGCAG
AAGAAACACATCAAGTGGCTAAATCAGGGCTTCCGTGATGACGATGGCGAAGAATTCAAG
TGGGAACAGCTGGTGAAGACTGGTATAATTGAGCTATTGGATGCGGAGGAGGAAGAAACA
GTGATGATTTCYATGACGCCAGAGGACCTCGAGAATTCCAGGTTGCAATCAGCAGGAATC
AACCCTCATGAGAATGATGGAGATTTTGACCCTGCGGCCCGCCTAAAGGCTGGGATCAAT
GCGCACACGTGGACTCACTGCGAGATTCATCCAAGTATGATCCTTGGTGTTTGTGCTAGT
ATCATTCCCTTCCCCGATCACAATCAGGTACGTGCCGTTTCGACGTCTC-TGATGATAGC
CTTATGCGTTTGCAGTCACCACGTAATACCTACCAATCTGCCATG
>taxa05
------------------------------------------------------------
------------------------------------------------GTTTGGATGGGC
GTACATCGTGATCCCGCCAACCTTGTCAAGACGATCAAGAAACTTCGCCGGAAAGACGAC
ATCAGTCCGGAAGTTTCGGTCGTCCGCGACATTCGTGAGAGGGAGCTCCGTCTCTATACT
GATGCGGGGCGAGTTTGTCGACCCCTTTTCATTGTCGAAAACCAGCAGCTTGCTCTGCAG
AAGAAGCATATCAAGTGGCTTAATCAGGGTTACCGCGATGACGATGGTGAGGAGTTCAAA
TGGGAGCAGCTGGTGAAAACAGGAATAATTGAGTTACTGGATGCGGAGGAGGAGGAAACA
GTGATGATTTCCATGACCCCAGAGGACTTGGAGAATTCCAGGTTACAATCAGCAGGCATC
AACCCCCATGAGAACGACGGTGACTTTGACCCAGCGGCGCGACTAAAGGCTGGAATTAAT
GCGCATACATGGACGCACTGCGAGATTCACCCTAGTATGATTCTTGGTGTCTGTGCTAGT
ATTATTCCGTTCCCCGATCACAACCAGGTGCGTACTACTTCGACGTAGATTGATAATGGC
CTTACACCTCCGCAGTCGCCGCGCAATACCTATCAATCTGCCATG
>taxa06
------------------------------------------------------------
------------------------------------------------GTCTGGATGGGT
GTGCATCGTGACCCCGCTAACCTGGTCAAGACGATCAAAAAGCTTCGCCGGAAAGATGAC
ATTAGTCCCGAAGTTTCTGTGGTCCGTGACATCCGCGAAAGGGAACTGCGTCTCTACACT
GATGCAGGTCGAGTCTGTCGGCCTCTCTTCATTGTCGAAAATCAACAGCTTGCTTTGCAG
AAAAAGCATATCAAATGGCTTAATCAGGGCTACCGTGATGAGGACGGTGAAGAATTTAAG
TGGGAACAGCTTGTTAAGACGGGGATAATCGAATTGCTGGATGCAGAGGAGGAGGAGACA
GTGATGATTTCCATGACGCCGGAGGACTTGGAGAATTCCAGATTACAATCTGCGGGTATC
AACCCTCACGAAAATGACGGGGACTTTGACCCTGCGGCGCGCCTAAAGGCTGGAATCAAT
GCGCATACATGGACTCATTGCGAGATCCATCCTAGTATGATTCTTGGTGTCTGTGCTAGT
ATTATTCCTTTCCCCGATCACAACCAGGTACGTACTGCTTCAACGTGCACTGAAAATGGC
CTTACATCTCTGCAGTCGCCGCGTAATACCTACCAATCTGCTATG
>taxa07
GGTTCATATTCTGCTCCCGTCATCGAATTCTTGGAAGAATGGGGTCTCGAATCACTGGAA
GAGAATGCACATTCGTCGACGCCCTGCACAAAGGTTTTCGTCAATGGTGTCTGGATGGGT
GTGCATCGTGACCCCGCCAACCTGGTCAAAACGATCAAAAAGCTTCGCCGGAAAGATGAC
ATTAGTCCCGAAGTTTCTGTGGTCCGTGACATTCGTGAGAGGGAGCTGCGTCTCTACACT
GATGCAGGCCGAGTCTGTCGACCTCTCTTCATTGTCGAAAATCAACAGCTTGCCTTGCAG
AAGAAGCATATCAAATGGCTTAATCAGGGCTACCGCGATGACGATGGCGAAGAGTTTAAG
TGGGAGCAGCTTGTCAAAACAGGGATAATCGAATTACTGGATGCGGAGGAGGAGGAAACA
GTGATGATTTCCATGACGCCGGAGGACTTGGAGAATTCTAGATTACAATCTGCAGGTATC
AACCCTCACGAAAATGATGGGGACTTTGACCCCGCGGCGCGCCTAAAGGCTGGAATCAAT
GCGCACACATGGACTCATTGCGAGATTCATCCTAGTATGATTCTTGGTGTCTGTGCTAGT
ATTATTCCTTTTCCCGATCACAACCAGGTGCGTACTGTTTCGACGTGYACTGAAAATGGC
CTCACATCTCCGCAGTCGCCGCGTAATACTTACCAATCTGCTATG
>taxa08
------------------------------------------------------------
------------------------------------------------GTCTGGATGGGT
GTACATCGTGATCCCGCCAACCTTGTCAAGACGATCAAAAAACTTCGCCGAAAAGATGAC
ATTAGCCCCGAGGTTTCTGTAGTCCGCGACATTCGTGAGAGGGAGCTTCGTCTATACACC
GATGCAGGACGAGTTTGTCGACCTCTCTTCATCGTCGAAAACCAGCAGCTTTCCTTGCAG
AAGAAGCATATCAAATGGCTTAATCAGGGTTACCGCGATGATGACGGTGAAGAGTTCAGG
TGGGAGCAACTGGTGAAGACAGGAATAATCGAGTTACTAGATGCCGAGGAGGAGGAAACA
GTGATGATATCCATGACACCAGAGGACTTGGAGAATTCCAGGTTACAATCTGCGGGTATC
AATCCTCATGAGAACGACGGTGACTTTGACCCTGCAGCGCGCCTGAAGGCTGGAATCAAC
ACGCACACATGGACTCACTGCGAGATTCATCCCAGTATGATTCTCGGTGTCTGTGCCAGC
ATCATTCCTTTCCCCGATCATAACCAGGTGCGTATCGCTTTGACTTCGACTGATAGCAGC
CTCACACTTTTGCAGTCACCGCGTAATACTTACCAATCTGCTATG
>taxa10
GGTTCGTATTCTGCTCCGGTCATTGAATTCTTGGAGGAATGGGGTCTTGAATCACTGGAA
GAGAATGCACACTCRTCGACACCCTGCACAAAAGTTTTCGTGAACGGTGTCTGGATGGGC
GTCCATCGGGATCCTGCCAACCTTGTTAAGACGATCAAAAAACTTCGTCGAAAAGATGAC
ATTAGTCCCGAAGTGTCTGTGGTCCGTGACATTCGTGAAAGGGAACTTCGCCTCTACACT
GATGCAGGGCGAGTTTGCCGACCTCTGTTCATTGTCGAGAACCAACAGCTTGCCCTGCAG
AAGAAGCATATTAAATGGCTTAATCAGGGCTACCGCGATGATGATGGTGAAGAGTACAAG
TGGGAGCAACTGGTGAAGACAGGGATAATTGAATTGCTGGACGCTGAAGAGGAGGAGACA
GTGATGATTTCCATGACGCCGGAAGACTTGGAGAATTCCAGGTTACAATCTGCAGGTATT
AACCCTCATGAGAACGATGGAGACTTCGACCCCGCGGCGCGCCTAAAGGCCGGAATCAGC
GCACACACCTGGACTCACTGTGAGATCCATCCCAGTATGATTCTTGGTGTTTGCGCTAGT
ATCATCCCRTTCCCCGATCACAATCARGTAAGTACTACTTCCACGTGGACCGATAGCAGC
CTTACGCCTCCACAGTCCCCGCGTAATACCTATCAATCCGCCATG
>taxa11
GGTTCGTATTCCGCTCCGGTCATTGAATTCTTGGAGGAGTGGGGTCTTGAGTCACTGGAA
GAGAATGCACACTCATCGACACCCTGCACAAAGGTTTTCGTGAACGGTGTCTGGATGGGC
GTTCATCGGGATCCCGCCAACCTTGTCAAGACGATCAAAAAACTTCGTCGAAAAGATGAC
ATTAGTCCCGAAGTGTCTGTGGTCCGCGACATTCGTGAAAGGGAACTTCGCCTCTACACT
GATGCAGGGCGAGTTTGTCGACCTCTGTTCATTGTAGAGAACCAACAGCTTGCCCTCCAG
AAGAAGCATATTAAATGGCTTAATCAGGGCTACCGCGATGATGATGGTGAAGAGTTCAAG
TGGGAGCAACTGGTGAAGACAGGGATAATTGAATTATTGGACGCTGAGGAGGAGGAGACA
GTGATGATTTCCATGACGCCGGAGGACTTGGAGAATTCCAGGTTACAATCTGCAGGTATC
AACCCCCATGAAAACGATGGAGACTTCGACCCCGCGGCGCGCCTAAAGGCCGGGATTAAC
GCACATACATGGACTCACTGTGAGATTCATCCCAGTATGATTCTTGGTGTTTGCGCTAGT
ATCATCCCATTCCCCGATCACAATCAAGTAAGTACTGATTCCGCTTGGACCGATAACAGC
CTTACACATCCATAGTCACCGCGTAACACCTATCAATCCGCTATG
>taxa13
GGTTCATATTCTGCTCCCGTCATCGAGTTCTTGGARGAATGGGGTCTCGAATCACTGGAA
GAGAACGCGCATTCGTCRACGCCATGCACGAAAGTTTTTGTGAATGGTGTCTGGATGGGT
GTGCATCGTGATCCCGCCAACCTTGTCAAGACGATCAAAAAACTTCGCCGAAAAGATGAC
ATCAGTCCCGAAGTYTCCGTCGTCCGCGACATCCGYGAGAGGGAGCTTCGCCTCTACACC
GATGCAGGGCGAGTTTGTCGACCTCTTTTCATTGTCGAAAACCAGCAGCTTTCCYTGCAG
AAAAAGCATATCAAATGGCTCAATCAGGGCTACCGCGATGGCGATGGCGAAGAGTTCAAG
TGGGAGCAGTTGGTGAAGACAGGGATAATCGAGTTATTGGATGCCGAGGAGGAGGAAACT
GTCATGATATCCATGACACCGGAAGACTTGGAGAACTCCAGGTTGCAATCTGCAGGCATC
AATCCTCATGAAAATGACGCAGACTATGACCCTGCGGCGCGTCTAAAGGCTGGAATCAAT
GCGCACACATGGACTCACTGCGAGATTCAYCCTAGTATGATTCTTGGTGTCTGCGCTAGT
ATCATTCCTTTCCCGGATCACAACCAAGTGCGTACTACTTCGGCTTCCATTGATGATGCC
CTTACACCTCCACAGTCGCCACGTAATACTTACCAATCTGCAATG
>taxa17
GGTTCGTATTCTGCTCCCGTCATCGAATTCTTGGAGGAATGGGGTCTCGAGCCACTCGAA
GAAAACGCACATTCGTCGACGCCGTGCACAAAGGTTTTCGTCAACGGTGTCTGGATGGGC
GTACATCGTGATCCCGCCAATCTTGTCAAAACCATCAAAAAACTCCGTCGAAAGGATGAT
ATCAGTCCTGAAGTTTCTGTCGTCCGTGACATTCGTGAGAGGGAACTTCGTCTCTACACT
GATGCGGGGCGAGTTTGTCGACCCCTCTTCATCGTCGAGAATCAGCAGCTTGCCCTGCAG
AAAAAGCATATCAAATGGCTAAATCAGGGCTATCGCGATGACGATGGCGAAGAGTTCAAG
TGGGAGCAACTGGTGAAGACAGGGATAATCGAGCTACTGGATGCCGAGGAGGAGGAGACA
GTGATGATTTCCATGACACCGGAGGACTTGGAGAACTCCAGGCTGCAATCCGCAGGTATA
AACCCCCATGAGAATGATGGGGAGTTCGACCCCGCGGCGCGACTAAAGGCTGGAATCAAT
GCGCACACATGGACTCACTGCGAGATCCATCCCAGTATGATTCTCGGTGTCTGCGCTAGT
ATCATTCCTTTCTCCGACCACAATCAGGTACGTACTACTTGAACGTGGACCGATAACGAC
CTTACACCTCCATAGTCGCCTCGTAATACTTACCAATCCGCAATG
>taxa18
GGTTCATATTCTGCTCCCGTCATCGAATTCCTGGAGGAATGGGGTCTTGAATCACTCGAA
GAGAATGCGCATTCGTCGACGCCATGCACAAAGGTTTTTGTCAACGGTGTCTGGATGGGC
GTGCATCGTGATCCCGCCAACCTCGTCAAGACCATCAAAAAACTTCGCCGAAAAGATGAC
ATTAGTCCGGAAGTTTCTGTCGTCCGTGACATTCGCGAGAGGGAGCTTCGTCTCTACACT
GATGCAGGGCGAGTTTGTCGGCCTCTCTTCATCGTCGAAAATCAGCAGCTTGCCCTGCAA
AAGAAGCATGTCAAATGGCTTAACCAGGGCTTCCGCGATGACGATGGCGAAGAGTTCAAG
TGGGAGCAGCTGGTGAAGACGGGGATAATTGAGTTATTGGATGCCGAGGAGGAGGAGACA
GTGATGATTTCCATGACACCTGAGGACTTGGAGAATTCCAGGCTACAATCTGCAGGCATC
AACCCTCATGAAAATGACGGAGACTTCGACCCCGCGGCGCGACTAAAGGCTGGAATTAAC
GCGCACACATGGACTCACTGCGAGATTCATCCTAGTATGATTCTCGGTGTCTGCGCTAGT
ATCATTCCTTTCCCCGATCACAACCAGGTGCGTACTACTTCGACTTGGATTGATA-TGGC
CTTACTCCTCCGCAGTCGCCTCGTAATACTTACCAATCTGCTATG
>taxa22
------------------------------------------------------------
------------------------------------------------GTTTGGATGGGC
GTGCATCGTGATCCCGCTAACCTTGTCAAGACGATAAAAAAACTACGACGAAAGGATGAC
ATCAGTCCCGAAGTTTCTGTAGTCCGAGACATCCGTGAGAGGGAGCTTCGCCTCTACACC
GATGCAGGGCGGGTTTGTCGACCTCTCTTCATCGTCGAGAATCAGCAGCTTGCCCTGCAG
AAGAAGCATATCAAATGGCTCAATCAGGGCTTCCGCGATGACGACGGCGAAGAGTTCAAA
TGGGAGCAGCTGGTGAAGACAGGGATAATCGAGCTATTGGACGCCGAGGAGGAGGAAACA
GTGATGATTTCCATGACGCCGGAGGACCTGGAGAATTCCAGGTTACAATCTGCCGGCATC
AACCCCCATGAGAATGATGGAGACTATGACCCCGCGGCGCGACTAAAGGCTGGAATTAAT
GCTCACACATGGACCCATTGCGAGATTCATCCTAGCATGATTCTCGGTGTCTGCGCCAGT
ATCATTCCTTTCCCCGATCACAATCAGGTACGTACTGCTTAGTCGTGGACTGACAATGGC
CTTACACCTTTGCAGTCGCCGCGTAATACCTACCAATCTGCCATG
>taxa24
GGTTCATATTCTGCTCCTGTCATCGAATTCTTGGAGGAATGGGGTCTCGAATCATTGGAA
GAGAATGCACATTCGTCGACGCCCTGCACCAAGGTTTTCGTGAATGGTGTCTGGATGGGC
GTGCATCGTGATCCGGCCAACCTTGTCAAGACGATTAAAAAACTCCGCAGAAAAGATGAC
ATTAGTCCCGAGGTCTCTGTAGTCCGTGACATTCGTGAGAGGGAGCTCCGTCTCTACACT
GACGCAGGGCGAGTTTGTCGACCTCTTTTTATCGTCGAAAATCAGCAGCTTGCCCTGCAG
AAGAAGCATATCAAATGGCTCAATCAGGGCTTCCGGGATGACGATGGCGAAGAGTTCAAG
TGGGAGCAGCTGGTAAAAACAGGGATAATCGAATTACTGGATGCTGAGGAGGAGGAGACG
GTGATGATTTCCATGACACCGGAGGACTTGGAGAATTCCAGGTTACAATCTGCGGGCATC
AACCCTCACGAAAATGATGGAGAGTTTGACCCCGCGGCGCGCCTAAAAGCTGGAATCAAT
GCGCATACATGGACCCACTGCGAGATTCATCCTAGTATGATTCTTGGTGTCTGTGCTAGT
ATTATTCCTTTCCCTGATCACAACCAGGTGCGTACTACTTCGACGTGG-TCAATAATTGC
CTTACACCTCTGCAGTCGCCGCGTAATACCTACCAATCTGCCATG
>taxa27
GGYTCATATTCTGCCCCCGTCATCGAATTCTTGGAAGAATGGGGTCTCGAATCGCTGGAA
GAGAATGCACATTCGTCCACGCCATGTACGAAGGTTTTCGTGAACGGTGTCTGGATGGGC
GTGCATCGTGACCCCGCTAACCTGGTCAAGACGATCAAGAAACTTCGCCGGAAAGATGAC
ATTAGTCCCGAAGTTTCGGTAGTCCGTGACATTCGTGAGAGGGAACTTCGTCTCTACACT
GATGCAGGGCGAGTTTGTCGACCCCTCTTTATTGTCGACAATCAGCAACTTGCCCTGCAG
AAGAAGCATGTCAAATGGCTTAATCAGGGCTATCGCGATGATGATGGCGAAGAGTTCAAG
TGGGAGCAGCTGGTGAAGACAGGGATAATCGAGTTGTTGGATGCCGAGGARGAGGAAACG
GTGATGATTTCCATGACACCGGAGGACTTGGAGAATTCCAGGTTACAATCTGCCGGCATC
AACCCCCATGAAAATGAGGGAGATTTTGACCCTGCAGCGCGACTTAAGGCTGGAATTAAT
GCCCACACATGGACTCACTGCGAGATTCATCCTAGTATGATTCTGGGTGTGTGTGCGAGT
ATCATTCCTTTCCCCGATCACAACCAGGTGCGTACTGCTTTGACGTGGATCAACAATGG-
CTTACAGCTCTGCAGTCACCGCGTAATACCTATCAATCCGCTATG
>taxa28
GGTTCATATTCTGCTCCCGTCATCGAATTCCTGGAAGAATGGGGCCTCGAATCGCTGGAA
GAGAATGCACATTCGTCGACGCCCTGCACAAAAGTTTTCGTGAACGGTGTCTGGATGGGC
GTGCATCGCGATCCCGCCAATCTTGTCAAGACGATCAAGAAACTTCGCCGGAAAGACGAC
ATCAGTCCCGAAGTTTCCGTCGTCCGTGACATTCGTGAGAGAGAGCTTCGTCTCTACACG
GATGCCGGCCGTGTTTGTCGGCCTCTCTTCATCGTCGAAAATCAGCAGCTTGCGCTACAA
AAGAAGCATATCAGGTGGCTTAACCAGGGTTTCCGTGATGACGACGGCGAAGAGTTCAAG
TGGGAGCAGTTGGTAAAGACGGGGATCATCGAGCTGTTGGATGCCGAAGAGGAGGAGACG
GTGATGATTTCCATGACGCCGGACGACCTGGAGAATTCCAGATTACAATCTGCAGGCATC
AACCCCCACGACAACGATGGCGACTTTGATCCCGCGGCGCGACTAAAGGCTGGCATCAAT
GCGCACACGTGGACTCATTGCGAGATTCATCCTAGCATGATTCTTGGCGTCTGTGCTAGT
ATCATTCCTTTTCCCGATCACAACCAGGTGCGTACTGTTTCAACGTGGACTGACGATGGC
CTTATACGACTATAGTCGCCGCGTAATACCTACCAATCCGCCATG
>taxa29
------------GCTCCCGTCATCGAATTCTTGGAAGAATGGGGTCTCGAATCACTGGAA
GAGAATGCTCATTCGTCGACGCCCTGCACAAAGGTTTTCGTGAACGGTGTCTGGATGGGC
GTGCATCGTGATCCTGCCAACCTTGTCAAAACGATCAAAAAACTTCGCCGGAAAGATGAC
ATTAGTCCCGAAGTTTCTGTAGTCCGTGACATTCGTGAGAGGGAGCTTCGCCTCTACACT
GATGCAGGCCGGGTTTGTCGACCTCTCTTCATTGTCGAGAATCAACAGCTTGCCCTGCAG
AAGAAGCATATCAAATGGCTTAATCAGGGCCACCGCGATGACGATGGTGAAGAGTTCAAG
TGGGAGCATTTGGTGAAGACAGGGATCATTGAGTTATTGGATGCCGAGGAGGAGGAAACA
GTGATGATTTCCATGACACCGGAGGACTTGGAGAATTCCAGGTTACAATCCGCAGGCATC
AACCCCCAGGGGAATGATGCAGACTATGATCCCGCGGCCCGACTAAAGGCTGGAATTAAT
GCGCACACATGGACTCACTGCGAGATTCATCCTAGTATGATCCTTGGTGTCTGTGCCAGT
ATCATTCCTTTCCCCGATCACAACCAGGTGCGTACTGCTTCGACGTGGACTGATAATGGC
CTTACATCCCTGCAGTCGCCACGTAATACCTACCAATCTGCTATG
>taxa30
GGTTCATATTCTGCTCCCGTCATCGAATTCTTGGAGGAATGGGGTCTCGAATCACTCGAA
GAGAATGCACATTCCTCTACGCCCTGCACAAAGGTTTTCGTGAATGGAGTCTGGATGGGA
GTTCATCGTGATCCCGCCAACCTAGTCAAGACGATAAAAAAACTCCGCCGAAAGGACGAC
ATCAGTCCCGAGGTCTCTGTAGTCCGTGATATCCGTGAGAGGGAGCTTCGTCTCTACACT
GATGCAGGGAGAGTTTGTCGACCCCTCTTCATTGTCGAAAATCAGCAGCTTGCCCTACAG
AAAAAGCATATCAAATGGCTTAATCAGGGTTACCGAGACGACGGTGGCGAAGAGTTCAAG
TGGGAGCAGTTGGTGAAGACGGGGATAATTGAGCTATTGGATGCCGAGGAGGAAGAAACA
GTGATGATTTCCATGACGCCGGAGGACTTGGAGAATTCCAGGTTACAGTCTGCAGGCATC
AATCCCCACGAGAACGATGGTGACTTTGATCCCGCGGCACGACTCAAGGCGGGGATCAAT
GCGCACACCTGGACTCACTGCGAGATTCATCCCAGTATGATTCTCGGTGTCTGTGCCAGC
ATTATTCCTTTCCCTGATCACAACCAGGTGTGTCCTACGACGTGACAGATAGACCATGAG
TTTACACCTCTGCAGTCACCACGTAATACCTACCAGTCCGCTATG
>taxa35
GGCTCGTATTCCGCTCCCGTCATCGAGTTCTTGGAAGAATGGGGTCTTGAATCACTAGAA
GAGAATGCACATTCGTCAACGCCATGCACAAAGGTCTTCGTGAACGGTGTCTGGATGGGC
GTGCATCGTGACCCAGCGAATCTTGTCAAGACRATCAAAAAACTTCGCAGAAAAGACGAT
ATTAGTCCCGAAGTTTCTGTAGTCCGAGACATTCGTGAGAGGGAGCTTCGCCTGTACACC
GACGCAGGGCGTGTCTGTCGACCCCTCTTCATTGTCGAAAATCAGCAGCTTGCCCTGCAG
AAAAAGCATATCAARTGGATTAATCAAGGTTACCGTGATGACGATGGTGAAGAGTTTAAG
TGGGAGCAGTTGGTGAAGACAGGGATAATTGAGTTATTGGATGCCGAAGAGGAAGAAACG
GTGATGATCTCCATGACGCCAGAGGATCTGGAAAATTCCAGGCTACAATCCGCGGGCATA
AATCCACACGAGAACGATGGAGATTATGATCCTGCGGCACGGTTAAAAGCCGGCATCAAT
GCGCACACSTGGACTCACTGYGAGATCCATCCCAGCATGATTCTTGGTGTTTGTGCCAGT
ATTATTCCATTCCCTGACCACAACCAGGTATGTACTACTTCGAAATCAACTGATGATART
CTTATACTCGAGCAGTCTCCACGAAACACCTATCAATCCGCCATG
>taxa36
------------------------------TTGGAAGAATGGGGTCTTGAATCACTAGAA
GAGAATGCACATTCGTCAACGCCATGCACAAAGGTCTTCGTGAACGGTGTCTGGATGGGC
GTGCATCGTGACCCAGCGAATCTTGTCAAGACAATCAAAAAACTTCGCAGAAAAGACGAT
ATTAGTCCCGAAGTTTCTGTAGTCCGAGACATTCGTGAGAGGGAGCTTCGCCTGTACACC
GACGCAGGGCGTGTCTGTCGACCCCTCTTCATTGTCGAAAATCAGCAGCTTGCCCTGCAG
AAAAAGCATATCAAATGGATTAATCAAGGTTACCGTGATGACGATGGTGAAGAGTTTAAG
TGGGAGCAGTTGGTGAAGACAGGGATAATTGAGTTATTGGATGCCGAAGAGGAAGAAACG
GTGATGATCTCCATGACGCCAGAGGATCTGGAAAATTCCAGGCTACAATCCGCGGGCATA
AATCCACACGAGAACGATGGAGATTATGATCCTGCGGCACGGTTAAAAGCCGGCATCAAT
GCGCACACCTGGACTCACTGCGAGATCCATCCCAGCATGATTCTTGGTGTTTGTGCCAGT
ATTATTCCATTCCCTGACCACAACCAGGTATGTACTACTTCGAAATCAACTGATGATAAT
CTTATACTCGAGCAGTCTCCACGAAACACCTATCAATCCGCCATG
>taxa38
GGCTCATACTCTGCTCCCGTCATCGAGTTCTTGGARGAATGGGGCCTTGAATCGCTAGAA
GAGAATGCACATTCGTCAACTCCTTGCACAAAGGTCTTCGTGAATGGTGTCTGGATGGGC
GTACATCGTGATCCAGCAAATCTTGTCAAGACCATCAAAAAACTTCGCAGAAAAGACGAC
ATTAGCCCCGAAGTTTCCGTAGTCCGTGATATTCGTGAGAGGGARCTTCGTCTGTACACT
GATGCAGGGCGTGTCTGTCGACCCCTCTTCATTGTCGAAAATCAACAACTTGCCCTGCAG
AAAAAGCATATTAAATGGCTTAATCAAGGTTACCGCGATGACGACGGTGAAGAGTTCAAG
TGGGAGCAGTTGATAAAAACAGGGATAATTGAGTTATTGGACGCCGAAGAAGAAGAGACG
GTGATGATCTCTATGACTCCAGAAGATTTAGAGAATTCCAGGCTGCAATCTGCAGGTATA
AATCCACATGAGAACGATGGTGAATATGATCCTGCAGCGAGACTAAAGGCTGGGATCAAC
GCGCACACATGGACTCACTGCGAGATCCATCCTAGCATGATTCTTGGTGTCTGCGCYAGT
ATTATTCCTTTCCCYGATCACAACCAGGTATGTGCTACTTTGACATTGACTGGTAAAAAT
CTTATACTCGAGCAGTCCCCACGAAACACATATCAATCCGCTATG
>taxa40
GGTTCATACTCTGCTCCCGTCATCGAGTTCTTGGAAGAATGGGGTCTCGAGTCACTCGAA
GAGAATGCACATTCGTCGACTCCATGCACGAAGGTTTTTGTAAACGGTGTCTGGATGGGC
GTGCATCGCGATCCTGCCAATCTTGTCAAGACGATCAAAAAGCTTCGCAGAAAAGATGAC
ATTAGTCCCGAAGTTTCTGTAGTCCGTGATATCCGTGAGAGGGAACTTCGTCTATACACC
GATGCCGGGCGAGTTTGTCGACCACTCTTCATTGTCGAAAATCAGCAGCTTGCCCTGCAG
AAAAAGCATATCAAGTGGCTTAACCAAGGCTACCGTGACGATGATGGCGAAGAGTTCAAG
TGGGAACAATTGGTGAAGTCAGGGATAATTGAGTTGCTGGACGCCGAAGAAGAGGAAACA
GTAATGATCTCCATGACGCCAGAGGACTTGGAGAATTCCAGGTTACAATCTGCGGGCATC
AATACCCAAGAGAACGACGCAGACCATGACCCCGCAGCGCGACTGAAGGCGGGAATCACT
GCGCACACATGGACTCACTGCGAGATTCATCCTAGCATGATTCTCGGCGTATGTGCCAGT
ATCATTCCATTCCCTGATCACAATCAGGTTCGTGCTACTCTGACGTCG-CTGATAAT---
---------------------------------------------
>taxa41
GGTTCATACTCTGCTCCCGTCATCGAGTTCTTGGAAGAATGGGGTCTGGAATCACTGGAA
GAGAATGCACATTCTTCGACGCCCTGTACAAAGGTCTTTGTGAACGGTGTCTGGATGGGC
GTACATCGTGATCCTGCCAACCTTGTCAAGACCATCAAAAAACTCCGCAGAAAAGATGAC
ATCAGTCCTGAAGTTTCTGTAGTCCGCGATATTCGGGAGCGTGAGCTCCGTCTATATACT
GATGCTGGACGAGTTTGTCGACCACTCTTCATTGTCGAGAATCAGCAGCTTGCCCTGCAG
AAGAAGCATATCAAATGGCTTAATCAAGGTTACCGTGATGACGATGGCGAAGAGTTTAAG
TGGGAGCAGTTGGTGAAGTCAGGGATAATCGAGTTGCTGGATGCCGAAGAAGAAGAAACG
GTGATGATCTCTATGACGCCAGAGGACTTGGAGAATTCCAGGTTGCAATCTGCAGGCATC
AATACACAAGAGAATGAGGCAGATCACGACCCTGCGGCGCGACTAAAGGCCGGAATTACT
GCGCACACATGGACTCACTGCGAAATTCATCCTAGTATGATTCTCGGTGTATGTGCCAGT
ATCATTCCTTTCCCTGATCACAATCAGGTGCGTGATACTTTGACGTCGACTGATAATGGC
CTCATACTGTGGCAGTCACCGCGTAACACCTACCAATCTGCTATG
>taxa45
GGTTCATACTCTGCTCCCGTCATTGAATTCCTTGAAGAATGGGGTCTTGAATCGCTAGAA
GAGAACGCGCATTCCTCGACACCCTGCACGAAGGTTTTCGTGAACGGTGTCTGGATGGGT
GTGCATCGCGATCCTGCAAACCTTGTCAAGACAATCAAAAAACTCCGCAGAAAAGATGAT
ATTAGCCCCGAAGTTTCTGTAGTCCGTGATATTCGTGAGAGGGAGCTTCGTCTATACACA
GATGCGGGGCGGGTTTGTCGACCCCTCTTCATTGTCGAAAATCAGCAGCTTGCCTTGCAG
AAGAAGCATATCAAGTGGCTTAATCAAGGCTACCGTGATGATGATGGTGAGGAGTTCAAG
TGGGAGCAATTGATCAAGTCAGGGATAATCGAGTTACTGGATGCCGAGGAGGAGGAGACA
GTGATGATCTCCATGACGCCGGAGGATCTGGAGAATTCCAGGTTACAATCTGCAGGCATT
AACCCGCACGAAAACGATGGCGATTTTGACCCTGCGGCGCGACTGAAGGCTGGAATCAAT
GCACACACATGGACTCACTGCGAGATTCATCCTAGCATGATTCTTGGTGTATGTGCCAGT
ATCATTCCTTTCCCCGATCATAACCAGGTGGGTACTATTCAGCCCTCGGTTGGTCATCGC
CTTATACCTCTGCAGTCGCCGCGTAATACCTACCAATCCGCTATG
>taxa46
GGTTCATATTCTGCTCCCGTCATCGAGTTCTTGGAAGAATGGGGTCTCGAATCACTGGAA
GAGAATGCACATTCATCGACACCCTGCACAAAGGTTTTCGTGAACGGTGTCTGGATGGGT
GTGCATCGTGATCCTGCTAACCTTGTTAAGACGATCAAAAAACTCCGCAGAAAAGATGAC
ATTAGTCCCGAAGTTTCTGTAGTCCGTGATATTCGTGAGAGGGAGCTTCGTCTATACACA
GATGCGGGGCGAGTTTGTCGACCCCTCTTCATTGTCGAAAACCAGCAGCTTGCCCTGCAG
AAGAAGCATATCAAATGGCTTAATCAAGGCTACCGTGATGACGATGGTGAAGAGTTCAAG
TGGGAGCAATTGATAAAGTCAGGGATAATTGAGTTACTGGATGCCGAGGAGGAGGAAACG
GTGATGATCTCCATGACGCCGGAGGACCTGGAGAATTCCAGGTTACAATCCGCAGGCATC
AACCCGCACGAGAACGATGGCGATTTTGACCCTGCGGCACGACTGAAGGCTGGAATCAAC
GCGCACACATGGACTCACTGCGAGATTCATCCTAGTATGATTCTTGGTGTATGTGCCAGT
ATCATCCCTTTCCCCGATCATAACCAGGTGGGTACTATTTAGACCGCGACTGTTCATGGC
CTTATACTTCTGCAGTCACCACGTAACACCTACCAATCCGCTATG
>taxa47
GGTTCGTATTCTGCTCCCGTCATCGAGTTCTTGGAAGAATGGGGTCTCGAATCACTGGAA
GAGAATGCACATTCGTCGACACCCTGCACAAAGGTCTTCGTAAACGGTGTCTGGATGGGT
GTGCATCGTGATCCTGCCAACCTTGTCAAGACCATCAAAAAGCTCCGCAGAAAAGACGAC
ATTAGTCCCGAGGTTTCTGTAGTCCGTGATATTCGTGAGAGGGAGCTTCGTCTATACACA
GATGCGGGGCGGGTTTGTCGACCCCTCTTCATTGTCGAAAATCAGCAGCTTGCCCTGCAG
AAGAAGCATATCAAATGGCTTAATCAAGGCTACCGTGATGATGATGGTGAGGAGTTCAAG
TGGGAGCAATTAGTGAAGTCAGGGATAATTGAGTTACTGGATGCCGAGGAGGAGGAAACG
GTGATGATCTCCATGACGCCGGAGGACCTGGAGAATTCTAGGTTACAATCTGCGGGCATC
AACCCGCACGAGAACGATGGCGATTTTGACCCTGCGGCACGACTCAAGGCTGGGATCAAC
GCGCACACATGGACTCACTGCGAGATTCATCCTAGTATGATTCTTGGTGTATGTGCCAGT
ATCATCCCTTTCCCCGATCATAACCAGGTGAGTACTACTTAGACCTCGACTATTCATAAC
CTTATAT--------------------------------------
>taxa48
------------------------------------------------------------
------------------------------------------------------------
------------------------------------------CTGCGTAGAAAAGACGAT
ATAAGCCCGGAGGTCTCTGTAGTCCGTGATATTCGTGAGAGGGAGCTTCGCCTGTACACT
GATGCAGGGCGAGTCTGTCGACCCCTTTTCATTGTCGAAAATCAGCAGCTTTCCCTTCAA
AAGAAGCATATCAAATGGCTTAATCAAGGCTTCCGTGACGACGACGGCGAAGTGTTCAAG
TGGGAGCAGTTGGTGAAGTCAGGGATTATCGAGCTACTGGACGCCGAGGAGGAGGAAACG
GTAATGATCTCCATGACGCCGGAGGATCTCGAGAATTCCAGGTTGCAATCTGCTGGCATC
AACCCACACGAAAACGATGGCGATTATGACCCTGCAGCACGACTAAAGGCCGGAATCAAT
GCACATACATGGACCCACTGCGAGATTCATCCCAGTATGATTCTTGGTGTGTGCGCCAGT
ATCATTCCTTTCCCAGATCACAACCAGGTACGTACTACTAAATAATGGGAACCCAGTGGT
CTTACACTGTTGCAGTCACCACGT---------------------
>taxa49
------------------------------------------------------------
------------------------------------------------------------
------------------------------------------CTACGTAGAAAAGACGAC
ATAAGCCCGGAGGTCTCTGTAGTCCGTGATATTCGTGAGAGGGAGCTTCGCCTATACACT
GATGCAGGGCGAGTTTGTCGACCCCTTTTCATTGTCGAAAATCAGCAGCTTTCCCTTCAA
AAGAAGCATATCAAATGGCTTAATCAAGGTTTCCGTGATGATGATGGCGAAGAATTCAAA
TGGGAGCAGTTGGTGAAGTCAGGGATCATTGAACTACTGGACGCCGAGGAGGAGGAAACG
GTAATGATCTCCATGACGCCGGAGGATCTCGAAAATTCCAGGTTACAATCTGCTGGCATC
AACCCGCATGAAAATGATGGCGATTATGACCCTGCAGCACGACTAAAGGCCGGAATTAAT
GCGCATACATGGACCCACTGCGAGATTCATCCTAGTATGATTCTTGGTGTGTGCGCCAGT
ATCATTCCTTTCCCAGATCATAACCAGGTACGTACTACTAAATGATGGAAACCCAGTGGT
CTTACACTTTTGCAGTCACCACGTAAC------------------
>taxa51
GGTTCATATTCTGCTCCCGTCATCGAGTTCCTGGAAGAATGGGGTCTCGAATCACTTGAA
GAGAATGCACATTCATCGACTCCCTGCACAAAGGTTTTCGTGAACGGTGTCTGGATGGGC
GTGCACCGTGATCCTGCTAACCTTGTCAAAACGATCAAAAAACTTCGCAGAAAAGATGAC
ATTAGTCCGGAAGTGTCTGTAGTTCGTGATATTCGTGAGAGGGAGCTCCGCCTATATACG
GATGCAGGGCGAGTTTGTCGACCACTTTTCATTGTCGAGAACCAGCAGCTTGCGCTACAA
AAGAAGCACATCAAATGGCTCAATCAAGGCTTCCGTGATGACGATGGTGAAGAGTTCAAG
TGGGAACAGCTGGTGAAGACCGGGATAATTGAGTTATTGGACGCTGAGGAAGAGGAAACA
GTGATGATCTCGATGACACCGGAGGATCTGGAGAATTCCAGGTTACAGTCCGCAGGCATA
AATCCCCACGAGAATGATGGAGATTTTGATCCTGCGGCGCGACTGAAGGCTGGAATCAAT
GCGCACACATGGACTCACTGCGAAATTCATCCTAGTATGATTCTTGGCGTGTGTGCCAGC
ATCATTCCTTTCCCTGATCATAACCAGGTGCGTACTGCTCGAACGTTGGGCGCTTATGGC
CTTATTCTTCTGCAGTCACCGCGCAACACCTACCAATCTGCCATG
>taxa52
------------------------------------------------------------
------------------------------------------------------------
------------------------------ACAATCAAAAAACTTCGCAGAAAAGATGAC
ATCAGTCCCGAAGTTTCTGTTGTTCGTGATATTCGTGAGAGGGAGCTTCGGCTATACACT
GATGCAGGGCGAGTGTGTCGACCCCTCTTCATAGTCGAGAACCAGCAGCTTGCCCTACAA
AAGAAGCACATCAAATGGCTCAATCAAGGCTATCGTGATGACGATGGTGAAGAGTTCAAG
TGGGAGCACCTGGTAAAGACCGGAATAATTGAGTTGCTAGACGCCGAGGAGGAAGAAACT
GTGATGATCTCCATGACGCCAGAGGATCTGGAGAATTCTAGGCTACAATCTGCAGGCATC
AATCCCCACGAGAATGATGGGGATTATGATCCTGCAGCGCGACTAAAGGCTGGAATCAAT
GCACACACGTGGACTCACTGCGAGATTCATCCTAGTATGATTCTTGGTGTATGCGCGAGT
ATCATTCCTTTCCCTGACCATAACCAGGTGCGTACTGTTTAAACATTGAGCGATAGTGGC
CTTACACCTCTACAGTCACCACGTAACACCTACCAA---------
>taxa53
------------------------------------------------------------
------------------------------------------------------------
------------------------------------------------------------
---------------------------GATATTCGTGAGAGGGAGCTTCGTCTATACACT
GATGCTGGGCGAGTTTGTCGGCCCCTCTTCATTGTCGAAAATCAGCAGCTTGCCCTACAA
AAGAAGCATGTCAAATGGCTTAATCAAGGCTACCGTGATGACGATGGTGATGAGTTCAAG
TGGGAGCAGTTGGTGAAGACTGGGATAATTGAGTTATTGGATGCCGAGGAGGAGGAAACA
GTAATGATCTCCATGACGCCGGAGGACCTGGAGAATTCCAGGTTACAATCTGCAGGCATC
AATCCCCACGAGAATGATGGAGATTATGACCCTGCGGCGCGACTGAAGGCTGGAATCAAT
GCGCACACATGGACTCACTGCGAGATTCACCCTAGCATGATTCTCGGTGTATGTGCCAGT
ATCATTCCTTTCCCTGATCACAACCAGGTGCGTACTACTTAGACGTCGACCGATAATGGC
CTTATGCTTCCGCAGTCACCACGTAACACC---------------
>taxa55
GGTTCATATTCAGCTCCCGTCATCGAATTCTTGGAAGAATGGGGTCTTGAATCATTAGAA
GAGAATGCCCATTCATCGACGCCCTGCACAAAAGTTTTCGTTAACGGTGTTTGGATGGGC
GTGCATCGTGATCCCGCCAATCTCGTCAAGACGATCAAAAAACTTCGCCGAAARGATGAC
ATTAGTCCCGAGGTTTCTGTAGTCCGTGATATTCGTGAGAGGGAACTTCGTCTCTACACT
GATGCAGGGCGAGTCTGTCGACCCCTTTTCATTGTCGAAAATCAGCAGCTTGCTCTGCAG
AAGAAGCATATCAAATGGCTCAATCARGGCTATCGCGATGACGATGGAGAAGAGTTCAAG
TGGGAGCATCTGATAAAGACGGGGATAATCGAGYTATTAGATGCAGAGGAGGAGGAAACA
GTGATGATYTCTATGACACCAGATGACCTGGAGAATTCGAGGTTACAATCTGCGGGTATC
AACCCCCACGAGAATGATGGAGACTATGATCCTGCGGCACGACTAAAGGCTGGAATCAAT
GCGCATACATGGACACACTGTGAGATTCACCCTAGTATGATTCTTGGTGTCTGCGCCAGT
ATCATTCCTTTCCCCGATCATAACCAGGTGCGTTTTGATCACATAGGTATTAGGGATGAG
CTTATGCTTTGACAGTCGCCGCGTAACACCTACCAATCCGCAATG
>taxa56
GGTTCATATTCGGCTCCCGTCATCGAATTCTTGGAAGAATGGGGTCTTGAGTCATTAGAA
GAGAATGCCCATTCATCGACGCCGTGCACAAAAGTCTTCGTGAATGGTGTTTGGATGGGC
GTGCACCGTGATCCCGCCAATCTCGTCAAGACGATTAAAAAGCTTCGCCGCAAAGATGAC
ATCAGTCCCGAGGTTTCTGTCGTCCGTGACATTCGTGAGAGGGAACTTTGTCTCTACACT
GATGCAGGACGAGTCTGTCGACCCCTTTTCATTGTCGAAAATCAGCAACTTTCTCTGCAG
AAGAAGCATATCAAATGGCTTAATCAAGGCTACCGTGATGACGATGGCGAAGAGTTTAAG
TGGGAGCATCTGGTAAAGACAGGGATAATCGAATTATTGGATGCGGAGGAGGAGGAGACG
GTAATGATCTCTATGACGCCGGAGGACCTGGAGAACTCCAGGTTACAATCGGCAGGCATC
AACCCCCACGAGAATGATGGGGACTATGACCCTGCGGCGCGACTAAAGGCTGGAATTAGT
GCACACACATGGACACACTGCGAGATTCATCCTAGTATGATTCTTGGTGTCTGCGCCAGT
ATCATTCCTTTCCCCGATCATAACCAGGTGTGTTTCGATCACATTGACATTAGGGTTGAG
TTTA-ACTTCGACAGTCGCCGCGTAACACCTACCAATCCGCTATG
>taxa59
GGTTCATATTCGGCTCCCGTCATCGAATTCTTGGAAGAATGGGGTCTCGAATCATTAGAA
GAGAATGCCCATTCATCGACGCCCTGCACAAAAGTTTTCGTGAACGGTGTTTGGATGGGT
GTGCATCGTGATCCCGCCAATCTCGTCAAGACGATCAAAAAGCTTCGCCGAAAAGATGAC
ATCAGTCCCGAGGTTTCTGTAGTCCGTGATATTCGTGAGAGGGAACTTCGTCTCTACACT
GATGCAGGGCGAGTCTGTCGACCCCTTTTCATTGTGGAAAATCAGCAGCTTGCTCTGCAG
AAGAAGCATATCAAATGGCTTAATCAGGGCTACCGCGATGACGATGGTGAAGAGTTCAAG
TGGGAGCATCTGGTAAAGACTGGGATAATTGAGCTATTGGATGCCGAGGAGGAGGAAACA
GTGATGATTTCTATGACACCAGATGACTTGGAGAATTCCAGGTTACAATCTGCGGGCATC
AACCCCCACGAGAATGATGGAGACTATGACCCTGCAGCGCGGCTGAAGGCTGGAATCAAT
GCACACACATGGACACACTGCGAGATTCATCCTAGTATGATTCTTGGGGTCTGTGCCAGT
ATCATTCCATTCCCGGATCATAACCAGGTGTGTTTCGATTACATACGCATTAGAGGCGAA
CTTATACCTTGACAGTCGCCGCGTAACACCTACCAATCCGCTATG
>taxa60
GGTTCATATTCGGCTCCCGTCATCGAATTCTTGGAAGAATGGGGTCTCGAATCATTAGAA
GAGAATGCCCATTCATCGACGCCCTGCACAAAAGTTTTCGTGAATGGTGTCTGGATGGGT
GTGCATCGTGATCCCGCCAATCTCGTCAAGACGATCAAAAAACTTCGCCGAAAAGATGAC
ATCAGTCCCGAGGTTTCTGTTGTCCGTGATATTCGTGAAAGGGAACTTCGTCTCTACACT
GACGCAGGGCGAGTCTGTCGACCCCTTTTCATCGTCGAAAACCAGCAGCTTGCTCTGCAG
AAGAAGCATATCAAATGGCTTAATCAGGGCTACCGCGATGACGATGGTGAAGAGTTCAAG
TGGGAGCATCTGGTAAAAACCGGGATAATCGAGCTATTAGATGCCGAGGAGGAGGAAACA
GTGATGATCTCTATGACACCAGATGACTTGGAGAATTCCAGGTTACAATCTGCGGGTATC
AACCCCCACGAGAATGATGGAGACTATGACCCTGCGGCGCGGCTGAAGGCTGGAATCAAT
GCACACACATGGACACACTGCGAAATTCATCCTAGTATGATTCTTGGTGTCTGTGCCAGT
ATCATTCCATTCCCCGATCATAACCAGGTGCGTTTCGATTAGATACGCATTAGAGGCGAA
CTTATACCTTGACAGTCGCCGCGTAACACCTACCAATCCGCTATG
>taxa61
GGTTCATATTCGGCTCCCGTCATCGAATTCYTGGAAGAATGGGGTCTCGAATCATTAGAA
GAGAATGCCCATTCATCGACGCCCTGCACAAAAGTTTTCGTGAACGGTGTTTGGATGGGT
GTGCATCGTGATCCCGCCAATCTCGTCAAGACGATCAAAAAACTTCGCCGAAAAGATGAC
ATCAGTCCCGAGGTTTCTGTAGTCCGTGATATTCGTGAGAGGGAACTTCGTCTCTACACT
GATGCAGGGCGAGTCTGTCGACCCCTTTTCATTGTCGAAAATCAGCAGCTTGCTCTGCAG
AAGAAGCATATCAAATGGCTTAACCAGGGCTACCGCGATGACGATGGTGAAGAGTTCAAG
TGGGAGCATCTGGTAAAGACTGGGATAATCGAGTTATTAGATGCCGAGGAGGAGGAAACA
GTGATGATTTCTATGACACCAGATGACTTGGAGAATTCCAGGTTACAATCTGCGGGCATC
AACCCCCACGAGAATGATGGAGACTATGACCCTGCGGCGCGGCTAAAGGCTGGAATCAAT
TCGCACACATGGACACACTGCGAGATTCATCCTAGTATGATTCTTGGTGTCTGTGCCAGT
ATCATTCCATTCCCCGATCATAACCAGGTGCGTTTCGATTAGAYACMYAKTAGAGACGAA
CTTATACCTTGACAGTCGCCGCGTAACACCTACCAATCCGCTATG
>taxa65
GGTTCATATTCAGCTCCCGTCATCGAATTCTTGGAAGAATGGGGTCTCGAATCATTGGAG
GAGAACGCACATTCGTCGACGCCCTGTACAAAAGTTTTCGTGAACGGTGTATGGATGGGT
GTGCATCGTGATCCCGCTAACCTCGTCAAGACTATCAAAAAACTTCGTCGCAAAGATGAC
ATTAGCCCTGAGGTCTCCGTAGTCCGCGATATTCGTGAGAGGGAGCTTCGTCTCTATACT
GATGCGGGACGAGTTTGTCGGCCTCTTTTCATTGTCGAAAATCAGCAGCTCGCGCTGCAG
AAGAAGCATATCAAATGGCTTAATCAGGGCTACCGTGAGGACGACGGCGAAGAGTTCAAG
TGGGAACACCTCGTGAAGACAGGGATAATCGAGTTATTGGATGCCGAGGAGGAGGAAACA
GTAATGATCTCTATGACGCCTGAAGACTTGGAGAATTCCAGGTTACAATCTGCAGGCATC
AATCCCCACGAGAATGATGGTGACTTTGACCCTGCGGCGCGGCTAAAGGCTGGAATCAAT
GCTCACACGTGGACACACTGCGAGATTCATCCTAGCATGATTCTTGGTGTCTGTGCCAGT
ATCATTCCTTTCCCCGATCACAACCAGGTGCGTATTGAATAAATATGG------------
---------------------------------------------
>taxa66
--------------------------------------------------------GGAA
GAGAATGCACACTCATCGACGCCATGTACAAAGGTTTTCGTGAATGGTGTCTGGATGGGC
GTGCATCGTGATCCTGCCAACCTTGTCAAGACGATCAAAAAGCTTCGTCGAAAAGATGAC
ATCAGTCCAGAGGTTTCAGTCGTCCGTGACATCCGCGAAAGGGAACTTCGTCTCTACACT
GATGCAGGACGAGTCTGTCGACCTCTCTTCATTGTCGAAAACCAACAGCTTGCTCTGCAA
AAGAAGCACATCAAATGGCTTAATCAGGGCTACCGCGATGATGATGGCGAGGAGTTCAAG
TGGGAACATCTAGTGAAGACAGGAATAATAGAGTTGTTGGATGCCGAGGAGGAGGAAACT
GTGATGATTTCCATGACGCCGGAAGACTTGGAGAATTCTAGGTTGCAGTCGGCAGGCATA
AACCCCCACGAGAATGATGGAGACTTCGATCCTGCGGCACGATTAAAGGCTGGTATCAAC
GCCCATACGTGGACCCATTGCGAGATTCATCCTAGTATGATTCTTGGTGTCTGTGCCAGC
ATCATTCCTTTCCCTGATCACAACCAGGTCCGTATTAACTG-ATAATGTTTGACGATTGT
CTCACACTTTTACAGTCGCCACGTAACACTTACCAATCCGCTATG
>taxa69
------------------------------------------------------------
------------------------------------------------GTCTGGATGGGC
GTGCATCGTGATCCTGCCAACCTTGTCAAGACGATCAAAAAACTTCGTCGAAAGGATGAC
ATTAGTCCCGAGGTTTCTGTAGTCCGTGATATCCGTGAGAGGGAACTTCGTCTCTACACT
GATGCAGGACGAGTCTGCCGACCCCTCTTCATTGTCGAAAACCAGCAGCTTGCCCTGCAG
AAGAAGCACATCAAATGGTTGAATCAGGGCTACCGCGATGATGACGGCGAAGAGTTCAAG
TGGGAACATCTGGTGAAGACGGGGATAATTGAGTTATTGGATGCCGAGGAAGAGGAGACG
GTGATGATCTCCATGACACCAGAAGACTTGGAGAATTCCAGACTGCAATCTGCAGGCATC
AACCCCCACGAGAATGATGGAGACTTCGACCCTGCGGCGCGGCTGAAGGCTGGAATCAAT
GCGCACACGTGGACCCACTGCGAGATTCATCCTAGCATGATTCTTGGTGTCTGTGCTAGT
ATCATTCCTTTCCCCGATCACAACCAGGTATGTATTGATCAGATACAGATTGGCGATGGT
CTTATACCTCTACAGTCACCACGTAACACTTATCAGTCCGCTATG
>taxa70
GGTTCATATTCAGCTCCCGTCATTGAATTCTTGGAAGAATGGGGTCTCGAATCATTGGAA
GAGAACGCACATTCATCGACACCCTGCACAAAAGTTTTTGTGAACGGTGTCTGGATGGGC
GTGCATCGTGATCCCGCCAACCTCGTCAAAACGATCAAAAAACTTCGCCGAAAAGATGAC
ATTAGCCCTGAGGTTTCTGTAGTCCGTGATATTCGTGAGAGGGAACTTCGTCTCTACACC
GATGCAGGGCGGGTTTGTCGACCTCTCTTCATTGTCGAAAACCAGCAGCTTGCTCTGCAG
AAGAAGCACATCAAATGGCTTAATCAGGGCTATCGCGATGACGATGGCGAAGAGTTCAAG
TGGGAACATCTAGTGAAGACAGGTATAATTGAGTTATTGGATGCCGAGGAAGAGGAAACA
GTGATGATCTCTATGACACCGGAAGACTTGGAGAATTCCAGGTTACAATCCGCAGGCATC
AACCCCCACGAGAATGATGGTGACTTTGACCCTGCGGCGCGACTAAAGGCTGGAATCAAT
GCGCACACATGGACCCACTGCGAGATTCATCCTAGTATGATTCTTGGTGTCTGTGCCAGT
ATCATTCCTTTCCCCGATCACAATCAGGTGCGTGCTG-TTGAATACGGGTTGATCATGGC
CTTATACCTCTGCAGTCACCGCGTAACACCTACCAATCCGCTATG
>taxa71
GGTTCATATTCAGCTCCTGTCATCGAATTCTTGGAAGAATGGGGTCTCGAATCATTGGAA
GAGAACGCACATTCATCGACGCCCTGTACAAAAGTTTTCGTGAACGGTGTCTGGATGGGC
GTGCATCGTGATCCCGCCAACCTCGTTAAGACGATCAAAAAACTTCGTCGAAAAGATGAC
ATTAGCCCCGAGGTTTCAGTAGTCCGTGATATTCGTGAGAGGGAACTTCGTCTCTACACT
GATGCAGGGCGGGTTTGTCGACCTCTTTTCATTGTCGAAAATCAGCAGCTTGCTCTGCAG
AAGAAGCACATCAAATGGCTTAATCAGGGCTACCGCGATGACGATGGCGAAGAGTTCAAG
TGGGAACACCTGGTGAAGACAGGTATAATTGAGTTATTGGATGCCGAGGAGGAGGAAACA
GTGATGATCTCCATGACACCGGAAGACTTGGAGAATTCCAGGYTACAATCTGCAGGTATC
AACCCCCACGAGAACGATGGCGACTTTGACCCTGCGGCGCGACTAAAGGCTGGAATCAAT
GCGCACACATGGACCCACTGCGAGATTCATCCTAGTATGATTCTTGGTGTCTGCGCCAGT
ATCATTCCTTTCCCCGATCAYAACCAGGTGCGTATTGATTAGAYACGGATTGATACTATC
CTTACACCTCTGCAGTCACCGCGTAACACCTACCAATCCGCTATG
>taxa72
GGCTCTTATTCTGCCCCCGTCATCGAATTCTTGGAAGAATGGGGTCTCGAATCACTGGAA
GAAAACGCGCACTCGTCGACGCCTTGCACGAAAGTTTTTGTGAACGGTGTCTGGATGGGT
GTGCACCGTGATCCCGCCAACCTCGTGAAGACAATAAAAAAACTTCGCCGAAAAGACGAC
ATTAGCCCCGAAGTTTCTGTAGTCCGTGATATTAGGGAGAGAGAGTTGCGCTTATACACC
GATGCTGGACGAGTCTGTCGACCTCTCTTTATAGTCGAAAATCAGCAGCTTGCGTTACAG
AAGAGGCACATCAAATGGTTGAATCAGGGCTACCGGGATGATGACGGMGAGGAGTTCAAG
TGGGAACAGCTGGTGAAGACYGGGATAATCGAGCTCTTGGACGCTGAGGAGGAGGAAACG
GTGATGATCTCCATGACACCAGAGGACTTGGAGAATTCTCGGTTACAATCTGCTGGGATC
AACCCGCACGAGAATGACGCCGAATTTGACCCTGCGGCGCGACTGAAGGCTGGGATCAAT
GCGCACACATGGACTCACTGYGAGATTCATCCTAGCATGATTCTTGGTGTCTGTGCTAGC
ATAATTCCATTTCCCGATCACAACCAGGTGCGT-GTCATTTGACGTACATTGCTAACGAC
-TTAGACTCTTGTAGTCGCCTCGTAATACCTACCAATCCGCCATG
>taxa74
------------------------------------------------------------
------------------------------------------------GTCTGGATGGGC
GTGCATCGTGATCCTGCCAACCTTGTCAAGACAATCAAAAAACTACGCCGGAAAGATGAC
ATTAGTCCCGAAGTTTCTGTAGTCCGTGATATTCGTGAGAGAGAGCTTCGCCTCTACACT
GATGCGGGGCGAGTCTGTCGACCTCTCTTCATTGTCGAAAATCAGCAGCTTGCGCTACAA
AAGAAGCATATCAAATGGCTTAATCAGGGCTACCGCGATGAGGATGGTGAAGAGTTCAAA
TGGGAGCAGCTGGTGAAGACAGGGATAATTGAGCTGCTGGATGCTGAGGAGGAGGAAACA
GTAATGATTTCCATGACACCGGAAGACTTGGAGAACTCCAGGTTACAATCTGCAGGCATC
AACCCGCACGAGAATGATGGCGACTTCGACCCCGCGGCACGACTAAAGGCTGGAATCAAT
GCACACACGTGGACTCACTGTGAGATTCATCCTAGTATGATTCTTGGTGTCTGTGCCAGT
ATTATTCCGTTCCCTGATCACAACCAGGTGCGTACTGTTGCGACGCGCACTGATAACGGC
CTTACAATTCTACAGTCACCTCGTAACACCTACCAATCTGCTATG
>taxa75
------------------------------------------------------------
------------------------------------------------GTTTGGATGGGC
GTGCATCGTGATCCTGCAAACCTTGTCAAGACAATCAAAAAACTACGCCGGAAAGATGAC
ATCAGTCCCGAAGTTTCTGTAGTCCGTGATATTCGTGAGAGAGAGCTTCGCCTCTACACT
GATGCGGGGCGAGTCTGTCGACCTCTCTTCATTGTCGAAAATCAGCAGCTTGCGCTACAA
AAGAAGCATATCAAATGGCTTAATCAGGGCTACCGCGATGAGGATGGTGAAGAGTTCAAA
TGGGAGCAGCTGGTGAAGACAGGGATAATTGAGCTGCTGGATGCTGAGGAGGAGGAAACA
GTAATGATTTCCATGACACCGGAAGACTTGGAGAACTCCAGGTTACAATCTGCAGGCATC
AACCCGCACGAGAATGATGGCGACTTCGACCCCGCGGCACGACTAAAGGCTGGAATCAAT
GCACACACGTGGACTCACTGTGAGATTCATCCTAGTATGATTCTTGGTGTCTGTGCCAGT
ATTATTCCGTTCCCTGATCACAACCAGGTGCGTACTGTTGCGACGTGCACTGATAACGGC
CTTACAATTCTACAGTCACCTCGTAACACCTACCAATCTGCTATG
>taxa76
GGTTCCTATTCTGCTCCCGTCATCGAGTTCTTGGAAGAATGGGGTCTTGAATCTTTGGAA
GAAAACGCGCATTCGTCGACGCCTTGCACAAAGGTTTTCGTGAATGGCGTCTGGATGGGT
GTGCACCGTGATCCCGCCAACCTCGTCAAGACAATCAAAAAACTTCGCCGGAAAGATGAT
ATTAGTCCCGAAGTTTCCGTAGTTCGTGATATTCGCGAGAGAGAGCTTCGTCTCTACACT
GACGCGGGTCGAGTCTGTCGACCCCTCTTCATTGTCGAAAATCAGCAGCTTGCGCTACAA
AAGAAGCATATCAAATGGCTTAACCAGGGCTACCGCGATGACGATGGCGAAGAGTTCAAG
TGGGAACAACTGGTGAAGACGGGGATAATTGAGCTATTGGATGCTGAGGAGGAGGAAACA
GTGATGATATCCATGACGCCAGAAGACTTGGAGAACTCCAGGCTACAATCCGCGGGGATC
AACCCGCACGAGAATGATGCAGACTTTGACCCTGCGGCGCGATTRAAAGCTGGAATCAAT
GCTCACACGTGGACCCACTGCGAGATTCATCCTAGTATGATTCTTGGTGTATGTGCCAGT
ATTATTCCATTCCCCGATCACAACCAGGTGTGTAATRCTTTGATGTGCAGCGATAATGAC
CTTACGTCTTTGCAGTCACCTCGTAATACCTACCAATCAGCCATG
>taxa78
GGTTCCTATTCTGCTCCCGTCATCGAATTTTTGGAAGAATGGGGTCTCGAATCACTGGAA
GAAAACGCACATTCGTCGACGCCCTGCACAAAGGTCTTCGTGAACGGTGTCTGGATGGGC
GTGCATCGTGATCCCGCCAACCTTGTCAAGACCATCAAAAAACTCCGCCGGAAAGATGAC
ATCAGTCCCGAAGTTTCTGTAGTCCGTGATATCCGTGAGAGAGAGCTTCGTCTCTACACT
GATGCTGGGCGAGTTTGTCGACCTCTCTTCATTGTCGAAAATCAGCAGCTCGCGCTGCAG
AAGAAGCATATCAAATGGCTCAATCAGGGCTATCGCGATGATGATGGTGAAGAGTTCAAG
TGGGAACAGCTGGTAAAGACAGGGATAATTGAGCTATTGGATGCTGAGGAGGAGGAAACA
GTGATGATTTCCATGACGCCCGAAGACTTGGAGAATTCCAGGTTGCAATCCGCGGGCATC
AACCCCCACGAGAATGATGCTGACTTTGATCCCGCGGCGCGATTGAAGGCTGGAATCAAT
GCACACACATGGACTCATTGCGAGATTCATCCTAGCATGATTCTCGGTGTTTGTGCCAGT
ATTATTCCGTTCCCCGATCACAACCAGGTGCGTACTGCTTCGACGTGCACTGATACCGAC
CTTACACCTCTGCAGTCACCACGTAATACCTACCAGTCCGCTATG
>taxa79
GGTTCCTACTCCGCTCCCGTCATCGAGTTCTTGGAAGAATGGGGTCTTGAATCATTGGAA
GAAAACGCACATTCGTCAACCCCCTGCACGAAGGTCTTCGTGAACGGTGTCTGGATGGGT
GTCCATCGTGACCCYGCTAACCTCGTAAAAACAATAAAAAAGCTTCGCCGGAAAGATGAC
ATCAGTCCCGAAGTTTCTGTAGTCCGTGATATTCGCGAGAGAGAGCTTCGCCTCTATACT
GATGCAGGACGTGTTTGTCGACCTCTCTTCATCGTCGAAAATCAGCAACTCGCCCTACAG
AAGAAGCATATCAAATGGCTCAATCAGGGCTACCGCGATGAGGATGGTGAAGAGTTCAAG
TGGGAACAGCTGATAAAGACCGGTATCATCGAGCTGTTGGATGCGGAGGAGGAGGAGACA
GTGATGATTTCGATGACGCCAGAAGACTTGGAGAATTCCAGGCTGCAGTCGGCAGGCATC
AACCCCCACGAGAATGATAACGACTTTGACCCCGCGGCACGACTCAAGGCTGGTATCAAT
GCACACACGTGGACTCATTGTGAGATTCATCCCAGCATGATTCTTGGTGTCTGTGCCAGT
ATCATTCCCTTCCCCGATCACAACCAGGTGTGTACTGCTTTGATATGCACTGAAAATGAC
CTTAAACCTTTGCAGTCACCCCGTAATACCTACCAGTCCGCAATG
>taxa83
GGTTCATATTCTGCTCCGGTCATCGAATTCCTGGAGGAATGGGGTCTCGAATCCCTGGAA
GAGAATGCACATTCGTCGACGCCCTGCACAAAGGTATTCGTGAACGGTGTCTGGATGGGC
GTCCATCGTGATCCCGCCAACCTTGTCAAGACGATCAAAAAACTTCGCCGAAAAGACGAC
ATTAGTCCCGAAGTTTCYGTAGTCCGTGATATTCGTGAGAGGGAACTCCGTCTCTACACT
GATGCAGGGCGAGTTTGTCGACCTCTCTTCATTGTCGAAAATCAGCAGCTTGCCCTGCAG
AAGAAACATATCAAATGGCTTAATCAAGGYTACCGTGATGATGATGGCGAAGAGTTCAAG
TGGGAGCAACTGGTGAAGACAGGGATAATCGAGCTATTGGATGCTGAGGAGGAGGAAACG
GTAATGATTTCTATGACGCCGGAAGACTTGGAGAATTCCAGGTTACAATCAGCAGGCATC
AACCCACACGAGAATGATGGGGAGTTTGACCCCGCAGCGCGACTAAAGGCTGGAATCAAT
GCCCATACATGGACTCACTGCGAAATTCATCCCAGTATGATTCTCGGTGTCTGTGCCAGT
ATTATTCCTTTCCCCGATCACAATCAGGTGCGTACCGCTTCGACGTGGAGTGATAGTGGC
CTTACCCCTCTGTAGTCACCGCGTAACACATACCAATCCGCAATG
>taxa85
------------------------------------------------------------
------------------------TGCACAAAGGTTTTCGTGAACGGTGTCTGGATGGGC
GTCCATCGTGATCCCGCCAACCTTGTCAAGACGATCAAAAAACTTCGCCGAAAAGATGAC
ATTAGTCCTGAAGTTTCTGTAGTCCGCGACATTCGTGAGAGGGAACTTCGTCTCTACACT
GATGCTGGGCGAGTTTGTCGACCTCTCTTCATTGTCGAAAATCAGCAGCTTGCCCTGCAG
AAGAAGCATATCAAATGGCTTAATCAGGGCTACCGCGATGATGATGGCGAAGAGTTCAAG
TGGGAGCAGCTGGTGAAGACAGGGATAATTGAGCTATTGGATGCCGAGGAGGAGGAAACA
GTAATGATTTCCATGACGCCGGACGATTTGGAGAATTCCAGGTTACAATCGGCAGGCATC
AACCCACATGAGAATGATGGAGACTATGACCCCGCAGCGCGACTAAAGGCTGGAATCAAT
GCTCATACATGGACTCACTGCGAGATTCATCCTAGTATGATTCTTGGTGTCTGTGCCAGT
ATCATTCCTTTCCCCGATCACAACCAGGTGCGTATCACTTCGACGTGGATTGATAATAGC
CTTACACCTCTTCAGTCACCGCGTAACACCTACCAATCCGCTATG
>taxa86
------------------------------------------------------------
------------------------------------------------GTCTGGATGGGT
GTGCACCGTGATCCCGCGAACCTTGTCAAGACGATCAAAAAACTTCGCCGAAAAGACGAT
ATTAGCCCTGAAGTTTCTGTAGTCCGTGACATTCGCGAGAGGGAACTTCGTCTCTACACT
GATGCAGGGCGAGTTTGTCGACCTCTTTTCATCGTGGAAAACCAGCAGCTTGCCTTGCAG
AAGAAGCATATCAAATGGCTGAATCAGGGCTATCGTGACGATGATGGCGAAGAGTTTAAG
TGGGAGCACCTGGTGAAGACGGGGATAATAGAGCTATTAGATGCTGAGGAGGAGGAGACA
GTAATGATCTCCATGACGCCGGAGGACTTGGAGAACTCCAGGTTGCAATCGGCAGGCATA
AATCCTCACGAGAATGATGGAGACTTCGACCCCGCAGCGCGATTAAAAGCTGGAATCAAT
GCTCATACATGGACTCATTGCGAAATTCATCCAAGTATGATTCTCGGTGTCTGCGCTAGT
ATCATTCCATTCCCCGATCACAACCAGGTACGTGCTGCTGCTACGTGGATTGATAACAAC
CTGACACGTCTGTAGTCACCGCGCAACACCTACCAATCCGCTATG
>taxa87
---------------CCAGTTATCGAATTCTTGGAAGAATGGGGTCTCGAATCATTGGAA
GAGAATGCGCATTCATCGACGCCCTGCACAAAGGTTTTCGTGAATGGTGTCTGGATGGGC
GTACATCGTGATCCCGCCAACCTTGTCAAGACGATCAAAAAACTTCGCCGGAAAGATGAC
ATTAGTCCTGAGGTTTCTGTAGTCCGTGATATTCGTGAGAGGGAACTTCGTCTCTACACT
GACGCAGGGCGAGTTTGTCGACCTCTCTTTATTGTCGAAAATCAGCAACTTGCCCTGCAG
AAGAAGCATATCAAGTGGCTTAATCAGGGCTACCGAGATGATGATGGTGAAGAATTCAAG
TGGGAACAGCTGGTGAAAACTGGTATAATTGAGCTATTGGATGCCGAGGAGGAGGAAACT
GTAATGATTTCCATGACGCCTGAAGACTTGGAGAATTCCAGGTTACAATCGGCAGGCATC
AACCCCCACGAGAATGACGGAGACTTTGACCCCGCGGCGCGACTAAAGGCTGGAATCAAT
GCGCACACATGGACTCACTGCGAGATTCATCCTAGCATGGTTCTTGGTGTCTGTGCCAGT
ATCATTCCTTTCCCTGATCACAACCAGGTGCGT-CTGCTTCGGCGTGGATTGATAATATC
CTTATACGTCTACAGTCACCACGTAATACCTACCAATCAGCCATG
>taxa88
-------------------------------------------------AATCACTGGAA
GAGAATGCACATTCATCGACGCCCTGCACAAAGGTTTTCGTGAACGGTGTCTGGATGGGC
GTACATCGTGACCCCGCCAACCTTGTCAAGACGATCAAAAAACTTCGCCGAAAAGATGAC
ATTAGTCCTGAGGTTTCTGTAGTCCGTGATATTCGTGAGAGGGAACTTCGTCTCTACACT
GATGCGGGGCGAGTTTGTCGACCTCTCTTCATTGTCGAAAATCAGCAACTTGCCCTGCAG
AAGAAGCATATCAAATGGCTTAATCAGGGCTTCCGAGATGATGATGGCGAAGAGTTCAAG
TGGGAACAGCTGGTGAAGACAGGGATAATTGAGCTATTGGATGCCGAGGAGGAGGAAACT
GTAATGATTTCCATGACGCCGGAAGACTTGGAGAATTCCAGGTTACAATCAGCAGGCATC
AATCCCCATGAGAATGATGGAGAGTTTGACCCCGCAGCGCGACTAAAGGCTGGAATCAAT
GCGCACACATGGACCCACTGCGAGATTCACCCTAGTATGATTCTTGGTGTCTGTGCCAGT
ATCATTCCTTTCCCCGATCACAACCAGGTACGT-CTGCTTCGACGAGGATTGATAATGGT
CTTACGCGTCTGCAGTCACCACGTAACACCTACCAATCAGCCATG
>taxa89
------------------------------------------------------------
------------------------------------------------------------
---------------------------------------------------------GAC
ATTAGTCCTGAAGTTTCTGTAGTCCGTGATATTCGTGAGAGGGAACTTCGTCTCTACACT
GATGCAGGGCGAGTTTGTCGACCTCTCTTCATTGTCGAAAATCAGCAGCTTGCCCTGCAG
AAGAAGCATATCAAATGGCTTAATCAGGGCTACCGCGACGATGATGGTGAAGAGTTCAAG
TGGGAGCAGCTGGTGAAGACAGGGATAATCGAGTTATTAGATGCTGAGGAGGAGGAAACA
GTGATGATTTCCATGACGCCGGAAGACTTGGAGAATTCCAGGTTACAATCGGCAGGCATC
AACCCCCATGAGAATGATGGAGATTTTGATCCTGCAGCGCGACTAAAGGCTGGAATCAAT
GCGCATACATGGACTCACTGTGAGATCCATCCTAGTATGATTCTTGGTGTCTGCGCCAGT
ATCATTCCTTTCCCTGATCACAACCAGGTGCGTACTACTTCGACG---------------
---------------------------------------------
>taxa90
GGTTCATATTCTGCTCCAGTCATCGAATTCTTGGAAGAATGGGGTCTCGAATCACTGGAA
GAGAATGCACATTCCTCRACGCCCTGCACAAAGGTTTTCGTGAACGGTGTCTGGATGGGC
GTGCATCGTGATCCCGCCAACCTTGTCAAGACGATCAAAAAACTTCGCCGAAAAGATGAC
ATTAGTCCTGAAGTTTCTGTAGTCCGTGACATTCGTGAGAGGGAACTTCGTCTCTACACT
GATGCAGGGCGAGTTTGTCGACCTCTCTTCATTGTCGAAAATCAGCAGCTTGCCCTGCAG
AAGAAGCATATCAAATGGCTTAATCAGGGCTACCGCGATGATGATGGTGAAGAGTTCAAG
TGGGAGCAGCTGGTGAAGACAGGGATAATTGAGTTATTAGATGCCGAGGAGGAGGAAACA
GTGATGATTTCCATGACGCCGGAAGACCTGGAGAATTCCAGGTTACAATCGGCAGGCATC
AACCCCCACGAGAATGATGGAGATTTTGATCCCGCAGCGCGACTAAAGGCTGGAATCAAT
GCGCATACATGGACTCACTGCGAGATCCATCCTAGTATGATTCTTGGTGTCTGTGCTAGT
ATCATTCCTTTCCCTGATCACAACCAGGTGCGTACTGCTTCGACGTGGATTGATAATGGC
CTTACACCTCTGCAGTCACCGCGTAACACCTACCAATCGGCTATG
>taxa91
GGTTCATATTCTGCACCAGTCATCGAATTTCTGGAAGAGTGGGGTCTCGAATCACTCGAA
GAGAATGCACATTCGTCGACGCCGTGCACAAAGGTTTTCGTGAACGGTGTCTGGATGGGC
GTGCATCGTGATCCCGCCAACCTTGTCAAGACCATCAAAAAACTCCGTCGAAAAGATGAC
ATTAGTCCTGAAGTTTCCGTAGTCCGTGATATTCGTGAGAGGGAACTTCGTCTCTACACT
GATGCTGGGCGGGTTTGTCGGCCTCTCTTCATTGTTGAAAATCAGCAGCTTGCCCTACAG
AAGAAGCATATCAGATGGCTTAATCAGGGCTTCCGCGATGATGACGGTGAAGAGTTCAAG
TGGGAGCAACTAGTGAAGACGGGGATAATTGAGTTATTGGATGCAGAGGAGGAGGAGACA
GTAATGATTTCCATGACGCCGGAAGATTTGGAGAATTCCAGGTTACAATCGGCAGGCATC
AACCCCCACGAGAATGATGGAGACTTTGATCCCGCAGCGCGACTAAAGGCTGGAATCAAT
GCACATACATGGACTCACTGTGAAATCCATCCCAGTATGATCCTTGGTGTCTGTGCCAGT
ATCATTCCTTTCCCCGATCACAACCAGGTGCGTATTGCTTCAACGTGGATTGATATTGGC
CTTACACTTCCGCAGTCACCGCGTAACACCTACCAGTCTGCAATG
>taxa93
GGTTCGTATTCTGCTCCAGTCATCGAATTCTTGGAAGAATGGGGTCTCGAATCGTTGGAG
GAGAATGCTCATTCGTCGACACCTTGCACAAAAGTTTTCGTAAATGGTGTCTGGATGGGC
GTGCACCGTGATCCCGCCAACCTTGTCAAGACGATTAAGAAACTTCGCCGAAAAGATGAC
ATTAGTCCTGAAGTTTCTGTAGTTCGTGACATTCGTGAGAGGGAACTTCGTCTCTACACT
GATGCTGGGCGAGTGTGTCGACCTCTCTTCATTGTCGAAAATCAGCAGCTTGCCCTGCAG
AAGAAGCATATCAAATGGCTTAACCAGGGTTACCGTGACGATGATGGCGAAGAGTTCAAA
TGGGAACAGCTTGTGAAGACGGGGATAATTGAGCTATTAGATGCCGAGGAGGAGGAAACA
GTAATGATTTCCATGACGCCAGAGGATTTGGAGAATTCGAGATTACAATCTGCAGGCATC
AATCCCCACGACAACGATGGGGACTTTGACCCCGCAGCGCGTCTAAAGGCCGGAATCAAC
GCACACACGTGGACTCACTGCGAGATTCATCCTAGCATGATCCTTGGTGTCTGTGCCAGT
ATCATTCCTTTCCCCGACCATAACCAGGTGCGTAC---ATCGACGTGGATTGGTAGTGGT
CTTATATCTCTGCAGTCACCACGTAACACCTACCAATCCGCCATG
>taxa94
GGTTCGTATTCTGCCCCAGTCATCGAATTCTTGGAAGAATGGGGTCTCGAGTCGTTGGAG
GAGAATGCCCATTCGTCGACGCCCTGCACAAAAGTTTTCGTGAACGGTGTCTGGATGGGC
GTGCACCGTGACCCCGCCAACCTTGTCAAGACGATCAAAAAACTTCGCCGAAAAGATGAC
ATTAGTCCTGAAGTTTCTGTGGTTCGTGATATTCGTGAGAGGGAACTTCGTCTCTACACT
GATGCTGGGCGAGTGTGTCGACCTCTCTTCATTGTCGAAAATCAGCAGCTTGCCCTGCAG
AAGAAACATATCAAATGGCTTAACCAGGGTTACCGCGATGATGATGGCGAAGAATTTAAA
TGGGAACAGCTGGTGAAGACGGGGATGATCGAGTTATTAGATGCCGAGGAGGAGGAAACA
GTAATGATTTCTATGACGCCAGAAGACTTGGAGAATTCCAGATTACAATCCGCAGGCATC
AATCCTCACGACAATGATGGAGACTTTGACCCCGCAGCGCGACTAAAGGCCGGAATCAAT
GCGCACACGTGGACTCACTGCGAGATTCATCCTAGCATGATCCTTGGTGTCTGTGCCAGT
ATCATTCCTTTCCCCGACCATAACCAGGTGCGTAC---GTCGACGTCGATTGGTAGTAGC
CTTACATCTCTGCAGTCACCACGTAACACCTACCAATCCGCTATG
>taxa95
GGTTCATATTCTGCTCCAGTCATCGAGTTCTTAGAGGAATGGGGTCTCGAATCGCTGGAA
GAGAATGCACATTCGTCGACGCCCTGCACAAAGGTTTTCGTGAACGGCGTCTGGATGGGY
GTGCATCGAGATCCCGCCAACCTTGTCAAGACTATCAAAAAACTTCGCCGAAAAGATGAC
ATTAGTCCTGAAGTTTCTGTAGTCCGTGATATTCGTGAGAGGGAACTGTGTCTCTACACT
GATGCAGGACGAGTTTGTCGGCCTCTCTTCATTGTCGAAAATCAGCAGCTTGTCATGCAG
AAGAAGCATATCAAATGGCTTAATCAAGGTTTCCGCGATGATGATGGCGAAGAATTCAAG
TGGGAGCAACTGGTGAAGACGGGGATAATTGAATTATTGGATGCTGAGGAGGAGGAAACA
GTAATGATTTCCATGACGCCGGAAGACTTGGAGAATTCCAGGTTGCAGTCCGCCGGCATC
AATCCCCACGACAATGATGGAGATTTTGACCCTGCAGCGCGTCTAAAGGCTGGAATCAAC
GCTCATACATGGACTCATTGCGAGATTCATCCTAGTATGATTCTTGGTGTCTGTGCCAGC
ATCATTCCTTTCCCCGATCACAACCAGGTGCGTAC---GCCGACGTGGATAGATAATAGC
CTTATACTTCTGTAGTCACCACGTAACACCTACCAATCCGCAATG
>taxa97
------------------------------------------------------------
------------------------------------------------------------
------------------------------ACGATCAAAAAACTTCGCCGAAAAGATGAC
ATTAGTCCAGAAGTTTCTGTAGTCCGTGATATTCGCGAGAGAGAACTTCGTCTCTACACT
GATGCAGGACGAGTTTGTCGACCTCTCTTCATCGTCGAAAATCAGCAGCTTGCCCTGCAG
AAGAAGCATATCAAATGGCTTAATCAGGGCTACCGCGATGATGATGGCGAAGAGTTCAAG
TGGGAACAGCTGGTGAAGACTGGGATAATTGAGTTATTGGATGCCGAGGAGGAGGAAACA
GTAATGATTTCCATGACGCCGGAAGACTTGGAGAATTCCAGGTTACAATCCGCAGGCATC
AACCCCCACGAGAATGATGGAGATTTTGATCCCGCAGCTCGACTAAAAGCTGGAATCAGT
GCGCATACGTGGACTCACTGCGAGATCCATCCTAGTATGATTCTTGGTGTCTGTGCCAGT
ATTATTCCTTTCCCTGATCACAACCAGGTGCGTACTGCTTCGACGTGGACTGATCATGGC
CTTACACCTCTGCAGTCACCACGTAACACCTACCAA---------
>taxa98
GGTTCATATTCTGCTCCAGTCATCGAATTCTTGGAAGAATGGGGTCTCGAATCGCTGGAA
GAGAATGCACATTCGTCGACGCCCTGCACAAAGGTTTTCGTGAACGGTGTCTGGATGGGC
GTGCATCGTGATCCCGCCAACCTTGTCAAGACAATCAAAAAACTTCGCCGAAAAGATGAC
ATTAGTCCTGAGGTTTCCGTAGTCCGTGATATTCGTGAGAGGGAACTTCGTCTCTACACT
GATGCGGGGCGAGTTTGTCGACCTCTCTTCATTGTCGAAAATCAGCAGCTTGCTCTGCAG
AAGAAGCATATCAAATGGCTTAATCAGGGCTTCCGCGATGATGATGGCGAAGAGTTCAAG
TGGGAACAGCTGGTGAAGACAGGGATAATTGAGTTATTGGATGCCGAGGAGGAGGAAACG
GTGATGATTTCTATGACGCCGGAAGACTTGGAGAATTCCAGGTTACAATCTGCAGGCATC
AACCCCCACGAGAATGATGGAGAGTTTGACCCCGCGGCACGACTAAAGGCTGGAATCAAT
GCGCACACATGGACTCACTGCGAGATTCATCCTAGTATGATTCTTGGTGTCTGTGCCAGT
ATCATTCCTTTCCCGGATCACAACCAGGTGCGTACTGCTTCGACGTGGATTGATATTGGC
CTTACACCTCTGCAGTCACCACGTAACACCTACCAATCTGCCATG
>taxa99
---------------------------------GAAGAATGGGGTCTCGAATCGCTGGAA
GAGAATGCACATTCGTCGACGCCCTGCACAAAGGTTTTCGTGAACGGTGTCTGGATGGGC
GTGCATCGTGATCCCGCCAACCTTGTCAAGACAATCAAAAAACTTCGCCGAAAAGATGAC
ATTAGTCCTGAGGTTTCCGTAGTCCGTGATATTCGTGAGAGGGAACTTCGTCTCTACACT
GATGCAGGGCGAGTTTGTCGACCTCTCTTCATTGTCGAAAATCAGCAGCTTGCTCTGCAG
AAGAAGCATATCAAATGGCTTAATCAGGGCTACCGCGATGATGATGGCGAAGAGTTCAAG
TGGGAGCAGCTGGTGAAGACAGGGATAATTGAGTTATTGGATGCCGAGGAGGAGGAAACG
GTGATGATTTCTATGACGCCGGAAGACTTGGAGAATTCCAGGTTACAATCTGCAGGCATC
AACCCCCACGAGAATGATGGAGAGTTTGACCCCGCGGCACGACTAAAGGCTGGAATCAAT
GCGCACACATGGACTCACTGCGAGATTCATCCTAGTATGATTCTTGGTGTCTGTGCCAGT
ATCATTCCTTTCCCGGATCACAACCAGGTGCGTACTGCTTCGACGTGGATTGATATTGGC
CTTACACCTCTGCAGTCACCACGTAACACCTACCAATCTGCAAT-
>taxa100
GGTTCATATTCTGCTCCCGTCATCGAATTCTTGGAAGAGTGGGGTCTCGAATCACTGGAA
GAGAATGCACATTCGTCGACGCCATGCACAAAGGTTTTTGTAAACGGTGTCTGGATGGGC
GTGCATCGTGATCCCGCTAACCTTGTCAAGACGATCAAAAAACTTCGCCGAAAGGATGAT
ATTAGTCCCGAAGTTTCTGTAGTCCGCGATATTCGTGAGAGGGAGCTCCGTCTCTACACT
GATGCAGGGCGAGTTTGTCGACCGCTCTTCATTGTCGAAAATCAGCAGCTTGCCCTTCAG
AAGAAGCATATCAAATGGCTTAATCAGGGCTACCGCGAGGATG---GCGAAGAGTTCAAG
TGGGAACAGCTGGTAAAGACAGGGATAATTGAGTTATTGGATGCCGAGGAGGAGGAAACA
GTGATGATTTCCATGACGCCGGAAGACTTGGAAAATTCCAGGTTACAATCTGCAGGCATT
AACCCCCACGAGAATGATGGAGAGTTTGACCCCGCGGCGCGACTAAAGGCTGGAATCAAT
GCGCACACATGGACTCACTGCGAGATCCATCCTAGTATGATTCTTGGTGTCTGTGCCAGT
ATCATTCCTTTCCCCGATCACAACCAGGTGCGTACTGCTTCGACGTGGATTGATAATGGC
CTTATACCTCTACAGTCCCCACGTAACACTTACCAATCCGCCATG
>taxa101
GGTTCATATTCTGCTCCCGTCATCGAATTCTTGGAAGAATGGGGTCTTGAATCACTGGAA
GAGAATGCACATTCGTCGACGCCATGCACAAAGGTTTTCGTAAATGGTGTCTGGATGGGC
GTGCATCGTGACCCCGCTAATCTTGTCAAGACGATCAAAAAACTTCGCCGAAAGGATGAC
ATTAGTCCCGAAGTTTCTGTTGTCCGCGATATTCGTGAGAGGGAGCTCCGTCTCTACACT
GATGCAGGGCGAGTTTGTCGACCGCTCTTCATTGTCGAAAACCAGCAGCTTGCCCTCCAG
AAGAAGCATATCAAATGGCTTAATCAGGGCTACCGCGATGATG---GCGAAGAGTTCAAA
TGGGAACAACTGGTGAAGACAGGGATAATTGAGTTATTGGATGCTGAGGAGGAGGAAACG
GTGATGATCTCCATGACGCCGGAGGACTTGGAAAATTCCAGGTTACAATCTGCAGGCATC
AACCCCCACGAGAATGATGGCGAGTTTGACCCTGCGGCGCGACTAAAGGCTGGAATCAAT
GCGCACACATGGACCCACTGTGAGATTCACCCTAGTATGATTCTTGGCGTCTGTGCCAGT
ATCATTCCTTTCCCCGATCACAACCAAGTGCGTACTGCTTCGACGTGGATTGATATTGGC
CTTACACTTCTACAGTCACCACGTAACACCTACCAATCC------
>taxa102
GGTTCATATTCTGCTCCTGTCATCGAATTTTTGGAAGAATGGGGTCTCGAATCACTGGAA
GAGAATGCACATTCGTCGACGCCGTGCACAAAAGTTTTCGTAAATGGTGTCTGGATGGGC
GTGCATCGTGATCCCGCCAACCTTGTCAAGACGATCAAAAAACTTCGCCGAAAAGATGAC
ATTAGTCCCGAAGTTTCTGTAGTCCGCGATATTCGTGAGAGGGAGCTCCGTCTCTACACT
GATGCAGGGCGAGTTTGTCGACCGCTCTTCATTGTCGAGAACCAGCAGCTTGCCCTCCAG
AAGAAGCATATCAAATGGCTTAATCAGGGCTACCGCGATGATG---GCGAAGAGTTCAAG
TGGGAACAGCTGGTGAAGACAGGGATAATTGAGTTATTGGATGCCGAGGAGGAGGAAACA
GTGATGATTTCCATGACGCCGGAAGACTTGGAGAATTCCAGGTTACAATCTGCCGGCATC
AACCCCCACGAGCATGATGGAGAATTTGACCCCGCGGCGAGACTAAAGGCTGGAATCAAT
GCGCACACATGGACTCATTGCGAGATTCATCCTAGTATGATTCTTGGTGTCTGTGCCAGT
ATCATTCCTTTCCCCGATCACAACCAGGTGCGTAATGCTTCGTCGTAGGTTGGTAATGAC
CTTATACCTCTACAGTCACCGCGTAATACCTACCAATCCGCCATG
>taxa103
GGTTCATATTCTGCTCCCGTCATCGAATTCTTGGAAGAATGGGGTCTTGAATCACTGGAA
GAGAATGCACATTCGTCAACGCCCTGCACAAAGGTTTTCGTGAATGGTGTCTGGATGGGC
GTCCATCGTGATCCCGCCAACCTTGTCAAGACGATCAAAAAACTTCGTCGAAAAGACGAT
ATTAGTCCCGAAGTTTCTGTAGTCCGTGATATTCGAGAGAGGGAGCTTCGTCTCTACACT
GATGCAGGGCGAGTTTGTCGACCTCTCTTCATTGTCGAAAATCAGCAGCTTGCCCTGCAG
AAGAAGCATATCAAATGGCTCAATCAGGGCTACCGTGATGACGATGGTGAAGAGTTCAAA
TGGGAGCAGTTGGTGAAGACGGGGATAATCGAGCTATTGGATGCCGAGGAAGAGGAAACG
GTGATGATTTCCATGACGCCCGAAGACTTAGAGAATTCCAGGTTACAATCTGCAGGCATT
AACCCCCATGAGAACGATGGAGAGTTTGACCCCGCGGCTCGACTGAAGGCTGGAATCAAT
GCCCACACATGGACTCACTGCGAGATTCATCCTAGTATGATTCTTGGTGTGTGTGCCAGT
ATCATTCCATTCCCCGATCACAATCAGGTGCGTATTGCTTCGACATGGC-TGATAATGAC
CTTACGTCTTTGCAGTCACCGCGTAACACCTACCAATCCGCTATG
>taxa104
---------------CCCGTCATCGAATTCCTGGAAGAATGGGGCCTCGAGTCACTGGAA
GAGAATGCACATTCGTCCACGCCTTGCACAAAGGTTTTCGTGAATGGTGTCTGGATGGGC
GTACATCGTGATCCTGCCAACCTTGTCAAGACGATCAAAAAACTTCGCCGAAAAGATGAT
ATTAGTCCTGAAGTTTCTGTCGTCCGTGATATTCGCGAGAGGGAGCTTCGTCTCTACACC
GATGCTGGGCGAGTTTGTCGGCCACTCTTCATTGTCGAGAATCAGCAGCTTGCCCTGCAG
AAGAAGCATATAAAATGGCTTAATCAGGGCTACCGTGACGATGATGGAGAAGAGTTCAAG
TGGGAGCAACTGGTGAAGACAGGGATCATTGAATTACTGGACGCAGAAGAGGAGGAGACT
GTGATGATTTCCATGACGCCCGAAGACTTGGAGAATTCCAGGTTACAATCTGCAGGTATC
AACCCTCACGAGAATGATGGGGACTTTGACCCTGCGGCGCGACTAAAAGCTGGGATCAGT
GCGCACACATGGACTCACTGTGAGATCCATCCTAGTATGATTCTTGGTGTCTGTGCCAGT
ATCATTCCTTTCCCCGATCACAACCAGGTATGTTCAGTTGCTGCGTGCATTGATAAAGGC
CTTATACTGCTGCAGTCGCCACGTAACACGTACCAATCCGCC---
>taxa106
GGTTCATATTCTGCTCCCGTCATCGAATTTTTGGAAGAATGGGGCCTTGAATCACTGGAR
GAGAATGCACATTCATCAACGCCCTGCACGAAGGTCTTCGTAAACGGTGTCTGGATGGGC
GTACATCGTGATCCCGCCAACCTTGTGAAGACGATCAAAAAGCTTCGCCGGAAAGATGAC
ATTAGTCCCGAAGTTTCTGTGGTTCGTGATATTCGCGAGAGGGAGCTGCGTCTCTACACT
GACGCAGGGCGAGTTTGTCGACCTCTCTTCATTGTTGAAAATCAGCAGCTTGCCCTGCAG
AAGAAGCATATCAAATGGCTTAATCAGGGCTACCGCGACGATGATGGTGAAGAGTTCAAA
TGGGAGCAGCTGGTGAAGACAGGGATAATCGAATTATTGGATGCCGAGGAGGAGGAAACA
GTRATGATTTCTATGACACCAGAAGATTTGGAGAATTCCAGGCTACAATCTGCAGGCATC
AACCCGCACGAGAACGACGGAGAYTTTGACCCCGCGGCGCGACTAAAGGCTGGAATCAAT
GCRCACACATGGACTCACTGCGAGATCCATCCTAGTATGATTCTTGGTGTTTGTGCCAGT
ATCATTCCTTTCCCCGATCACAATCAGGTACGTGATACTTCGACATGGAT-GAAAATGAC
CTTACACCTTTGCAGTCACCGCGTAACACCTATCAATCCGCAATG
>taxa107
GGTTCATATTCTGCTCCCGTCATCGAATTTTTGGAAGAATGGGGTCTCGAATCACTGGAA
GAGAATGCACATTCATCAACGCCCTGCACGAAGGTTTTCGTGAACGGTGTCTGGATGGGC
GTACATCGTGACCCCGCCAACCTTGTGAAGACCATCAAAAAACTTCGCCGGAAAGATGAC
ATTAGTCCCGAAGTTTCTGTGGTTCGGGATATCCGCGAGAGGGAGCTTCGTCTCTACACT
GACGCAGGGCGAGTTTGTCGACCTCTCTTCATTGTTGAAAATCAGCAGCTTGCCCTACAG
AAGAAGCATATCAAATGGCTTAACCAGGGCTACCGCGACGATGATGGTGAAGAGTTCAAG
TGGGAGCATTTGGTGAAGACAGGGATAATTGAATTATTGGATGCCGAGGAGGAGGAGACA
GTGATGATTTCCATGACACCCGAAGATTTGGAGAATTCCAGGTTACAATCTGCAGGCATC
AATCCTCACGAGAACGACGGAGATTTTGACCCCGCGGCGCGACTGAAGGCTGGAATCAAT
GCGCACACATGGACTCACTGCGAGATTCATCCCAGTATGATTCTTGGTGTTTGTGCCAGT
ATCATTCCTTTCCCCGATCACAATCAGGTATGTATTACTTCGACATGGATTGATAATGAC
CTTACACCTCTGCAGTCACCGCGAAACACCTACCAGTCCGCTATG
>taxa108
GGTTCATATTCTGCTCCCGTCATCGAATTCTTGGAAGAATGGGGTCTCGAATCACTGGAA
GAGAACGCACATTCAGCAACGCCTTGCACAAAGGTTTTCGTGAACGGTGTCTGGATGGGC
GTGCATCGTGATCCCGCCAATCTTGTCAAGACAATCAAAAAACTTCGCCGAAAGGATGAC
ATTAGTCCCGAAGTCTCTGTAGTTCGTGATATTCGTGAGAGGGAGCTTCGCCTCTACACT
GATGCAGGGCGAGTTTGTCGACCTCTCTTCATTGTTGAAAACCAGCAGCTTGCCCTGCAG
AAGAAGCATATCAAATGGCTTAATCAGGGCTACCGCGATGATGATAGAGAAGAGTTCAAG
TGGGAGCAGCTGGTGAAGACAGGCATAATTGAGCTATTGGATTCTGAGGAGGAGGAAACA
GTGATGATTTCCATGACGCCAGAAGACTTGGAGAATTCCAGGTTACAATCTGCGGGCATC
AACCCCCACGAGAATGATGGAGACTTTGACCCCGCGGCGCGACTAAAGGCTGGAATCAAY
GCGCACACATGGACTCACTGCGAGATTCATCCTAGTATGATTCTTGGCGTCTGTGCCAGT
ATTATTCCATTCCCCGATCACAACCAGGTGTGTACTTCTTCGACGTGGATTGATAATGAC
CTTACATCTTTGCAGTCACCGCGTAACACCTATCAATCCGCCATG
>taxa109
GGCTCATATTCTGCTCCCGTCATCGAATTCTTGGAAGAATGGGGCCTTGAATCACTGGAA
GAGAATGCACATTCAGCGACGCCCTGTACAAAGGTTTTTGTGAACGGTGTCTGGATGGGT
GTGCATCGTGATCCTGCCAACCTTGTCAAGACGATCAAAAAGCTTCGCCGAAAAGATGAT
ATTAGTCCCGAAGTCTCTGTAGTTCGTGATATTCGTGAGAGGGAGCTTCGCCTCTACACT
GATGCAGGGCGAGTTTGTCGACCTCTCTTCATTGTCGAAAATCAGCAGCTTGCCCTGCAG
AAGAAGCATATCAAATGGCTTAATCAGGGCTACCGCGATGATGACAGCGAAGAGTTCAAA
TGGGAACAGCTGGTGAAGACAGGGATAATTGAGCTATTGGATGCCGAGGAGGAGGAGACG
GTGATGATTTCCATGACGCCGGAAGACTTGGAGAATTCCAGGTTACAATCCGCAGGCATC
AACCCCCACGAGAATGATGGAGAATTTGACCCTGCAGCGCGACTAAAGGCTGGGATCAAT
GCGCATACATGGACTCACTGCGAGATTCATCCTAGTATGATTCTTGGTGTCTGTGCCAGT
ATCATTCCATTCCCCGATCACAATCAGGTGCGTACTTCTCCGATGTGGATTGATAATGAC
CTTACATCTCTGCAGTCACCACGTAACACCTACCAATCCGCTATG
>taxa110
GGTTCATATTCTGCTCCCGTCATCGAATTCTTGGAAGAATGGGGTCTCGAATCACTGGAA
GAGAATGCCCATTCGTCGACACCCTGCACAAAAGTTTTCGTGAACGGTGTCTGGATGGGC
GTGCATCGTGATCCCGCCAACCTTGTCAAGACGATTAAGAAACTTCGCCGAAAAGATGAT
ATTAGTCCCGAGGTTTCTGTAGTCCGTGACATTCGTGAGAGGGAGCTTCGTCTCTATACT
GATGCAGGACGTGTTTGTCGACCTCTCTTCATTGTCGAAAATCAGCAGCTTGCCCTGCAG
AAGAAGCATATCAAATGGCTTAATCAGGGCTACCGCGATGACGATGGCGAAGAGTTCAAA
TGGGAGCAGCTGGTGAAGACAGGGATCATTGAGTTATTGGATGCCGAGGAGGAGGAAACA
GTGATGATTTCCATGACGCCAGAAGACTTGGAGAATTCCAGGTTACAATCTGCAGGCATT
AACCCCCACGAGAATGATGGAGAGTTTGACCCCGCAGCGCGACTCAAGGCTGGAATCAAT
GCGCACACATGGACTCACTGCGAGATTCATCCTAGTATGATTCTTGGTGTCTGTGCCAGT
ATCATTCCTTTCCCCGATCACAACCAGGTGGGTACTGCTTCGACACGGACTAATAATGGC
CTTACACCTCTGCAGTCACCGCGTAACACCTACCAATCCGCTATG
>taxa116
------------------------------------------------------------
------------------------------------------------GTCTGGATGGGC
GTGCACCGTGACCCCGCCAACCTCGTCAAGACTATCAAAAAGCTTCGCCGCAAAGATGAC
ATTAGTCCTGAAGTCTCCGTGGTCCGCGATATTCGTGAGAGGGAGCTTCGTCTCTACACT
GACGCGGGCCGAGTTTGTCGGCCTCTTTTCATTGTCGAAAATCAGCAGCTTGCGTTGCAG
AAGAAACATATCAAATGGCTTAACCAGGGATACCGTGATGACGATGGCGACGAGTTCAAG
TGGGAACAGCTAGTGAAGACAGGTATCATTGAGCTGTTGGACGCAGAGGAGGAGGAAACT
GTAATGATTTCCATGACACCTGAAGATTTGGAGAATTCCAGGTTGCAATCCGCAGGTATC
AACCCCCACGAGAATGATGGAGACTTTGATCCTGCGGCGCGATTGAAGGCTGGAATTAAT
GCGCACACATGGACTCACTGTGAGATTCACCCTAGTATGATCCTCGGTGTCTGCGCCAGT
ATAATTCCTTTCCCCGATCACAACCAGGTACGTATTGATTTTAGATGGGGTGATATTGAC
CTCACACTTCTGCAGTCGCCACGTAACACC---------------
>taxa117
GGTTCGTACTCTGCTCCCGTCATTGAGTTTTTAGAGGAATGGGGTCTCGAATCACTGGAR
GAAAATGCACATTCGTCAACGCCCTGTACGAAGGTCTTCGTGAACGGTGTCTGGATGGGC
GTGCACCGGGATCCTGCCAATCTTGTCAAGACCATCAAAAAGCTTCGCCGCAAAGATGAC
ATTAGTCCCGAAGTCTCTGTAGTCCGTGATATTCGTGAGAGGGAGCTTCGTCTCTACACC
GACGCAGGTCGAGTTTGTCGGCCTCTGTTTATTGTCGAAAATCAGCAGCTTGCTCTGCAG
AAGAAACATATCAAATGGCTTAGCCAGGGGTACCGTGATGACGATGGCGAAGAATTCAAG
TGGGAGCAACTGGTGAAAACGGGTATCATTGAGTTATTGGACGCAGAGGAGGAAGAAACG
GTAATGATTTCCATGACGCCCGAAGACTTGGAGAATTCCAGGCTGCAATCCGCAGGTATC
AACCCCCATGAGAATGATGGAGACTTCGATCCCGCAGCGCGATTGAAGGCTGGAATCAAT
GCGCACACATGGACTCACTGTGAGATCCATCCTAGCATGATCCTCGGTGTCTGCGCCAGT
ATAATTCCCTTTCCCGATCACAACCAGGTGTGTATTTACTCTGGATAGAATGTCAATGGC
CTCACACTTCCGCAGTCGCCACGTAACACTTATCAGTCTGCTATG
>taxa118
------------------------------------------------------------
------------------------------------------------GTCTGGATGGGC
GTGCACCGCGACCCCGCCAACCTTGTCAAGACTATCAAAAAGCTTCGCCGTAAAGATGAT
ATTAGTCCTGAAGTCTCTGTAGTCCGCGATATTCGTGAGAGGGAGCTCCGTCTCTACACC
GACGCAGGCCGAGTTTGTCGGCCTCTGTTCATTGTCGAAAACCAGCAGCTTGCCCTGCAG
AAGAAACATATCAAATGGCTTAACCAGGGGTACCGTGATGACGATGGCGAAGAGTTCAAG
TGGGAGCAACTGGTGAAGACAGGTATCATTGAGCTGTTGGATGCAGAGGAGGAAGAAACA
GTGATGATTTCCATGACGCCTGAAGATTTGGAGAATTCCAGGTTACAGTCCGCAGGTATC
AACCCCCACGAGAATGATGGAGACTTCGATCCCGCGGCGCGATTGAAGGCCGGAATCAAT
GCGCACACATGGACTCACTGTGAGATTCATCCTAGTATGATCCTCGGTGTCTGCGCCAGT
ATAATTCCGTTCCCCGATCACAACCAGGTGCGTATTAATTCTAGATAGAATGATAATGGC
CTCACACTTCCGCAGTCACCACGTAACACCTATCAATCCGCTATG
>taxa135
-------------CTCCGGTGATCGAATTCTTGGAGGAATGGGGTCTCGAATCACTAGAA
GAAAATGCGCATTCGTCGACACCCTGTACGAAGGTCTTCGTGAACGGTGTCTGGATGGGT
GTACACCGTGATCCCGCCAACCTTGTCAAAACTATCAAAAAGCTTCGCCGCAAAGATGAC
ATTAGTCCCGAAGTTTCTGTAGTCCGCGATATTCGTGAGAGGGAGCTTCGTCTCTACACT
GACGCAGGTCGTGTTTGTCGACCTCTGTTCATTGTCGAAAACCAGCAGCTCGCCCTGCAA
AAGAAGCATATTAAATGGCTTAACCAGGGCTACCGTGATGACGATGGCGAAGAGTTCAAG
TGGGAGCAACTGGTGAAGACAGGTATCATTGAGCTATTGGATGCAGAGGAGGAAGAAACG
GTAATGATTTCCATGACGCCAGAGGACTTGGAGAATTCCAGATTACAATCCGCTGGCATA
AACCCCCACGAGAATGATGGAGACTTCGATCCGGCGGCGCGATTGAAGGCTGGAATCAAT
GCGCACACATGGACTCATTGTGAGATCCATCCAAGTATGATCCTCGGTGTTTGCGCCAGT
ATCATTCCTTTCCCCGATCACAACCAGGTGCGCATTAACGCTGTATAGAATGATAAAGGC
CTTACACTTCTGCAGTCGCCGCGTAACACTTATCAATCCGCTATG
>taxa127
GGTTCATACTCGGCTCCTGTCATCGAATTCTTGGAAGAGTGGGGCCTCGAGTCATTGGAG
GAGAATGCACACTCGTCGACACCCTGTACGAAAGTTTTCGTGAACGGTGTCTGGATGGGT
GTGCATCGTGATCCTGCCAACCTCGTCAAGACCATCAAGAAACTTCGCCGGAAGGACGAT
ATCAGCCCTGAAGTGTCTGTCGTTCGCGACATCCGTGAAAGGGAGCTTCGTCTCTATACC
GATGCCGGTCGAGTCTGTCGACCCCTCTTCATCGTCGAAAATCAGCAGCTCGCCCTACAG
AAGAAGCATGTCAAATGGCTTAATCAAGGATACCGGGATGACGATGGCGAAGAGTACAAA
TGGGAGCAGCTCGTGAAGACAGGCATCATCGAGTTGTTAGATGCGGAGGAGGAGGAAACT
GTGATGATATCCATGACGCCCGAAGACTTGGAGAACTCCAGGTTGCAATCTGCAGGTATC
AATCCTCATGAGAATGATGGCGACTTCGACCCCGCTGCACGACTAAAGGCTGGAATCAAT
GCGCATACATGGACTCACTGCGAGATCCATCCTTCTATGATTCTTGGTGTCTGCGCCAGT
ATCATTCCTTTCCCCGATCACAACCAGGTATGTACTCGTATCCACTTAGCCGGCGACAAC
CTGACGGTTTTACAGTCGCCGCGTAACACCTACCAATCCGCTATG
>taxa128
------------GCTCCTGTCATCGAATTCCTGGAAGAGTGGGGCCTCGAGTCATTGGAG
GAGAATGCACATTCGTCGACGCCCTGCACGAAAGTTTTCGTGAACGGTGTCTGGATGGGC
GTGCATCGCGATCCTGCCAACCTTGTCAAGACCATCAAGAAACTCCGCCGGAAAGACGAT
ATCAGCCCCGAGGTGTCTGTCGTTCGCGACATTCGTGAAAGGGAGCTTCGCCTCTATACC
GATGCAGGTCGAGTCTGTCGACCCCTCTTCATTGTTGAAAATCAGCAGCTCGCCCTACAG
AAGAAGCATATCAAATGGCTTAACCAAGGATACCGAGATGACGATGGCGAAGAGTTCAAG
TGGGAGCAGCTGGTGAAGACAGGCATCATCGAGTTGTTGGATGCAGAGGAAGAGGAAACG
GTGATGATATCCATGACGCCCGAAGACTTGGAGAACTCTAGGTTACAGTCTGCGGGGATC
AACCCTCACGAGAACGAGAGCGACTTCGATCCAGCCGCACGACTCAAGGCCGGAATCAAT
GCGCATACATGGACTCACTGCGAGATCCATCCTTCCATGATTCTTGGTGTCTGTGCCAGC
ATCATTCCCTTCCCCGATCACAACCAGGTATGTACTTGTACCCACTGAACTGGCAACAGC
CTGACGATTTTCCAGTCGCCGCGTAATACCTACCAATCCGCTATG
>taxa129
GGCTCATATTCCGCTCCTGTCATCGAATTCTTGGAAGAGTGGGGCCTCGAGTCATTGGAG
GAGAACGCACACTCGTCGACGCCCTGCACGAAAGTCTTCGTGAACGGTGTCTGGATGGGT
GTGCATCGTGATCCCGCCAACCTTGTCAAGACCATCAAGAAACTCCGGCGGAAGGACGAT
ATCAGCCCCGAAGTGTCTGTGGTTCGGGACATTCGTGAACGGGAGCTTCGTCTCTATACC
GATGCAGGCCGAGTCTGTCGACCGCTCTTCATCGTTGAAAACCAGCAGCTCGCCCTCCAG
AAGAAGCATATCAAATGGCTTAACCAAGGATACCGGGATGACGATGGCGAGGAGTTTAAG
TGGGAGCAGCTCGTCAAGACAGGAATCATTGAGTTGTTGGATGCGGAGGAGGAGGAAACG
GTGATGATATCCATGACCCCCGAAGACCTGGAGAACTCCAGGTTACAATCTGCTGGAATT
AACCCTCACGAGAACGACGGTGAGTTCGATCCTGCTGCACGACTCAAAGCCGGAATCAAT
GCGCATACGTGGACTCACTGCGAGATCCATCCTTCCATGATTCTTGGGGTCTGTGCCAGT
ATTATTCCTTTCCCCGATCATAACCAGGTATGTGCTCATGCACAGTGAGCTGGCGACAGC
CTGACAGTTCTCCAGTCGCCGCGTAACACCTACCAATCTGCTATG
>taxa130
GGTTCATATTCCGCTCCTGTCATCGAATTCTTGGAAGAGTGGGGCCTCGAGTCGTTGGAR
GAGAACGCACACTCGTCGACGCCCTGCACGAAAGTCTTCGTGAACGGTGTCTGGATGGGT
GTGCATCGTGATCCCGCCAACCTTGTCAAGACCATCAAGAAACTTCGGCGGAAGGACGAT
ATCAGCCCCGAAGTGTCTGTGGTTCGGGACATTCGTGAACGGGAGCTTCGTCTCTATACC
GATGCAGGCCGAGTCTGTCGGCCGCTCTTCATCGTTGAAAATCAGCAGCTCGCCCTGCAG
AAGAAGCATGTCAAATGGCTTAACCAAGGATACCGGGATGACGATGGCGAGGAGTTTAAG
TGGGAGCAGCTCGTTAAGACAGGAATAATCGAGTTGTTGGATGCGGAGGAGGAGGAAACG
GTGATGATATCCATGACCCCCGAAGACTTGGAGAACTCCAGGTTACAATCTGCTGGAATT
AACCCTCACGAGAACGACGGCGAGTTCGATCCTGCTGCACGACTCAAAGCCGGAATCAAT
GCGCATACGTGGACTCACTGCGAGATCCATCCTTCCATGATTCTTGGGGTCTGTGCCAGT
ATTATTCCTTTCCCCGATCATAACCAGGTATGTGCTCATGCACGGTGAGCCGGCGACAGC
CTGACAGTTCTCCAGTCGCCGCGTAACACCTACCAATCTGCTATG
>taxa131
GGTTCCTACTCCGCTCCAGTAATYGAGTTCTTGGAAGAGTGGGGTCTTGAATCATTAGAG
GAGAACGCACATTCGTCGACGCCGTGCACGAAGGTCTTCGTGAATGGTGTTTGGATGGGT
GTCCATCGTGACCCTGCTAACCTTGTCAAGACCATTAAGAAACTCCGCCGGAAGGACGAT
ATCAGTCCCGARGTTTCAGTGGTTCGCGACATCCGTGAGAGGGAGCTTCGTCTCTACACC
GATGCGGGGCGAGTCTGTCGACCACTCTTCATTGTCGAAAACCAGCAACTCGCTTTACAG
AAGAAGCATATCAAGTGGCTCAACCAAGGATACCGTGACGACGATGGCGAGGATTTCAAA
TGGGAACAGCTGGTGAAATCCGGCATCATCGAGTTGTTGGATGCTGAGGAGGAGGAAACG
GTGATGATTTCCATGACGCCAGAAGACTTGGAGAACTCTAGGCTGCAATCTGCAGGCATC
AACCCTCACGAGAATGACGGTGACTTCGACCCTGCCGCGCGGCTGAAAGCAGGAATAAAT
GCGCACACATGGACGCACTGCGAGATTCATCCTAGTATGATTCTTGGTGTGTGTGCGAGT
ATCATTCCTTTTCCCGATCACAACCAGGTGTGTA-TGGTGCACATTAGGCTGTTTTGAGG
CTTATATTCGTTTAGTCACCGCGTAATACCTACCAATCGGCAATG
>taxa133
GGTTCATATTCTGCTCCAGTCATTGAATTCTTGGAAGAATGGGGTCTTGAATCACTCGAA
GAGAATGCACATTCRTCGACGCCCTGCACAAAGGTTTTCGTGAACGGTGTCTGGATGGGC
GTGCATCGTGATCCCGCCAACCTTGTCAAGACGATCAAAAAACTCCGCCGAAAAGATGAC
ATTAGTCCTGAAGTTTCTGTAGTCCGTGATATTCGTGAGAGGGAACTTCGTCTCTACACT
GATGCAGGGCGAGTTTGTCGGCCTCTCTTCATTGTCGAAAATCAGCAGCTTGCCCTGCAG
AAGAARCACATCAAATGGCTTAATCAGGGCTACCGTGACAATGACGGCGAAGAGTTCAAG
TGGGAGCAGCTGGTGAAGACGGGAATAATCGAGTTACTGGAYGCCGAGGAGGAAGAAACG
GTGATGATTTCCATGACGCCGGAGGACTTGGAGAATTCCAGGTTACAATCGGCAGGCATC
AACCCCCATGAGAATGATGGAGATTTTGACCCCGCAGCGCGGCTAAAGGCTGGAATYAAT
TCGCATACATGGACTCACTGTGAGATTCATCCTAGTATGATTCTTGGTGTCTGTGCCAGC
ATCATTCCTTTCCCCGATCACAACCAGGTGTGTACTGCTTCGATGAGGATTGATGGTG--
---------------------------------------------
>taxa134
GGTTCATATTCTGCTCCAGTCATTGAATTCTTGGAAGAATGGGGTCTTGAATCACTCGAA
GAGAATGCACATTCRTCGACGCCCTGCACAAAGGTTTTCGTGAACGGTGTCTGGATGGGC
GTGCATCGTGATCCCGCCAACCTTGTCAAGACGATCAAAAAACTCCGCCGAAAAGATGAC
ATTAGTCCTGAAGTTTCTGTAGTCCGTGATATTCGTGAGAGGGAACTTCGTCTCTACACT
GATGCAGGGCGAGTTTGTCGGCCTCTCTTCATTGTCGAAAATCAGCAGCTTGCCCTGCAG
AAGAARCACATCAAATGGCTTAATCAGGGCTACCGTGACAATGACGGCGAAGAGTTCAAG
TGGGAGCAGCTGGTGAAGACGGGAATAATCGAGTTACTGGAYGCCGAGGAGGAAGAAACG
GTGATGATTTCCATGACGCCGGAGGACTTGGAGAATTCCAGGTTACAATCGGCAGGCATC
AACCCCCATGAGAATGATGGAGATTTTGACCCCGCAGCGCGGCTAAAGGCTGGAATYAAT
TCGCATACATGGACTCACTGTGAGATTCATCCTAGTATGATTCTTGGTGTCTGTGCCAGC
ATCATTCCTTTCCCCGATCACAACCAGGTGTGTACTGCTTCGATGAGGATTGAT------
---------------------------------------------
>taxa170
------------------------------------------------------------
------------------------------------------------GTCTGGATGGGT
GTACATCGTGATCCCGCCAACCTTGTCAAGACGATCAAAAAACTTCGCCGAAAAGATGAC
ATTAGCCCCGAGGTTTCTGTAGTCCGCGACATTCGTGAGAGGGAGCTTCGTCTATACACC
GATGCAGGACGAGTTTGTCGACCTCTCTTCATCGTCGAAAACCAGCAGCTTTCCTTGCAG
AAGAAGCATATCAAATGGCTTAATCAGGGTTACCGCGATGATGACGGTGAAGAGTTCAGG
TGGGAGCAACTGGTGAAGACAGGAATAATCGAGTTACTAGATGCCGAGGAGGAGGAAACA
GTGATGATATCCATGACACCAGAGGACTTGGAGAATTCCAGGTTACAATCTGCGGGTATC
AATCCTCATGAGAACGACGGTGACTTTGACCCTGCAGCGCGCCTGAAGGCTGGAATCAAC
ACGCACACATGGACTCACTGCGAGATTCATCCCAGTATGATTCTCGGTGTCTGTGCCAGC
ATCATTCCTTTCCCCGATCATAACCAGGTGCGTATCGCTTTGAC-TCGACTGATAGCAGC
CTCACACTTTTGCAGTCACCGCGTAATACTTACCAATCTGCTATG
>taxa174
------------------------------------------------------------
------------------------------------------------GTCTGGATGGGT
GTACACCGTGATCCCGCCAACCTTGTCAAGACAATCAAGAAACTTCGCCGGAAAGACGAC
ATCAGTCCGGAAGTTTCGGTCGTCCGCGACATTCGCGAGAGGGAGCTTCGTCTCTATACT
GATGCAGGGCGAGTTTGTCGACCGCTCTTCATTGTTGAAAATCAGCAGCTTGCCCTGCAG
AAGAAGCACATCAAGTGGCTTAATCAGGGTTTCCGCGATGACGACGGCGAAGAGTTCAAA
TGGGAACAGCTGGTGAAGACAGGAATAATCGAGCTATTAGATGCCGAGGAGGAGGAAACA
GTGATGATTTCGATGACCCCGGAGGACTTGGAGAATTCCAGGTTACAGTCAGCGGGCATC
AACCCCCACGAGAACGATGGTGACTTTGACCCCGCGGCTCGACTAAAGGCCGGAATCAAT
GCGCATACGTGGACGCACTGCGAGATTCATCCTAGTATGATTCTTGGTGTGTGTGCTAGT
ATCATTCCGTTCCCCGATCACAACCAGGTGCGTGCTACTTCGAC-TGGATCGATGGTGGC
CTTACGCCTTCACAGTCGCCACGTAACACCTACCAA---------
>taxa178
GGTTCATATTCCGCTCCCGTCATCGAATTTTTGGAAGAATGGGGTCTTGAATCACTGGAA
GAGAATGCACACTCGTCAACGCCCTGCACGAAGGTTTTCGTGAACGGTGTCTGGATGGGC
GTGCATCGTGATCCCGCCAACCTTGTAAAGACAATAAAAAAACTTCGCCGAAAAGATGAC
ATCAGTCCTGAAGTTTCTGTAGTTCGTGATATTCGCGAGAGGGAGCTTCGCCTCTACACT
GATGCTGGGCGAGTTTGTCGACCTCTCTTCATTGTCGAAAACCAGCAGCTTGCCCTGCAG
AAGAAGCATATCAAATGGCTGAACCAGGGCTACCGCGATGATGATGGCGAAGAGTTCAAG
TGGGAGCARTTGGTGAAGACTGGGATAATTGAGTTACTGGATGCCGAGGAGGAGGAGACG
GTGATGATTTCCATGACACCAGAAGACTTGGAGAATTCCAGGTTACAGTCCGCAGGCATC
AACCCCCACGAGAATGATGGAGATTTTGATCCTGCGGCACGCCTGAAGGCTGGAATTAAT
GCACACACATGGACTCACTGCGAGATCCATCCTAGTATGATTCTTGGAGTCTGTGCTAGT
ATCATTCCTTTCCCCGACCACAACCAGGTATGTACTATTTCGAC-TGGATTGGTGATGA-
CTTACACTTCTGCAGTCACCACGGAACACCTACCAGTC-------
>taxa181
GGTTCATATTCTGCTCCAGTCATTGAATTCTTGGAAGAATGGGGTCTCGAATCTCTAGAA
GAAAACGCACATTCGTCGACGCCCTGCACAAAGGTGTTCGTGAACGGTGTCTGGATGGGC
GTGCATCGTGATCCTGCCAACCTTGTCAAGACGATCAAAAAGCTTCGCCGAAAAGATGAC
ATCAGTCCCGAAGTTTCTGTAGTCCGCGATATTCGTGAGAGGGAACTTCGTCTCTACACG
GATGCGGGGCGAGTTTGTCGACCGCTTTTCATCGTCGAGAATCAGCAGCTTGCGTTACAG
AAGAAGCATATCAAATGGCTTAATCAGGGCTACCGCGATGATGATGGCGAAGAATTTAGG
TGGGAGCACCTGGTGAAGACAGGGATAATCGAGTTGTTGGATGCTGAGGAGGAAGAAACA
GTGATGATCTCCATGACACCGGAGGACTTGGAGAATTCCAGGTTACAGTCCGCAGGCATC
AACCCCCACGAGAACGATGGAGACTTTGACCCTGCAGCGCGATTAAAGGCTGGAATCAAT
GCCCATACATGGACTCACTGCGAGATCCACCCTAGTATGATTCTTGGTGTCTGTGCCAGT
ATCATTCCTTTCCCCGATCACAACCAGGTGAGCACTGCTTCGACGCGGATTGATGATTAC
CTTACAGTTTTGCAGTCACCGCGTAACACCTACCAATCCGCTATG
>taxa183
GGTTCGTACTCTGCTCCCGTCATCGAATTCTTGGAAGAATGGGGTCTCGAATCATTGGAA
GAGAATGCACATTCTTCGACGCCCTGCACAAAGGTTTTCGTGAATGGCGTCTGGATGGGC
GTGCATCGTGATCCCGCCAACCTTGTCAAGACGATCAAAAAGCTTCGCCGAAAAGATGAT
ATTAGCCCTGAAGTTTCTGTAGTCCGTGATATCCGTGAGAGAGAGCTTCGTCTTTACACT
GATGCCGGGCGAGTTTGTCGACCGCTCTTCATTGTCGAAAATCAGCAACTTGCCCTGCAG
AAGAAGCATATCAAATGGCTTAATCAGGGCTACCGCGACGACGATGGCGAAGAGTTCAAG
TGGGAGCAGTTGGTGAAGACAGGGATAATTGAGCTCTTGGATGCCGAGGAGGAGGAAACA
GTGATGATTTCCATGACGCCGGAAGACTTGGAAAATTCCAGGTTACAATCTGCAGGTATA
AACCCTCACGAAAATGATGGAGAGTTTGACCCTGCGGCGCGACTCAAAGCTGGAATCAGT
GCGCACACATGGACTCACTGTGAGATTCATCCCAGCATGATTCTTGGTGTTTGTGCCAGT
ATCATTCCTTTCCCCGATCACAATCAGGTACGTACTACTTCGACGCGAGTTGACAGTGTT
CTTATACTTCTACAGTCGCCACGCAATACGTACCAATCCGCTATG
>taxa184
GGTTCATATTCTGCTCCAGTCATCGAATTCTTGGAAGAATGGGGTCTCGAATCTCTGGAA
GAGAATGCACATTCGTCGACGCCCTGCACAAAGGTTTTCGTGAACGGTGTCTGGATGGGC
GTCCATCGTGATCCCGCCAACCTTGTCAAGACGATCAAAAAACTTCGCCGAAAAGATGAT
ATTAGTCCTGAAGTTTCTGTAGTCCGTGATATTCGTGAGAGGGAACTTCGTCTCTACACT
GATGCAGGGCGAGTTTGTCGACCTCTCTTCATTGTCGAAAATCAGCAGCTTGCCCTGCAG
AAGAAACATATCAAATGGCTTAATCAGGGTTTCCGCGAAGATGATGGCGAGGAGTTCAAG
TGGGAGCAGCTGGTGAAGACAGGGATAATTGAGCTATTGGATGCCGAGGAGGAGGAAACA
GTAATGATTTCCATGACGCCAGAAGACTTGGAGAATTCCAGGTTACAATCGGCAGGCATC
AACCCACACGAGAATGATGGAGAGTTTGACCCCGCAGCGCGACTAAAGGCTGGAACCAAT
GCCCATACATGGACTCACTGCGAGATTCATCCTAGTATGATTCTTGGTGTCTGTGCCAGT
ATCATTCCTTTCCCCGATCACAGCCAGGTGCGTACCGCTTCGACGTGGATTGATAATGGC
CTTACCCCTCTGTAGTCACCGCGTAACACCTACCAATCCGCTATG
>taxa187
GGTTCTTATTCTGCTCCTGTCATCGAGTTTTTGGAAGAATGGGGCCTGGAATCGCTGGAG
GAGAATGCACATGCATCGACACCCTGCACAAAAGTTTTCGTGAATGGTGTCTGGATGGGC
GTGCATCGTGACCCTGCCAACCTTGTCAAGACGATCAAGAAACTACGTAGAAAAGACGAC
ATAAGCCCGGAGGTCTCTGTAGTCCGTGATATTCGTGAGAGGGAGCTTCGCCTATACACT
GATGCAGGGCGAGTTTGTCGACCCCTTTTCATTGTCGAAAATCAGCAGCTYTCCCTTCAA
AAGAAGCATATCAAATGGCTTAATCAAGGTTTCCGTGATGATGATGGCGAAGAATTCAAA
TGGGAGCAGTTGGTGAAGTCAGGGATCATTGAACTACTGGACGCCGAGGAGGAGGAAACG
GTAATGATCTCCATGACGCCGGAGGATCTCGAAAATTCCAGGTTACAATCTGCTGGCATC
AACCCGCATGAAAATGATGGCGATTATGACCCTGCAGCACGACTAAAGGCCGGAATTAAT
GCGCATACATGGACCCACTGCGAGATTCATCCTAGTATGATTCTTGGTGTGTGCGCCAGT
ATCATTCCTTTCCCAGATCATAACCAGGTACGTACTACTAA-ATATGGAAACCCATTGGT
CTTACACTTTTGCAGTCACCGCGTAACACCTACCAATCTGCCATG
>taxa191
------------------------------------------------------------
------------------------------------------------------------
------------------------------------------------------------
------------------------------------------------------------
------------------------------------------------------------
------------------------------------------------------TTCAAA
TGGGAACAATTAGTGAAAACAGGGATAATCGAGTTGCTAGACGCTGAGGAGGAGGAAACA
GTGATGATATCCATGACACCGGAGGACTTGGAGAATTCTAGGTTACAATCAGCAGGGATC
AACCCGCACGAGAACGATGGAGATTTTGATCCCGCAGCGCGGCTAAAGGCTGGGATTAAT
GCGCACACGTGGACTCATTGCGAGATTCATCCAAGTATGATCCTTGGTGTTTGTGCTAGT
ATCATCCCCTTCCCCGATCACAACCAGGTATGTCCTGCTTC-------------------
---------------------------------------------
>taxa192
GGTTCATATTCAGCTCCTGTCATCGAATTCTTGGAAGAGTGGGGTCTTGAATCGTTGGAA
GAAAATGCGCACTCGTCGACTCCCTGTACAAAAGTTTTCGTGAATGGTGTCTGGATGGGC
GTTCATCGTGATCCTGCCAACCTTGTCAAGACGATCAAAAAGCTTCGYCGAAAAGATGAC
ATCAGTCCAGAGGTTTCGGTCGTCCGAGATATCCGCGAAAGGGAACTTCGCCTCTACACT
GATGCAGGACGAGTCTGTCGACCTCTCTTCATTGTGGAAAACCAACAGCTTGCCCTGCAA
AAGAAGCACATCAAATGGCTTAATCAGGGTTACCGCGATGATGACGGCGAGGAATTCAAG
TGGGAACACCTAGTGAAGACGGGGATCATCGAGTTATTGGATGCCGAAGAGGAGGAAACT
GTGATGATTTCCATGACGCCGGAAGACTTGGAGAATTCTAGGTTGCAGTCGGCAGGCATA
AACCCCCACGAGAATGATGGAGACTTCGACCCTGCGGCACGATTGAAGGCTGGGATCAAC
GCACATACATGGACCCACTGCGAGATTCATCCTAGTATGATTCTTGGTGTTTGCGCTAGT
ATCATTCCATTCCCTGATCACAACCAGGT-------------------------------
---------------------------------------------
>taxa195
------------------------------------------------------------
-AGAATGCCCATTCGTCGACGCCTTGCACAAAAGTTTTTGTGAATGGTGTTTGGATGGGT
GTGCATCGTGACCCTGCTAATCTGGTCAAAACGATCAAAAAGCTTCGCCGAAAAGACGAT
ATTAGTCCCGAGGTTTCTGTTGTTCGCGATATTCGTGAGAGAGAACTTCGTCTCTACACT
GACGCAGGGCGAGTCTGTCGGCCTCTCTTTATTGTCGAAAATCAGCAACTTGCGCTGCAA
AAGAAGCATATCAAATGGCTTAACCAGGGTTACCGCGATGACGATGGTGAAGAGTTCAAG
TGGGAGCATCTGGTAAAAACCGGAATAATAGAATTATTAGATGCTGAAGAGGAGGAGACG
GTGATGATATCCATGACACCAGAGGACTTAGAGAACTCCAGATTGCAGTCTGCAGGTATC
AACCCTCACGAGAACGACGGAGACTTTGACCCTGCAGCACGACTAAAGGCTGGGATCAAT
GCCCACACATGGACGCACTGCGAGATTCATCCTAGTATGATCCTTGGTGTCTGCGCTAGT
ATCATTCCTTTCCCTGATCATAACCAGGTGCG----------------------------
---------------------------------------------
>taxa201
------------------------------------------------------------
----------ATTCATCGACGCCCTGCACAAAGGTTTTCGTGAATGGTGTTTGGATGGGC
GTGCATCGTGACCCTGCCAACCTTGTCAAGACGATTAAAAAACTTCGCCGGAAAGATGAC
ATTAGTCCAGAAGTTTCTGTAGTCCGTGACATTCGTGAGAGGGAACTTCGTCTCTACACT
GATGCAGGCCGGGTTTGTCGACCTCTCTTCATCGTCGAAAATCAGCAGCTTGCCCTGCAG
AAGAAGCATATCAAATGGCTTAATCAGGGCTCCCGCGATGGCGATGGTGAAGAGTTCAAG
TGGGAGCAGTTGGTGAAGACGGGGATAATTGAGTTGTTGGATGCCGAGGAGGAGGAAACA
GTGATGATTTCCATGACACCGGAGGATTTGGAGAATTCCAGGTTACAATCCGCAGGCATC
AACCCCCATGAGAATGATGGAGACTATGATCCCGCGGCACGACTAAAGGCTGGAATCAAT
GCGCACACATGGACTCATTGCGAAATTCATCCCAGTATGATTCTCGGTGTTTGTGCTAGT
ATCATTCCTTTCCCCGATCACAAC------------------------------------
---------------------------------------------
>taxa207
GGCTCATACTCAGCTCCTGTCATCGAATTCTTGGAGGAGTGGGGTCTYGAATCATTAGAA
GAGAAYGCCCACTCGTCAACACCCTGTACAAAAGTTTTCGTGAATGGTGTCTGGATGGGC
GTGCATCGTGATCCCGCAAACCTTGTTAAGACGATCAAAAAGCTTCGCCGAAAAGACGAC
ATAAGTCCCGAGGTCTCAGTGGTCCGTGATATCCGCGAGAGAGAGCTTCGTCTCTACACA
GATGCAGGAAGAGTCTGTCGACCWCTCTTCATCGTTGAAAACCAGCAGCTTGCTCTACAA
AAGAAGCATATCAAATGGCTTAACCAAGGCTTCCGCGATGACGATGGCGAAGAGTTCAAG
TGGGAACATCTAGTGAAGACGGGGATAATAGAGYTATTGGATGCCGAGGAGGAGGAAACG
GTGATGATTTCTATGACGCCAGAGGACCTGGAGAATTCYAGGTTACAGTCGGCGGGCATA
AACCCCCAYGAGAACGATGGAGAYTATGACCCTGCGGCGCGGTTGAAGGCTGGGATCAAT
GCACACACGTGGACCCACTGYGAGATTCATCCTAGCATGATTCTTGGTGTCTGTGCTAGT
ATCATTCCTTTCCCTGATCACAACCAGGTCCGTATTGATTKAATGTGTT-TGACGATGKT
CTTATAATTTTGCAGTCACCGCGTAACACCTACCAATCC------
>taxa215
GGTTCTTATTCTGCTCCCGTCATCGAGTTCTTAGAAGAATGGGGCCTCGAATCACTGGAA
GAGAATGCACATTCATCGACACCCTGTACAAAGGTTTTCGTGAACGGTGTCTGGATGGGC
GTACATCGTGACCCTGCCAACCTTGTCAAGACAATCAAAAAACTTCGCAGAAAAGATGAC
ATCAGTCCCGAAGTTTCTGTAGTCCGTGATATTCGTGAGAGGGAGCTTCGTCTATACACT
GATGCGGGGCGAGTTTGTCGACCACTCTTCATTGTCGAAAATCAGCAACTTTCCCTGCAG
AAGAAGCATATTAAGTGGCTTAATCAAGGTTACCGTGATGACGACGGCGAAGAGTTCAAA
TGGGAACAGTTGGTGAAGTCTGGGATAATTGAGTTATTGGATGCCGAGGAGGAGGAAACG
GTGATGATCTCCATGACGCCGGAGGACCTGGAAAATTCCAGGTTACAATCTGCAGGCATC
AATCCACATGAGAATGATGGGGATTTTGACCCTGCGGCGCGGCTAAAGGCTGGAATCAAT
GCGCATACGTGGACTCACTGCGAAATTCATCCGAGTATGATTCTTGGCGTATGTGCCAGC
ATCATTCCCTTCCCCGATCACAACCAGGTGCGTGTCAATTAA------------------
---------------------------------------------
>taxa137
GGTTCATATTCTGCTCCAGTCATCGAATTTCTGGAAGAGTGGGGTCTCGAATCTCTGGAA
GAGAATGCACACTCGTCGACGCCCTGCACAAAGGTTTTCGTGAACGGTGTCTGGATGGGC
GTTCATCGTGATCCCGCCAACCTTGACAAGACGATCAAAAAGCTTCGCCGAAAAGATGAC
ATTAGTCCTGAGGTTTCTGTAGTTCGTGATATTCGTGAGAGGGAACTTCGTCTCTACACT
GATGCAGGGCGAGTTTGTCGACCTCTCTTCATCGTCGAAAATCAGCAGCTTGCCCTGCAG
AAGAAACATATCAAATGGCTTAATCAGGGTTACCGCGATGAGGATGGCGAAGAGTTCAAG
TGGGAGCAGATGGTGAAGACAGGGATAATTGAGCTATTGGATGCCGAGGAGGAGGAAACC
GTAATGATTTCCATGACCCCGGAAGACTTGGAGAATTCCAGGTTACAATCGGCAGGCATC
AACCCACACGAGAATGATGGGGAATTTGACCCCGCAGCGCGACTAAAGGCTGGAATCAAT
GCCCATACATGGACTCACTGCGAGATTCATCCTAGTATGATTCTTGGTGTCTGTGCCAGT
ATTATTCCTTTCCCTGATCACAACCAGGTGCGTACGGCTTCGACGCGGATTGATAATGAC
CTTACCCCTCTACAGTCACCGCGTAACACCTACCAATCCGCTATG
>taxa136
GGTTCATATTCTGCTCCAGTCATCGAATTCCTGGAAGAGTGGGGTCTCGAATCTCTGGAA
GAGAATGCACATTCGTCGACGCCCTGCACAAAGGTTTTCGTGAACGGTGTCTGGATGGGC
GTTCATCGTGATCCCGCCAACCTTGTCAAGACGATCAAAAAGCTTCGCCGAAAAGATGAC
ATTAGTCCTGAGGTTTCTGTAGTTCGTGATATTCGTGAGAGGGAACTTCGTCTCTACACT
GATGCAGGGCGAGTTTGTCGACCTCTCTTCATCGTCGAAAATCAGCAGCTTGCCCTGCAG
AAGAAACATATCAAATGGCTTAATCAGGGCTACCGCGATGAGGATGGCGAAGAGTTCAAG
TGGGAGCAGATGGTGAAGACAGGGATAATTGAGCTATTGGATGCCGAGGAGGAGGAAACT
GTAATGATTTCCATGACCCCGGAAGACTTGGAGAATTCCAGGTTACAATCGGCAGGCATC
AACCCACACGAGAATGATGGGGAATTTGACCCCGCAGCGCGACTAAAGGCTGGAATCAAT
GCCCATACATGGACTCACTGCGAGATTCATCCTAGTATGATTCTTGGTGTCTGTGCCAGT
ATTATTCCTTTCCCTGATCACAACCAGGTGCGTACGGCTTCGACGCGGATTGATAATGAC
CTTACCCCTCTACAGTCACCGCGTAACACCTACCAATCCGCAATG
>taxa120
------------------------------------------------------------
------------------------------------------------GTCTGGATGGGC
GTGCACCGTGATCCTGCCAACCTTGTCAAGACTATCAAAAAGCTTCGCCGCAAAGATGAC
ATTAGTCCTGAAGTCTCTGTAGTCCGCGATATTCGTGAGAGGGAGCTTCGTCTCTACACC
GACGCAGGCCGAGTTTGTCGACCTCTATTCATCGTCGAAAATCAGCAGCTTGCCCTGCAG
AAGAAACATATCAAGTGGCTCAACCAGGGGTACCGTGACGAAGATGGCGAAGAGTTCAAG
TGGGAGCAGCTGGTGAAGACGGGTATCATTGAGCTGTTGGACGCTGAGGAGGAAGAAACA
GTAATGATTTCCATGACGCCTGAAGATTTGGAGAATTCCAGGTTACAATCAGCCGGTATT
AATCCCCACGAGAATGATGGAGACTTCGATCCTGCGGCACGATTGAAGGCTGGAATCAAT
GCGCACACTTGGACTCACTGTGAGATTCATCCTAGTATGATCCTCGGTGTCTGTGCCAGT
ATAATTCCCTTCCCCGACCACAACCAGGTGTGTATTT-------ATGGATAGATTGT--T
CGTGGCCTTCCTCACACTTCCTCAGTCACCACGTAACACC-----
>taxa121
GGTTCGTACTCCGCTCCCGTCATTGAATTCTTGGAGGAATGGGGTTTGGAATCACTGGAA
GAAAATGCACATTCGTCGACACCTTGTACGAAGGTCTTCGTGAATGGTGTCTGGATGGGC
GTGCACCGAGATCCTGCCAATCTCGTCAAGACTATCAAAAAGCTTCGCCGCAAAGACGAC
ATCAGTCCTGAAGTCTCTGTAGTCCGCGATATTCGTGAGAGGGAGCTTCGTCTCTACACC
GATGCTGGCCGAGTTTGTCGACCTCTGTTCATTGTCGAAAATCAGCAGCTTGCCCTGCAG
AAGAAACATATCAAATGGCTTAACCAGGGGTACCGTGATGACGATGGGGAAGAGTTCAAG
TGGGAGCAGCTGGTGAAGACAGGTATTATTGAGCTGTTGGACGCCGAGGAGGAAGAAACA
GTAATGATCTCCATGACGCCTGARGATTTGGAGAATTCCAGGTTACAATCAGCCGGTATC
AACCCCCACGAGAATGATGGAGACTTCGATCCGGCGGCACGATTGAAGGCTGGAATCAAT
GCGCACACATGGACTCACTGCGAGATTCATCCTAGTATGATTCTCGGTGTCTGTGCTAGT
ATAATTCCTTTCCCCGACCACAATCAGGTGCGTATTAATCCTA-ATAGATTGTTCATGGG
CCTCACCTTCCGCAGTCACCACGTAACACTTACCAATCCGCTATG
