# Supplementary material for: Boletaceae in China: Taxonomy and phylogeny reveal a new genus, two new species, and a new record
Source: Front Microbiol. 2023 Feb 2;13:1052948. doi: 10.3389/fmicb.2022.1052948 (PMC9932287; doi:10.3389/fmicb.2022.1052948)
Supplement: Supplementary file 1 [file Data_Sheet_1.zip › hemilanmaoa/Hemilanmaoa_tef.fas]

>taxa01
-----------------------ACTGGTACCTCCCAGGCTGACTGTGCCATCCTCATTA
TCGCCGGTGGTACCGGTGAGTTTGAGGCTGGTATCTCGAAGGACGGTCAGACTCGTGAAC
ACGCACTGTTGGCTTTCACGCTTGGTGTACGTCAGTTGATTGTCGCCGTTAACAAGATGG
ACACGACCAAGGTATGTCGTGGATTCTGTCGTGCCGAATGTGGGTTAACGTGTTGCCGAT
AGTGGAGTGAGGACCGCTTCAACGAAATCGTCAAGGAAACCTCGACCTTCATTAAGAAGG
TTGGCTACAACCCCAAAGCTGTCGCTTTCGTGCCGATCTCCGGCTGGCACGGTGATAATA
TGCTGGAGGAATCTCCCAAGTATGTATCGTGT-GTTGTCAGTGACCCCGACATTCTCAAA
GCTTTGCAATAGCATGCCCTGGTACAAGGGCTGGACCAAGGAAGTCAAGGGTGGTGCGGT
CAAGGGCAAAACCCTTCTCGACGCCATTGATGCCATCGAGCCTCCCGTCCGTCCCTCCGA
CAAACCTCTTCGCCTTCCTCTCCAGGATGTCTACAAGATCGGTGGTATCGGAACAGTGCC
CGTTGGTCGTGTC--------
>taxa02
GCGATTTCATCAAAAACATGATCACGGGTACCTCCCAGGCCGACTGTGCCATCCTCATTA
TCGCCGGCGGTACTGGCGAGTTTGAGGCTGGTATCTCGAAAGATGGTCAGACCCGTGAAC
ACGCCTTGTTGGCGTTCACACTCGGTGTACGTCAGTTGATCGTCGCCGTTAACAAGATGG
ATACGACCAAGGTATGTCGTAAACTCTACTGTCATGAATGTGGGTTAACGTGTTGCCGAC
AGTGGAGCGAGGACCGCTTCAACGAAATTGTCAAGGAAACCTCGACCTTCATCAAGAAGG
TTGGCTACAACCCCAAAGCTGTCGCTTTCGTCCCGATCTCCGGCTGGCATGGTGACAACA
TGCTGGAGGAGTCTCCTAAGTAAGTATCGCGT-ATCACACG-GCCCCCGACATTCTCAAA
GCATTGCAATAGCATGCCCTGGTACAAAGGCTGGTCTAAGGAAGTCAAAGGTGGTGCTGT
CAAGGGCAAGACCCTCCTCGACGCCATTGATGCCATCGAGCCTCCCGTCCGTCCCTCCGA
CAAACCCCTCCGCCTTCCTCTCCAGGATGTCTACAAAATCGGCGGTATCGGAACAGTGCC
CGTCGGCCGTGTTGAAACTGG
>taxa03
GTGATTTYATCAAAAACATGATCACCGGTACTTCTCAGGCTGATTGTGCCATCCTCATTA
TCGCCGCTGGTGCGGGTGAGTTTGAGGCTGGTATCTCCAAGGACGGTCAGACCCGTGAAC
ATGCCCTACTGGCGTGCACACTCGGTGTGCGTCAGTTCATTGTCGCTGTTAACAAGATGG
ACACAGCCAAGGTGTGTCTCGCATTCCCTCGTGATGAATGCGGTTCGACGTATCATTGAT
AGTGGAGCGAGGACCGCTTCAACGAAATTGTCAAGGAAACGTCATCTTACCTTAAGAAGG
TTGGCTACAACCCCAAGAATATCCCTTTCGTCCCCATCTCTGGCTGGCATGGTGACAACA
TGCTGGAGGAATCTCCAAAGTAAGTATCACGT-GTCAGAGTGGCCTCCGGCATTCTTAC-
GCATACATATAGCATGTCCTGGTACAAGGGTTGGACCAAGGAAATCAAGGGAGGTGTCGC
CAAGGGCAAGACCCTYCTCGACGCCATTGACGCCATCGAGCCTCCTGCCCGCCCCTCCGA
CAAACCCCTCCGCCTTCCCCTCCAGGATGTCTACAAGATCGGTGGTATCGGAACTGTGCC
CGTCGGCCGTGTTGAAACTGG
>taxa04
GAGATTTCATCAAAAACATGATCACAGGTACCTCACAGGCTGACTGTGCCATTCTCATTA
TCGCCGGTGGTACCGGTGAGTTTGAGGCTGGTATCTCCAAGGATGGTCAGACCCGTGAAC
ACGCCCTTTTGGCGTTCACTCTCGGTGTGCGTCAGCTCATCGTCGCTGTTAACAAGATGG
ACATGACCAAGGTGTGTTGTGCATTCTACTGTGATGAATGTGGCTTGACGTGTCACGAAT
AGTGGAGTGAGGACCGCTTCAACGAAATTGTAAAGGAAACCTCGACGTTCATTAAAAAGG
TCGGCTACAACCCCAAGGCTGTCGCTTTCGTGCCCATCTCTGGCTGGCATGGTGACAACA
TGCTAGAGGAGTCCTCCAAGTAAGTA---CGG-ATCCAAAAGATTTCTAGCATCCTCAAA
GCGTCGCCATAGCATGCCCTGGTACAAGGGCTGGACCAAGGAAGTCAAGGGTGGTGCCGT
CAAGGGCAAGACCCTCCTCGACGCCATCGACGCCATCGAACCTCCTGTCCGTCCCTCCGA
CAAACCCCTTCGGCTTCCTCTCCAGGATGTCTACAAGATTGGTGGTATCGGAACAGTGCC
CGTCGGTCGTGTTGAAACTGG
>taxa05
------------------------------------------------------------
------------------------------------------------------------
--------------------------------------------------AACAAGATGG
ACACTACAAAGGTGTGTTGTGCATTCTGCTGCGCTGAATGTGGTTTGATGTATTGCGAAT
AGTGGAGCGAGGACCGCTTCAATGAAATTGTCAAGGAAACCTCGACCTTCATTAAGAAGG
TTGGCTACAACCCTAAGGCTGTCGCTTTCGTGCCCATCTCTGGCTGGCACGGTGACAACA
TGCTGGAGGAATCCCCCAAGTAAGTATTGCAT-TTTAGATTGGCTTCCAGCATTCTCAAA
ACGTCGCAATAGCATGCCCTGGTATAAGGGTTGGGTTAAGGAGGTCAAGAGTGGTGCCGT
CAAGGGCAAGACCCTCCTCGACGCAATCGACGCCATTGAGCCTCCTGTCCGTCCCTCCGA
CAAACCCCTTCGGCTTCCTCTTCAAGATGTTTACAAGATCGGTGGT--------------
---------------------
>taxa06
------------------------------------------------------------
------------------------------------------------------------
-----------------------------------------------------AAGATGG
ACACTACCAAGGTTCGTGATGCACCCTGCTGTGACGGATGCGAACTGATGAGTCGCCAAT
AGTGGAGCGAGGACCGCTTTAACGAAATTGTCAAGGAAACGTCGACCTTTATTAAGAAGG
TCGGCTACAACCCCAAGGCCGTTGCTTTCGTGCCTATCTCTGGCTGGCATGGTGACAATA
TGCTGGAGGAATCCCCCAAGTAAGCGTTATGT-ATCAGATTAGCCTCCAACATTCTCAAT
GCTTCGTAATAGCATGCCCTGGTACAAGGGTTGGACTAAAGAGATCAAGAGCGGTGCCGT
CAAGGGAAAGACCCTCCTCGATGCCATTGATGCCATTGAGCCTCCCGTTCGTCCCTCTGA
CAAACCCCTTCGGCTTCCTCTTCAAGACGTCTACAAG-----------------------
---------------------
>taxa07
GTGACTTCATCAAGAACATGATCACCGGTACTTCCCAGGCTGACTGTGCCATCCTTATTA
TCGCCGGTGGTACTGGTGAGTTYGARGCTGGTATCTCCAAGGACGGTCAGACCCGTGAAC
ACGCTCTTCTGGCGTTCACCCTCGGTGTGCGTCAGCTCATTGTCGCTGTCAACAAAATGG
ACACAACCAAGGTTTGTGATGCATCCTGCTGTGATGGATACGACCTGATGTGTCGCCAAT
AGTGGAGCGAGGACCGCTTTAACGAAATTGTCAAGGAAACGTCAACCTTCATTAAGAAGG
TCGGCTACAACCCCAAGGCCGTTGCTTTCGTGCCTATCTCTGGCTGGCATGGTGACAACA
TGCTGGAGGAATCCCCCAAGTAAGTGTTATGT-ATCAGATTGACCTCC---ATTCTCAAT
GCTTCGCAATAGCATGCCCTGGTACAAGGGTTGGACTAGGGAGGTCAAGAGTGGTGTCGT
CAAGGGAAAGACCCTCCTCGATGCCATTGATGCCATCGAGCCTCCCGCTCGTCCCTCTGA
CAAACCCCTTCGGCTTCCTCTTCAAGATGTCTACAAGATTGGTGGTATTGGAACGGTGCC
TGTTGGTCGTGTTGAAACTGG
>taxa08
------------------------------------------------------------
------------------------------------------------------------
-----------------------------------------------------AAGATGG
ACACTACTAAGGTGTGTTGTGCGTTTTCCTGTGATGAATGCGAT-TGATATGCTGCCAAT
AGTGGAGTGAGGACCGTTTCAACGAAATCGTTAAGGAAACCTCGACCTTCATTAAGAAGG
TCGGCTACAATCCCAAGGCTGTCGCTTTCGTACCTATTTCTGGCTGGCATGGTGACAACA
TGCTGGAGGAGTCCGCCAAGTGAGCTTTGTGT-ACCAGATTGGCCTCCAGTGTTCTTAAA
GCGTCATATTAGCATGCCCTGGTACAAGGGCTGGACCAAGGAGGTCAAGGGTGGTGCCGT
CAAGGGCAAAACCCTCCTCGATGCCATTGATGCCATTGAACCTCCTGTTCGTCCTTCCGA
CAAACCCCTTCGCCTTCCTCTCCAGGATGTCTACAAGATCGGTGGT--------------
---------------------
>taxa10
GTGATTTCATCAAAAACATGATCACTGGTACTTCGCAGGCTGATTGTGCTATCCTTATTA
TCGCCGGCGGTACCGGTGAGTTCGAGGCTGGTATCTCCAAGGACGGTCAGACCCGTGAAC
ACGCCCTTCTGGCGTTCACCCTCGGTGTGCGTCAGCTCATTGTCGCTGTAAACAAGATGG
ACACGACCAAGGTGTGCCGTGCACCCTGCTGTGATGAATGTGGTTTGATGTGCCTTCATT
AGTGGAGCGAGGATCGCTTCAATGAAATTGTCAAGGAAACCTCGACCTTTATCAAGAAGG
TTGGCTACAATCCCAAGGCTGTCGCTTTCGTGCCCATCTCTGGATGGCATGGTGACAACA
TGCTGGAGGAATCCCCCAAGTAAGCGTTATAC-ATCAGATTGGCTGCAAGTATTCTCAAA
GCATCGCAATAGCATGCCCTGGTACAAGGGCTGGACCAAGGAGGTCAAGGGCGGCGCCGT
CAAGGGAAAGACTCTCCTCGATGCCATTGACGCTATCGAGCCCCCTGTTCGCCCCTCTGA
CAAACCCCTTCGTCTTCCTCTCCAGGATGTCTACAAGATCGGTGGTATCGGAACAGTTCC
CGTCGGTCGTGTTGAAACTGG
>taxa11
GTGATTTCATCAAAAACATGATCACCGGTACTTCCCAGGCTGATTGTGCTATCCTTATTA
TCGCCGGCGGTACCGGTGAGTTCGAGGCTGGTATCTCCAAGGACGGTCAGACCCGTGAAC
ACGCCCTTCTGGCGTTCACCCTCGGTGTGCGTCAGCTCATTGTCGCTGTAAACAAGATGG
ACACGACCAAGGTGCA--GTGCATCCTCTCGTGATGAACGTGGTTTGATGTGCTCTCATT
AGTGGAGCGAGGATCGCTTCAATGAAATTGTCAAGGAAACCTCGACATTTATCAAGAAGG
TTGGCTACAACCCCAAGGCTGTCGCTTTCGTGCCCATTTCTGGCTGGCATGGTGACAACA
TGCTGGAGGAATCCGACAAGTAAGCGTTATA----CGGATTCGTTGCAATCATTCTCAAA
GCGTCGCAATAGCATGACCTGGTACAAGGGCTGGACTAAGGAGGTCAAGGGCGGCACCGT
CAAGGGAAAGACTCTCCTCGATGCCATTGACGCCATCGAGCCCCCCGTTCGCCCCTCTGA
CAAACCCCTTCGTCTTCCTCTCCAGGATGTCTACAAGATCGGTGGTATCGGAACAGTTCC
CGTCGGTCGTGTTGAAACCGG
>taxa12
GTGATTTTATCAAAAACATGATTACCGGCACCTCCCAGGCTGATTGTGCCATCCTCATTA
TCGCCGGTGGTACCGGTGAGTTCGAGGCTGGTATCTCCAAGGACGGCCAGACCCGTGAAC
ACGCTCTTCTGGCGTTCACCCTCGGCGTGCGTCAGCTTATTGTCGCTGTCAACAAGATGG
ACACGGCCAAGGTGTGTTGTGTATTCTGCTGTGATGAATGTGGTCTGATGTGTTGCCAAC
AGTGGAGCGAAGACCGCTTCAACGAAATTGTCAAGGAAACCTCGACCTTCATTAAGAAGG
TCGGTTACAACCCCAAGGCTGTTGCTTTCGTGCCCATCTCCGGCTGGCATGGTGACAACA
TGCTGGAGGAATCCCCCAAGTAAGTTTTATGT-ATCAGATCGGCCA---GCATCCTTAGA
GCATCGCAATAGCATGCCCTGGTTCAAGGGCTGGACTAAGGAGGTCAAGAGTGGTGCCGT
CAAGGGAAAGACCCTCCTAGATGCCATTGATGCCATTGAGCCTCCTGTTCGTCCCTCCGA
CAAACCCCTTCGCCTTCCTCTCCAGGATGTCTACAAGATCGGTGGTATCGGAACAGTGCC
CGTCGGTCGTGTTGAAACTGG
>taxa13
GTGACTTCATCAAGAACATGATTACTGGTACCTCCCAGGCTGATTGCGCCATTCTCATTA
TTGCYGCTGGTACCGGTGAGTTCGAGGCTGGTATCTCCAAAGACGGTCAAACCCGTGAAC
ACGCTCTTCTGGCGTTCACCCTTGGCGTGCGTCAACTCATTGTCGCTGTCAACAAGATGG
ACACGACCAAGGTGTGTTGTACATTCTCCTTGAAGGGATATCGTTTGATGTGTCGCCGAT
AGTGGAGCGAGGACCGCTTCAACGAAATCATCAAGGAAACCTCGACGTTTATCAAGAAGG
TTGGCTACAACCCCAAGGCTGTCGCCTTTGTACCTATCTCCGGCTGGCATGGTGACAACA
TGCTGGAGGAATCCGCCAAGTAAGCATTGTTT-ATCARGTTGGTTCCCGGCATTCACAGA
GCATCGSAATAGCATGCCTTGGTACAAGGGCTGGACCAAGGAGGTCAAGGGTGGTGTTGT
CAAGGGAAAGACTCTCCTCGATGCCATTGATGCYATCGAACCGCCTACTCGTCCCTCCGA
CAAGCCTCTTCGCCTTCCTCTCCAGGATGTATACAAGATTGGTGGTATTGGAACGGTGCC
CGTCGGTCGTGTCGAGACTGG
>taxa17
GTGATTTCATCAAAAACATGATCACCGGTACCTCCCAGGCTGACTGTGCCATCCTCATTA
TCGCCGGTGGTACCGGTGAGTTCGAGGCTGGTATCTCCAAGGACGGTCAGACCCGTGAAC
ACGCTCTTCTGGCATTCACCCTTGGTGTGCGTCAGCTCATCGTCGCTGTAAACAAGATGG
ACACGACCAAGGTGTGTCGTACATTCGGCTGTGATGGACGTTGTTTAATGTGTCGTTAAT
AGTGGAGCGAGGACCGCTTCAATGAGATTGTCAAGGAAACATCAACCTTCATCAAGAAGG
TTGGTTACAATCCCAAGGCTGTCGCCTTCGTGCCCATCTCTGGCTGGCATGGTGACAACA
TGCTTGAGGAATCCCCCAAGTAAGCGTTATGT-ATCAGATCGGCCTCCAGTGTTCTCAAA
GCATCATGATAGCATGCCCTGGTACAAGGGCTGGACCAAAGAGATCAAGAGTGGTGCCGT
CAAGGGAAAAACCCTCCTCGACGCCATCGATGCCATTGAGCCTCCTGTTCGTCCCTCCGA
CAAACCCCTTCGCCTTCCTCTCCAGGACGTCTACAAGATCGGTGGTATCGGAACAGTGCC
TGTCGGTCGTGTCGAAACT--
>taxa19
------------------------------------------------------------
------------------------------------------------------------
------------------------------------------------------------
--------------------------------------------------------CAAC
AGTGGAGTGAGGACCGCTTTAACGAAATCATCAAGGAAACGTCAACCTTCATCAAGAAGG
TTGGCTACAACCCCAAGGCCGTCGCTTTCGTCCCCATATCTGGCTGGCATGGTGACAACA
TGTTGGAGGAGTCTCCCAAGTAGGTGTAAT---ACTGGGCCGTCCTCGCGCACGCTTAAA
GCATT-AAACAGCATGCCCTGGTACAAAGGATGGACAAAGGAGATCAAGGGTGGCGTCGT
CAAGGGCAAAACGCTCCTCGATGCCATTGATGCCATTGAGCCTCCTGTTCGCCCCTCCGA
CAAGCCTCTTCGTCTTCCACTCCAGGACGTTTACAAAATCGGTGGTATCGGAACTGTACC
CGTCGGTCGTGTCGAGACTGG
>taxa20
------------------------------------------------------------
------------------------------------------------------------
--------------------------------------------------------ATGG
ACACTACCAAGGTGCGTTGTCTACTCATTT-TGACGGATATCGTTTGACGTGTCTTCGAC
AGTGGAGCGAGGACCGCTTCAACGAAATCGTCAAAGAAACGTCAACCTTCATCAAGAAGG
TCGGTTACAACCCCAAGGCTGTCGCCTTTGTTCCCATCTCTGGCTGGCACGGTGATAACA
TGTTGGAAGAGTCCCCCAAGTAAGTGTTAT---ATTAGATTGGCCTCATGCATGCTTAAC
GCATCGAAATAGCATGCCCTGGTACAAGGGATGGACCAAGGAGGTCAAGAGCGGTGCCGT
TAAGGGCAAGACCCTCCTCGATGCCATTGATGCCATCGAGCCTCCTGTTCGTCCCTCCGA
CAAGCCCCTTCGTCTCCCACTCCAAGATGTCTACAAGATCGGTGGTATTGGAACTGTACC
TGTCGGTCGTGTCGAGACT--
>taxa21
GTGATTTCATCAAAAACATGATTACCGGTACTTCCCAGGCTGACTGTGCTATCCTCATCA
TCGCCGGCGGTACCGGTGAGTTTGAGGCTGGTATCTCCAAGGATGGTCAGACACGTGAGC
ATGCCCTCCTGGCGTTCACCCTCGGTGTGCGTCAGCTCATCGTCGCTGTAAACAAAATGG
ACACGACCAAGGTATGTTGTCTGTCGTCCCGTGCTAGATGTGGTTCGATGTTTTTTCGAC
AGTGGAGCGAGGACCGCTTTAACGAAATCGTCAAGGAGACCTCGACCTTTATCAAGAAAG
TCGGCTATAACCCCAAAGCTGTTGCTTTCGTACCCATCTCTGGCTGGCATGGTGACAACA
TGCTGGAGGAGTCCATCAAGTAAGCGTTAT---ATTATATTAACCGAGCACGTGCTCAA-
GTATCGCACCAGCATGCCCTGGTACAAGGGATGGACCAAGGAGTCTAAGAGTGGTGTCGT
CAAGGGCAAGACGCTCTTGGATGCCATCGACGCCATCGAGCCTCCTGTTCGTCCCTCTGA
CAAGCCCCTTCGTCTTCCCCTGCAGGATGTCTACAAGATCGGTGGT--------------
---------------------
>taxa22
GTGATTTTATCAAAAACATGATCACTGGCACCTCTCAAGCTGACTGTGCCATCCTCATCA
TCGCCGGTGGTACCGGTGAGTTTGAGGCTGGTATCTCCAAGGACGGTCAGACCCGTGAAC
ACGCTCTCTTGGCGTTCACTCTCGGCGTGCGTCAGCTCATCGTTGCTGTAAACAAGATGG
ACACGACCAAGGTGTGTTATACATTCTCCCTTGATGGTTGTGGTCTGACGTGTCATCAAC
AGTGGAGCGAGGACCGCTTTAACGAAATTGTCAAGGAAACCTCAACTTTCATCAAGAAGG
TCGGCTACAACCCCAAGTCCGTCGCTTTCGTCCCCATCTCTGGCTGGCATGGTGACAACA
TGTTGGAGGAATCCAGCAAGTAAGTATTGT---ATTAGATTTCCCTGTTGCATTCTCAAA
GCATCGCAATAGCATGCCTTGGTACAAGGGCTGGACCAAGGAGGTCAAGAGCGGTGTCGT
CAAGGGCAAGACCCTCCTC-----------------------------------------
------------------------------------------------------------
---------------------
>taxa24
GTGATTTTATCAAAAACATGATCACCGGTACCTCACAGGCTGACTGTGCCATCCTCATTA
TTGCCGGTGGTACTGGTGAGTTCGAGGCTGGTATCTCCAAGGACGGTCAGACTCGTGAAC
ACGCTCTTCTGGCGTTCACCCTGGGCGTGCGTCAGCTCATTGTCGCTGTAAACAAGATGG
ACACGACAAAAGTGTGTTTTACAATCTCTTCTCATGGATGTGGTTTGATATGTCGACAAT
AGTGGAGCGAGGACCGCTTCAACGAAATTATCAAGGAAACCTCAACCTTCATTAAGAAGG
TCGGCTACAACCCCAAGGCTGTTGCTTTCGTTCCCATCTCTGGGTGGCATGGTGACAACA
TGTTGGAGGAGTCCCCCAAGTAAGCATTATGT-ATCAGATTGGCTTCCAGGATTCTCAGT
GCATCGCAATAGTATGCCCTGGTACAAGGGCTGGACCAAGGAGGTCAAGAGTGGTGTCGT
CAAGGGAAAGACCCTTCTCGATGCTATTGATGCCATCGAGCCTCCCGTTCGTCCTTCTGA
CAAACCCCTTCGCCTTCCCCTCCAAGATGTCTACAAGATCGGCGGTATCGGAACAGTACC
TGTCGGTCGTGTTGAAACCGG
>taxa25
--------------------------------------------------------ATTA
TTGACGTTGCCACCGGCCACTTCCAGNCTGGTNTCTCCAAGGACGGTCAAAACCGAGAAC
ACGCTCTTTTGGCGTTCACCCTCGGTGTCCGACAGCTCATTGTCGCTGTAAATAAGATGG
ACACGACCAAGGTGTGTTTTACAATCTCTTCTGATGAATGTGATTTGATGTGTCGCCAAT
AGTGGAGCGAGGACCGCTTCAACGAAATTGTCAAGGAAACTTCGACCTTCATTAAGAAGG
TCGGCTACAACCCCAAGGCTGTCGCTTTCGTACCCATCTCTGGGTGGCATGGGGACAACA
TGTTGGAGGAGTCCGCCAAGTAAGCATTATGT-ATCGGATCGGCTTCCAGCATGCTCAAG
GCATCGCAACAGCATGCCCTGGTACAAGGGCTGGACCAAGGAGGTCAAGAGTGGTGTCGT
TAAGGGAAAGACCCTTCTCGATGCCATTGATGCCATCGAGCCTCCTGTTCGTCCCTCCGA
CAAACCCCTTCGCCTTCCCCTTCAGGATGTCTACAAGATCGGCGGTATCGGAACAGTACC
TGTTGGTCGTGTTGAAACTGG
>taxa26
GTGATTTTATCAAGAACATGATCACTGGTACCTCCCAGGCTGACTGTGCCATCCTCATTA
TTGCTGGGGGTACCGGTGAATTCGAGGCTGGTATCTCCAAGGACGGTCAGACCCGTGAAC
ACGCTCTTCTGGCGTTCACCCTTGGTGTGCGTCAGCTTATTGTCGCTGTAAACAAAATGG
ACACGACCAAGGTGTGTTGCACATTYTTCACTAGTGAATGTGGTTCGATGTGTCTGCATT
AGTGGAGCGAGGACCGCTTCAACGAAATTGTCAAGGAAACCTCGACCTTCATTAAGAAGG
TCGGCTACAACCCCAAGGCTGTTGCTTTCGTGCCCATCTCTGGCTGGCATGGTGACAACA
TGCTGGAGGAGTCCCCCAAGTAAGCATAATGT-ATTCGATTGGCCTGCGGCATTTTTAAA
GCGTTGCAATAGCATGCCCTGGTACAAGGGCTGGACCAAGGAAATTAAGAGTGGTAACGT
TAAGGGAAAGACCCTCCTCGATGCCATCGATGCTATCGAGCCTCCTGTTCGTCCCTCCGA
TAAACCCCTTCGCCTTCCCCTCCAGGATGTCTACAAGATTGGTGGTATCGGAACAGTACC
CGTTGGTCGGGTTGAAACTGG
>taxa27
GCGATTTTATCAAAAACATGATCACTGGTACTTCCCAGGCTGACTGTGCCATTCTCATTA
TTGCTGGGGGTACCGGTGAGTTCGAGGCTGGTATCTCCAAGGACGGCCAGACCCGTGAAC
ACGCTCTTCTGGCGTTCACCCTTGGTGTGCGTCAGCTTATCGTCGCTGTAAACAAAATGG
ACACGACCAAGGTTTGCTGTACATTCTTCTCTGGTGAATGTGGTTTGATGTATCTCCAAT
AGTGGAGCGAGGACCGTTTCAACGAAATTGTCAAGGAAACCTCGACCTTCATTAAGAAGG
TCGGCTACAACCCCAAGGCTGTTGCTTTCGTGCCTATCTCTGGTTGGCATGGTGACAACA
TGCTGGAGGAGTCCCCCAAGTAAGCGTAATGT-ATTCGATTGGCCTCCGGCATTCTTAAA
GCGTCGCAATAGCATGCCCTGGTACAAGGGCTGGACCAAGGAAATCAAGGGTGGCAATGT
TAAGGGAAAGACCCTCCTCGACGCCATCGACGCCATCGAGCCTCCTGTTCGTCCCTCCGA
CAAACCACTTCGTCTTCCTCTCCAGGATGTTTACAAGATCGGTGGTATCGGAACAGTACC
CGTTGGTCGTGTTGAAACTGG
>taxa28
GTGATTTCATCAAAAACATGATCACCGGCACCTCCCAGGCTGACTGTGCCATCCTCATTA
TCGCCGGTGGTACCGGTGAGTTCGAGGCTGGTATCTCCAAGGACGGCCAGACCCGTGAAC
ACGCTCTTCTGGCGTTCACCCTCGGTGTGCGTCAGCTCATTGTTTCTGTAAACAAAATGG
ACACGACCAAGGTGTGTTTTGCATTCT-CCCTGATGAATGTGGTTTGATGCGGCTGCAAT
AGTGGAGCGAGGACCGGTTCAACGAAATTGTCAAAGAAACCTCGACCTTCATTAAGAAGG
TTGGCTACAACCCCAAGGCTGTTGCTTTCGTGCCCATCTCCGGCTGGCATGGCGACAACA
TGCTGGAGGAGTCCCCCAAGTAAGCATTGTAT-ATCAAATTGGTATCCAGCATTCTCAAA
GTATCGCAACAGCATGCCCTGGTACAAGGGCTGGACCAAGGAGATTAAGGGTGGCGTCGT
CAAGGGGAAGACTCTCCTCGATGCCATCGATGCCATCGAGCCTCCTGTTCGTCCATCCGA
CAAACCCCTTCGCCTTCCTCTCCAGGACGTCTAC--------------------------
---------------------
>taxa29
GTGACTTCATCAAAAACATGATCACCGGCACCTCCCAGGCTGACTGTGCCATCCTCATTA
TTGCCGGTGGTACCGGTGAGTTCGAGGCTGGTATCTCCAAGGACGGTCAGACCCGTGAAC
ACGCTCTTCTGGCATTCACCCTCGGTGTACGTCAGCTCATCGTCGCTGTAAACAAGATGG
ACACGACCAAGGTATGTTCTGCATTCTCGTCTGATGAATGTGGTTTGATGTGTCGCCAAT
AGTGGAGCGAGGACCGGTTCAACGAAATTGTCAAAGAAACCTCTACCTTCATTAAGAAGG
TCGGCTATAATCCCAAGGCTGTCGCTTTCGTGCCCATCTCTGGCTGGCATGGTGACAACA
TGCTGGAGGAGTCCCCCAAGTAAGTATTATGT-ATCAAATTGGCCTCCAGTATTCTCAAA
GTATCGCAATAGCATGACCTGGTACAAGGGCTGGACCAAGGAGACAAAGGGCGGTGTCGT
CAAGGGGAAGACCCTCCTCGATGCCATCGACGCCATCGAACCTCCTGTTCGTCCCTCTGA
CAAACCCCTTCGCCTTCCCCTCCAG-----------------------------------
---------------------
>taxa30
GTGATTTTATCAAAAACATGATCACCGGTACCTCCCAGGCTGACTGTGCTATCCTTATCA
TCGCCGGTGGTACCGGTGAGTTCGAGGCTGGTATCTCCAAGGACGGTCAGACCCGTGAAC
ATGCTCTTCTTGCATTCACTCTTGGTGTGCGTCAGCTCATTGTGGCTGTAAACAAGATGG
ACACGACCAAGGTGCGTCGTATATCTTGCTGCGA---ACGTGGTTTGACGCGTCGCCGAT
AGTGGAGCGAGGATCGTTTCAACGAAATCGTTAAGGAAACCTCGAACTTCATCAAGAAGG
TTGGTTACAACCCCAAGGCCGTCGCGTTTGTGCCCATCTCTGGCTGGCATGGTGACAACA
TGCTGGAGGAGTCAGTCAAGTAAGCCGAACGT-GCCGGATTGACTTGCGGTATTCTTAAA
GCATCGTAACAGCATGCCATGGTTCAAGGGCTGGACCAAGGAGATCAAGGGTGGTGCTGT
CAAGGGAAAGACCCTCCTTGATGCGATCGATGCGATCGAACCTCCTGTACGACCCTCCGA
CAAACCCCTTCGTCTTCCTCTCCAGGATGTCTACAAGATCGGTGGTATCGGAACAGTGCC
TGTCGGTCGTGTTGAAACTGG
>taxa31
----------------------TACTGGTACCTCCCAGGCTGACTGTGCTATCCTTATTA
TCGCCGGTGGTACCGGTGAGTTCGAGGCTGGTATCTCCAAGGACGGACAGACCCGTGAAC
ATGCTCTCCTTGCGTTCACTCTTGGTGTGCGTCAGCTCATCGTTGCCGTAAACAAGATGG
ACACGACCAAGGTGCGTCGTATATTTTGTTGCGA---ACGTGGTTTGACGCGTCGC-AAT
AGTGGAGTGAGGACCGTTTCAACGAAATCGTCAAGGAAACCTCAAACTTCATCAAGAAGG
TTGGTTACAACCCCAAGGCCGTCGCGTTTGTACCCATCTCTGGCTGGCATGGTGACAATA
TGTTGGAGGAGTCAGTCAAGTAAGCTTCACGT-GCCAGATCGACTTTCAGTATTCTTAAA
GCATCGTAACAGCATGCCATGGTTCAAGGGCTGGACTAAGGAGATCAAGGGCGGTGCCGT
CAAGGGGAAGACTCTTCTTGATGCGATCGATGCGATCGAACCTCCTGTACGACCCTCCGA
CAAACCCCTTCGTCTTCCTCTCCAGGACGT------------------------------
---------------------
>taxa33
-------------------------------TTCTCAGGCTGACTGTGCCATCCTTATCA
TTGCTGGTGGCACGGGTGAGTTCGAGGCCGGTATTTCCAAGGACGGTCAGACCCGTGAAC
ACGCCCTTCTGGCATTCACTCTCGGCGTCCGTCAACTTATCGTCGCTGTAAACAAGATGG
ACAGTGTTAAGGTGTGTCCTATGTTCTCCTCGGACGAATGTGGTTTGATGTACCGCCGAC
AGTGGAGCGAGGATCGCTTCAACGAAATTGTCAAGGAAACCTCGACCTTCATTAAGAARG
TTGGCTACAATCCCAAGGCTGTCGCCTTTGTACCGATATCAGGCTGGCATGGTGACAACA
TGCTGGAAGAATCTAGCAAGTAAGTTTTACTATCTTTGACATGCTACG-GCATTCTCA--
--GTCGAAATAGCCTTTCTTGGTACAAAGGCTGGACCAAGGAGACCAAGAGTGGTGTCGT
CAAGGGAAAGACGCTCCTCGATGCCATTGACGCAATTGAACCTCCTGCTCGTCCCTCTGA
CAAACCCCTTCGCCTCCCTCTCCAGGATGTCTACAAGATCGGTGGCATTGGGACAGTGCC
TGTCGGTCGTGTTGAAACTGG
>taxa34
-----------------------------ACTTCTCAGGCTGACTGTGCCATCCTTATCA
TTGCTGGTGGCACGGGCGAGTTCGAGGCCGGTATTTCCAAGGATGGTCAGACCCGTGAAC
ACGCCCTACTGGCATTCACTCTCGGTGTCCGTCAACTTATCGTCGCTGTAAACAAGATGG
ACAGTGTCAAGGTGTGTCGYATGTTCTCCTCGGATGAATGTGGTTTGATATACTGCCAAC
AGTGGAGCGAGGATCGCTTCAACGAAATTGTCAAGGAAACTTCAACCTTCATTAAGAAGG
TCGGCTACAATCCCAAGGCTGTTGCCTTTGTACCGATCTCTGGTTGGCATGGTGACAACA
TGCTGGAAGAGTCTACCAAGTAAGCATTGCTATCTATAACATGTAGCG-GTATTCTGA--
--GTCGAAATAGCCTTTCTTGGTACAAAGGTTGGACCAAGGAGACCAAGGGTGGTGTCGT
CAAGGGGAAGACACTCCTCGATGCCATTGACGCCATTGAACCTCCTGCTCGTCCCTCTGA
CAAACCCCTTCGCCTTCCTCTCCAGGATGTCTACAAGATCGGTGGTATTGGGACAGTCCC
TGTCGGTCGTGTTGAAACCGG
>taxa35
--------------AACATGATCACCGGTACTTCTCAGGCTGACTGTGCCATCCTTATCA
TTGCTGGTGGGGTGGGTGAGTTCGAGGCCGGTATTTCCAAGGACGGTCAGACCCGTGAAC
ACGCCCTTCTGGCATTTACCCTCGGTGTCCGTCAACTTATCGTCGCTGTCAACAAGATGG
ACAGTGTCAAAGTGAGTGATATGTTCTCCTTGAGCGAATATGGTTTGATGTATCGCCA-C
AGTGGAGCGAGGATCGCTTCAACGAAATCGTCAAGGAAACTTCAACCTTCATTAAGAAAG
TCGGCTACAACCCCAAGGCCGTCGCCTTTGTACCAATCTCTGGCTGGCATGGTGACAACA
TGCTGGAAGAGTCTACCAAGTAAGCGTTTGTATCTGTGCTGTCCAGCA-GTATTCTCA--
--GTCGAAGTAGCCTTTCTTGGTACAAAGGTTGGACCAAGGAGACCAAAGGTGGTGTCGT
TAAGGGAAAGACACTCCTTGATGCCATTGACGCCATTGAGCCTCCTGTTCGTCCCTCTGA
CAAACCCCTTCGCCTTCCTCTCCAGGA---------------------------------
---------------------
>taxa36
GTGATTTTATCAAGAACATGATCACCGGTACTTCTCAGGCTGACTGTGCCATCCTTATCA
TTGCTGGTGGGGTGGGTGAGTTCGAGGCCGGTATTTCCAAGGACGGTCAGACCCGTGAAC
ACGCCCTTCTGGCATTTACCCTCGGTGTCCGTCAACTTATCGTCGCTGTCAACAAGATGG
ACAGTGTCAAAGTGAGTGATATGTTCTCCTTGAGCGAATATGGTTTGATGTATCGCCA-C
AGTGGAGCGAGGATCGCTTCAACGAAATCGTCAAGGAAACTTCAACCTTCATTAAGAAAG
TCGGCTACAACCCCAAGGCCGTCGCCTTTGTACCAATCTCTGGCTGGCATGGTGACAACA
TGCTGGAAGAGTCTACCAAGTAAGCGTTTGTATCTGTGCTGTCCAGCA-GTATTCTCA--
--GTCGAAGTAGCCTTTCTTGGTACAAAGGTTGGACCAAGGAGACCAAAGGTGGTGTCGT
TAAGGGAAAGACACTCCTTGATGCCATTGACGCCATTGAACCTCCTGTTCGTCCCTCTGA
CAAACCCCTTCGCCTTCCTCTCCAGGATGTCTACAAGATCGGTGGTATTGGGACGGTGCC
TGTCGGTCGTGTTGAAACCGG
>taxa38
GTGACTTYATCAAGAACATGATCACCGGTACTTCGCAGGCTGACTGTGCCATCCTTATCA
TTGCTGGTGGCACAGGTGAGTTTGAGGCTGGTATTTCCAAGGATGGTCAGACCCGTGAAC
ACGCTCTTCTCGCATTCACTCTCGGTGTACGACAACTTATCGTCGCTGTGAACAAGATGG
AYACTGTCAAGGTGTGTCATATGTTCCCCTCGGACGATTGTGGTTTGATATATCGCCAAC
AGTGGAGCGAGGATCGTTTCAACGAAATCGTCAAGGAAACATCAAACTTCATTAAGAAGG
TTGGCTACAATCCCAAGGCTGTCGCATTTGTACCAATTTCTGGCTGGCATGGCGACAACA
TGCTGGAAGGATCTGACAAGTAAGCGTTATTCTCTATGGCATACGGCG-GTATTCTCA--
--GTCGAAATAGCCTTCCTTGGTACAAAGGCTGGACCAAGGAGACCAAGGGTGGTGTCGT
CAAGGGAAAGACCCTCCTCGATGCCATTGATGCCATTGAGCCTCCTACTCGTCCCTCCGA
CAAACCCCTTCGCCTTCCTCTCCAGGATGTGTACAAGATCGGCGGTATTGGGACGGTGCC
TGTCGGTCGTGTTGAAACTGG
>taxa39
-----------------------ACTGGTACCTCTCAGGCTGACTGTGCCATCCTCATCA
TTGCCGGTGGCACGGGTGAATTCGAGGCTGGCATTTCCAAGGACGGTCAGACCCGTGAAC
ACGCCCTTCTGGCATTCACTCTTGGTGTGCGTCAACTTATCGTCGCTGTAAACAAGATGG
ACACTGTCAAGGTATGTCATATGTTCTCCTCGGACGAATGTGGTTTGATATATCGCCAAC
AGTGGAGCGAGGATCGTTTCAACGAAATCATTAAGGAAACTACAAACTTCATTAAGAAGG
TCGGTTACAATCCCAAGGCTGTCGCCTTTGTACCAATCTCTGGTTGGCATGGTGACAACA
TGCTGGAAGAGTCCACCAAGTAAGCGTTATTTTCTATGACATGCAGCG-GTATTCTCA--
--GTCGAAATAGTCTTTCTTGGTACAAAGGCTGGACCAAGGAGACCAAGAGTGGTGTCGT
CAAGGGAAAGACACTCCTCGATGCCATTGATGCCATTGAGCCTCCTGCTCGTCCCTCCGA
CAAACCCCTTCGCCTTCCTCTCCAG-----------------------------------
---------------------
>taxa40
------------------------------------------------------------
------------------------------------------------------------
--------CTGGCATTCACCCTCGGTGTGCGTCAGCTCATCGTTGCTGTAAACAAAATGG
ACACGACCAAAGTTCGTTGTGTATTGTCCT-GGTTGAATGCGGTTTGATATTGACCCAAC
AGTGGAGTGAGGATCGCTTCAACGAAATTATCAAGGAAACCTCGACTTTCATTAAGAAGG
TCGGCTACAACCCCAAGAATGTCGCCTTTGTGCCGATCTCTGGCTGGCATGGTGACAACA
TGTTGGAGGAGTCCCCTAAGTAAGCATTATCTTATTAGTTCGACATACAGCATTCTCA--
--GTCGATCTAGCATGCCCTGGTACAAGGGCTGGACAAAGGAGGTCAAAAGTGGTGTCGT
CAAGGGAAAGACGCTCCTCGATGCCATCGATGCCATCGAGCCTCCTGTCCGTCCCTCTGA
CAAACCCCTTCGCCTTCCTCTCCAGGACGTCTACAAGATCGGTGGTATCGGAACAGTACC
TGTCGGTCGTGTTGAAACC--
>taxa41
GCGATTTCATCAAGAACATGATCACCGGTACCTCACAGGCTGATTGTGCCATCCTCATCA
TCGCCGGTGGTACTGGTGAGTTCGAGGCTGGTATTTCCAAGGACGGGCAAACTCGCGAAC
ACGCTCTCCTGGCATTCACCCTCGGTGTGCGTCAGCTTATCGTTGCCGTAAACAAGATGG
ACACGACCAAGGTGTGTCGTTTTTTCTCCCCGGATGAATACGGTTTGAAAAACCAACAAT
AGTGGAGCGAGGATCGCTTCAACGAAATTATCAAGGAAACTTCGACCTTCATCAAGAAGG
TCGGATACAACCCCAAGGCTGTCGCCTTTGTGCCCATCTCTGGCTGGCATGGTGACAATA
TGCTGGAGGAGTCCCCTAAGTAAGCATTTTTTCATCAGTTGGGTATACAGCAT-CTCA--
--GTCCATATAGCATGCCTTGGTACAAGGGCTGGACAAAGGAAATCAAAGGAGGTGTCGT
CAAGGGAAAGACGCTCCTCGATGCCATCGATGCCATCGAGCCTCCTGTCCGTCCCTCTGA
CAAACCTCTTCGCCTTCCTCTCCAGGATGTCTACAAGATCGGTGGTATCGGGACTGTACC
TGTGGGTCGTGTTGAAACC--
>taxa43
-----------------------------------CAGGCTGATTGTGCCATCCTCATCA
TCGCCGGCGGTACCGGTGAATTCGAGGCTGGTATCTCCAAGGACGGTCAGACCCGTGAAC
ACGCTCTTCTGGCATTCACCCTCGGTGTGCGTCAGCTCATCGTTGCTGTAAACAAGATGG
ACACGACCAAGGTGTGTTCTACATTCTCCTCGGATGAATGTGGTTTGATATGCCGCCAAC
AGTGGAGCGAGGATCGCTTCAACGAAATTATCAAGGAAACTTCGACTTTCATTAAGAAGG
TCGGCTATAACCCCAAGGCTGTCGCTTTTGTACCCATCTCTGGCTGGCATGGTGACAACA
TGCTGGAGGAGTCCCCCAAGTAAGCATTACTTTATCAGTTTGAAATCC-GCATTCTCA--
--GTCAAGATAGCATGCCCTGGTACAAGGGCTGGACCAAGGAAACCAAGGGTGGTGTCGT
TAAGGGAAAAACGCTCCTCGATGCCATCGATGCCATCGAGCCTCCTGTTCGTCCCTCTGA
CAAACCCCTTCNCCTTCCTCTCCANGATGTCTACA-------------------------
---------------------
>taxa44
-----------------------------------CAGGCTGACTGTGCCATCCTCATTA
TTGCCGGTGGTACCGGTGAGTTC-AGGCTGGTATCTCCAAGGACGGTCAGACCCGTGAAC
ACGCTCTTCTGGCATTTACCCTCGGTGTGCGTCAGCTCATCGTTGCTGTAAACAAGATGG
ACACGACCAAGGTATGTTATTCATTCTCCTCCGATGAATGTAGTTTGATATGCCGCCCAC
AATGGAGCGAGGATCGCTTCAACGAAATTGTCAAGGAAACGTCTACTTTCATTAATAAGG
TCGGCTACAACCCCAAGGCCGTCGCCTTTGTACCCATCTCTGGCTGGCATGGTGACAACA
TGCTGGAGGAATCCCCCAAATAAACATTATTTTGTCAGTTTGACATCCAGCATTCTCA--
--GTCAAGATAGCATGCCCTGGTACAAGGGCTGGACCAANGAGACCAAGGGTGGTGTCAT
CAAGGGAAAAACACTTCTCGATGCCATCNATGCCATCNAGCCTCCTGTCCGCCCCTCTGA
CAAACCACTTCGCCTCACTCTTGAAGATGTC-----------------------------
---------------------
>taxa46
------------------------------------------------------------
------------------------------------------------------------
-----CTTCTGGCATTCACTCTCGGTGTGCGACAACTTATCGTTGCTGTAAACAAGATGG
ACACGACCAAGGTGTGTTATCCATTTTCTTCGGATGAATATGGTTTGATATGCCGTCAAC
AGTGGAGCGAGGATCGTTTCAATGAAATTGTCAAGGAAACCTCGACCTTCATTAAGAAGG
TTGGCTACAACCCCAAGGCTGTCGCCTTTGTGCCTATCTCTGGCTGGCATGGTGACAATA
TGCTGGAGGAGTCACCCAAGTAAGCATTATCTTGTCAGTTTGACTTGCAGCATTCTCA--
--GTCGACACAGCATGCCCTGGTACAAGGGCTGGACTAAAGAGACCAAGGGTGGTGTCAC
CAAGGGAAAGACACTGCTCGATGCCATCGACGCCATCGAGCCTCCTACTCGCCCCTCGGA
CAAACCTCTTCGCCTTCCTCTCCAGGATGTTTACAAGATCGGTGGTATCGGAACGGTACC
TGTTGGTCGTGTTGAAACT--
>taxa47
--------------------------------------GCTGACTGTGCCATCCTCATCA
TTGCCGGAGGCACCGGTGAGTTCGAGGCCGGCATCTCCAAGGACGGTCAGACTCGCGAAC
ACGCTCTTCTGGCATTCACCCTCGGTGTGCGACAGCTCATCGTTGCTGTAAACAAGATGG
ACACGACCAAGGTGAGTTATCCATTCTCTTCAAATGAATATGGTTTGATGTGCCGCCAAC
AGTGGAGCGAGGATCGTTTCAATGAAATTGTCAAGGAAACTTCGACCTTCATTAAGAAGG
TTGGTTACAACCCCAAGGCTGTCGCCTTTGTGCCTATCTCTGGCTGGCATGGTGACAACA
TGCTGGAGGAGTCACCCAAGTAAGCGTTATCTTATCACTTTGACATGCAGCACGCTCA--
--GTCGAAATAGCATGCCCTGGTACAAGGGCTGGACTAGGGAGATCAAGGGTGGTGTCGC
CAAGGGAAAGACATTGCTCGATGCAATCGATGCAATCGAGCCTCCTACTCGCCCCTCTGA
CAAACCCCTCCGCCTTCCCCTCCAAGATGTTTACAAGATCGGTGGTATCGGAACGGTACC
TGTCGGTCGTGTTGAAACT--
>taxa48
------------------------------------------------------------
------------------------------------------------------------
--------------------CTCGGTGTGCGTCAGCTCATCGTCGCCGTAAACAAGATGG
ACACGACCAAGGTGCGCTGTCCAATTATTTTGAGCGAATGC-GACTGAGATACCCTTCAC
AGTGGAGCGAGGATCGCTTCAACGAAATCGTGAAGGAAACTTCCAACTTTATCAAGAAGG
TTGGCTACAACCCGAAGGCTGTTGCCTTCGTGCCCATCTCTGGCTGGCATGGTGACAACA
TGCTGGAGGAGTCGCCGAAGTAAGCAATGTCTTATCTATTTGATATACAGTATTCTCA--
--ATCGAAATAGTATGCCTTGGTACAAGGGCTGGTCCAAGGAGGTCAAGAGTGGTGTCGT
CAAGGGAAAGACACTCCTGGATGCCATCGATGCCATCGAGCCTCCTGTTCGTCCGTCTGA
CAAGCCCCTCCGCCTTCCTCTTCAGGATGTCTACAAGATTGGTGGTATTGGAACAGTACC
TGTTGGTCGTGTTGAAACT--
>taxa50
GTGATTTTATCAAGAACATGATCACCGGTACCTCTCAGGCTGACTGCGCCATCCTCATCA
TTGCCGGCGGTACTGGTGAGTTTGAGGCTGGTATCTCCAAGGACGGTCAGACCCGTGAAC
ACGCTCTCCTGGCTTTCACCCTCGGTGTGCGTCAGCTCATCGTTGCTGTAAACAAGATGG
ACACGACCAAGGTAAGTTAGCTGTTCACYTCGGATGAATGTGGTCTGAAATACCACCCAT
AGTGGAGCGAAGATCGCTTCAACGAAATCGTCAAGGAAACTTCGACCTTCATTAAGAAGG
TCGGTTACAACCCCAAGGCTGTCGCTTTCGTCCCCATTTCTGGCTGGCATGGTGACAACA
TGCTGGAAGAGTCCGAGAAGTAAGCACACTTGTTTCAGTTTCACCTTGCACATACTCA--
--GTCAAAATAGTATGCCTTGGTACAAGGGCTGGACTAAGGAGGTCAAGAGTGGTGTCGT
CAAGGGAAAGACGCTCCTCGATGCCATCGATGCCATCGAGCCTCCTGTCCGTCCTTCTGA
CAAACCCCTCCGCCTTCCTCTCCAGGATGTATACAAGATTGGTGGAATCGGAACTGTGCC
TGTCGGTCGTGTTGAGACAGG
>taxa18
------------------------------------------------------------
------------------------------------------------------------
----------GCGT-ACACCCTTGGTGTGCGTCAGACTATCTGCGCTGTAAACAAAATGG
ACACAACCAAGGTGCGTTGTGCATTTGCTGTCGCTGAGCATGGTTTGATGCGTCGTCAAT
AGTGGAGCGAGGACCGCTTCAATGAAATCGTCAAGGAAACTTCGACCTTCCTCAAGAAGG
TCGGCTACAACCCTAAGGCTGTCGCTTTTGTGCCCATCTCTGGCTGGCATGGTGACAATA
TGCTTGAGGAATCCGCCAAGTAAGCGCT-TTGTATCAGATTGGCGTCCAGCATTCTTAAG
--ATCGTGATAGCATGCCCTGGTACAAGGGTTGGACCAAGGAGACCAAGGGTGGTGTCGT
CAAAGGGAAGACCCTCCTCGACGCCATTGATGCCATCGAGCCTCCTACTCGCCCCTCCGA
CAAACCCCTTCGGCTTCCTCTCCAGGATGTCTACAAGATCGGTGGTATCGGAACAGTACC
CGTCGGTCGTGTTGAAACT--
>taxa51
GCGATTTTATCAAGAACATGATCACCGGTACCTCCCAGGCAGACTGTGCTATTCTCATTA
TTGCCGGTGGTACCGGCGAATTCGAGGCCGGTATCTCCAAGGACGGGCAGACTCGTGAAC
ATGCACTTCTGGCATTTACCCTTGGCGTGCGTCAGCTCATCGTAGCCGTAAACAAGATGG
ACACGACCAAGGTGCGTTACCCGTTTTCTT-GCATGAGTATCAATTAATATGTCGTTCAC
AGTGGAGCGAGGACCGCTTCAACGAAATCGTCAAGGAAACTTCGACATTCATCAAAAAAG
TTGGCTACAACCCCAAGGCTGTCGCCTTTGTGCCCATTTCTGGCTGGCATGGCGACAACA
TGCTGGAAGAGTCCCCAAAGTAAGTGTTGTTATACTGGTTTGATGTCTAGGACGCTCA--
--GTCAAAATAGCATGCCCTGGTACAAGGGCTGGACTAAGGAGAACAAAAGTGGTGCCGT
CAAGGGAAAAACACTCCTCGATGCTATCGATGCGATCGAGCCTCCTACTCGGCCTTCCGA
AAAACCTCTTCGCCTTCCACTCCAGGATGTTTACAAGATCGGTGGTATCGGGACGGTACC
CGTTGGCCGTGTCGAAACCGG
>taxa53
------------------------------------------------------------
------------------------------------------------------------
--------------------CTTGGTGTGCGTCAGCTCATCGTTGCTGTAAACAAGATGG
ACACGACCAAGGTGTGTTATTCATTTTACTCGGATGAATGTGGATCAATATCTTGTCCAC
AGTGGAGTGAAGACCGCTTCAACGAAATTATCAAGGAAACTTCGACTTTCATTAAGAAGG
TCGGCTACAACCCCAAGGCTGTCGCCTTTGTACCAATCTCTGGCTGGCATGGTGACAACA
TGCTGGAGGAGTCCGCCAAGTAAGCATTACTCTATCAGTCTGACATTCAGTATGCTCA--
--GTTGTAATAGCATGACCTGGTACAAGGGCTGGTCCAGGGAAACCAAGAGTGGTGTCGT
CAAGGGAAAGACACTCCTCGATGCCATTGACGCCATCGAGCCTCCTGTTCGTCCGTCTGA
CAAACCCCTTCGCCTTCCTCTCCAGGATGTCTACAAGATCGGTGGTATCGGGACAGTACC
CGTTGGTCGTGTTGAAACC--
>taxa54
------------------------------------------------------------
--------------GGTGAGTTCGAGGCTGGTATCTCCAAGGACGGTCAGACCCGTGAAC
ATGCTCTTCTGGCGTTCACTCTCGGTGTGCGTCAGCTCATCGTCGCAGTAAATAAGATGG
ACACCACCAAAGTATGTTGCATATTTTCCTCCGACGGATTC-CTCTGACAGGTTG--GAT
AGTGGAGCGAGGACCGTTTCAATGAAATCGTCAAGGAAACTTCGACCTTCATCAAGAAGG
TCGGTTACAACCCGAAGGCTGTCGCTTTCGTTCCCATCTCTGGCTGGCATGGTGACAACA
TGCTTGAGGAGTCCCCCAAGTGCGTGTTACTCCATTAGATTGACCGACAGCACGCTGAA-
-CGCCAGAATAGCATGCCTTGGTACAAGGGATGGACGAAGGAAGTCAAAGGTGGTTCCAC
CAAGGGAAAGACCCTCCTCGATGCCATCGATGCCATCGAACCTCCTACCCGTCCCTCCGA
CAAACCCCTTCGTCTTCCTCTTCAGGATGTCTACAAAATCGGTGGTATCGGAACCGTACC
TGTCGGTCGTGTCGAAACTGG
>taxa55
GTGATTTTATTAAGAACATGATTACTGGTACTTCTCAGGCTGACTGTGCCATCCTCATCA
TCGCCGGTGGTACCGGTGAATTCGAGGCTGGTATCTCGAAGGACGGTCAGACCCGTGAAC
ATGCTCTTCTGGCGTTCACTCTCGGTGTGCGTCAGCTTATCGTCGCGGTAAATAAGATGG
ACACGACCAAAGTTCGTTGCATATTTTCCCTGATGAAAAGCAGTTTGACATGTTGTCGAT
AGTGGAGCGAGGACCGTTTCAATGAAATCGTCAAGGAAACTTCGACCTTCATCAAGAAGG
TCGGTTACAACCCGAAGGCTGTCGCTTTCGTCCCCATCTCTGGCTGGCATGGTGACAACA
TGCTTGAGGAATCCCCCAAGTACGTGTTATTTCATTAGATTGATCAACAGCACTCTGAA-
-CGTCAGAATAGCATGCCTTGGTACAAGGGATGGACGAAGGAAGTCAAGGGTGGTTCTGC
AAAGGGAAAGACTCTCCTAGATGCCATCGACGCCATCGAGCCTCCCGTCCGTCCCTCCGA
CAAACCCCTTCGTCTTCCTCTTCAGGATGTATACAAGATCGGTGGTATCGGAACCGTACC
TGTCGGTCGTGTCGAGACTGG
>taxa57
-----------------------ACTGGTACTTCTCAGGCTGACTGTGCCATCCTCATCA
TCGCCGGTGGTACCGGTGAGTTTGAGGCTGGTATCTCGAAGGACGGTCAGACTCGTGAAC
ATGCTCTTCTGGCGTTCACTCTTGGTGTGCGTCAGCTCATCGTCGCAGTAAATAAGATGG
ACACAACCAAAGTTTGTCGCCTATTTTCCCCTGAAGAAGGCGGTTTGACATGTCGTCGGT
AGTGGAGCGAGGACCGTTTCAATGAAATCGTCAAGGAAACTTCGACCTTCATCAAGAAGG
TCGGTTACAACCCGAAGTCTGTCGCTTTCGTTCCCATATCTGGCTGGCACGGTGATAACA
TGCTTGAGGAGTCCCCCAAGTACGTGCCAATTCATTAGATTGACCGACAGCGCTTTGAA-
-TGTCAAAATAGTATGACCTGGTACAAGGGATGGACGAAGGAAATCAAGGGTGGTTCCGC
CAAGGGAAAGACCCTTCTCGACGCCATCGACGCCATCGAGCCTCCCGTTCGTCCCTCCGA
CAAACCCCTTCGTCTTCCTCTTCAGGATGTCTACAAGATCGGTGGTATCGGAACCGTACC
TGTCGGTCGTGTTGAAACTGG
>taxa59
GTGATTTCATCAAAAACATGATTACTGGTACTTCTCAGGCTGACTGTGCCATCCTCATCA
TCGCCGGTGGTACCGGTGAGTTCGAGGCTGGTATCTCGAAGGACGGTCAGACCCGTGAAC
ATGCTCTTCTGGCGTTCACTCTCGGTGTGCGTCAGCTCATCGTCGCCGTAAATAAGATGG
ACACGACCAAAGTTCGTTGCATATTTTTCCCCGACGAAGGCGGTTTGACATGTCGTCGAT
AGTGGAGCGAGGACCGTTTCAATGAAATTGTCAAGGAAACTTCGACCTTCATCAAGAAGG
TCGGTTACAACCCGAAGGCTGTTGCTTTCGTCCCCATCTCTGGCTGGCATGGTGACAACA
TGCTTGAGGAGTCCCCCAAGTACGTGCTACTTCGTTAGATCGACCGACAGTATTCTAAA-
-CGTCGAAATAGCATGCCTTGGTACAAGGGATGGACGAAGGAAGTCAAGAGTGGTACCGT
CAAGGGAAAGACCCTCCTCGACGCCATCGACGCCATCGAGCCTCCTTCCCGTCCCTCCGA
CAAACCTCTTCGTCTTCCTCTTCAGGATGTCTACAAGATTGGTGGTATCGGAACCGTACC
TGTCGGTCGTGTCGAAACT--
>taxa60
GTGATTTCATCAAAAACATGATTACTGGTACTTCTCAGGCTGACTGTGCCATCCTCATCA
TCGCCGGTGGTACCGGTGAGTTCGAGGCTGGTATCTCGAAGGACGGTCAGACCCGTGAAC
ATGCTCTTCTGGCGTTCACTCTCGGTGTGCGTCAGCTCATCGTCGCAGTAAATAAGATGG
ACACGACCAAAGTTCGTTGCATGTTTTTCCCCGACGAAGGCAGTTTGACATGCCGTCGAT
AGTGGAGCGAGGACCGCTTCAATGAAATTGTCAAGGAAACTTCGACCTTCATCAAGAAGG
TCGGTTACAACCCGAAGGCTGTCGCTTTCGTCCCCATCTCTGGCTGGCACGGTGACAACA
TGCTTGAGGAGTCCCCCAAGTACGTGCTACTTCGTTTGATCGACCGACAGCATTCTGAA-
-CGTCGAAATAGCATGCCTTGGTACAAGGGATGGACGAAGGAAATCAAGAGTGGTGCCGT
CAAGGGAAAGACCCTCCTCGACGCCATCGACGCCATCGAGCCTCCTTCCCGTCCCTCCGA
CAAACCTCTTCGTCTTCCTCTTCAGGATGTCTACAAGATCGGTGGTATCGGAACCGTACC
TGTCGGTCGTGTCGAAACTGG
>taxa61
GTGATTTCATCAAAAACATGATTACTGGTACCTCTCAGGCTGACTGTGCCATCCTCATCA
TCGCCGGTGGTACCGGTGAGTTCGAGGCTGGTATCTCGAAGGACGGTCAGACCCGTGAAC
ATGCTCTTCTGGCGTTCACTCTCGGTGTGCGTCAGCTCATCGTCGCAGTAAATAAGATGG
ACACGACCAAAGTTCGTTGCATATTCCCCCCTGAGAAAGGCGGTTTGACATGTCGTCGAT
AGTGGAGCGAGGACCGTTTCAATGAAATCGTCAAGGAAACTTCGACCTTCATCAAGAAGG
TCGGTTACAACCCGAAGGCTGTCGCTTTCGTCCCCATCTCTGGCTGGCATGGTGACAACA
TGCTCGAGGAGTCCCCCAAGTACGTGCTACTTCGTTAGATCGATCGACAGCATTCTGAA-
-CGTCGAAATAGCATGACTTGGTACAAGGGATGGACGAAGGAGGTCAAGAGTGGTACCGT
CAAGGGAAAGACCCTCCTTGACGCCATCGACGCCATCGAGCCTCCTACCCGTCCCTCCGA
CAAACCTCTTCGTCTTCCTCTTCAGGATGTCTACAAGATCGGTGGTATCGGAACCGTACC
TGTCGGTCGTGTCGAAACTGG
>taxa62
-----------------------ACCGGTACCTCTCAGGCTGACTGTGCCATCCTCATCA
TCGCCGGTGGTACCGGTGAGTTCGAGGCTGGTATTTCGAAGGACGGTCAAACTCGTGAAC
ATGCTCTCCTGGCSTTCACTCTCGGTGTGCGTCAGCTCATCGTCGCAGTAAATAAGATGG
ACACGACCAAAGTTCGTTGCACAT-TTTCCCCGACGAAGGCGGTTTAACATGTCGTCGAT
AGTGGAGCGAGGACCGTTTCAACGAAATCGTCAAGGAAACTTCGACMTTCATCAAGAAGG
TCGGTTACAACCCCAAGGCTGTCGCTTTCGTCCCCATCTCTGGCTGGCATGGTGACAACA
TGCTTGAGGAGTCCGCCAAGTAAGTGTTACTTCATTAGATTGACCGACATCA--CTGAA-
-CGTCGAAATAGCATGCCTTGGTACAAGGGATGGACGAAGGAAATCAAGGGTGGTGCCGT
CAAGGGAAAGACCCTCCTCGACGCCATCGACGCCATCGAGCCTCCTACCCGTCCCTCCGA
CAAACCCCTTCGTCTTCCTCTTCAGGATGTTTACAAGATCGGTGGTATCGGAACCGTACC
TGTCGGTCGTGTCGAAACTGG
>taxa63
-----------------------ACTGGTACTTCTCAGGCTGACTGTGCCGTCCTCATCA
TCGCCGGTGGTACCGGTGAGTTCGAGGCTGGTATCTCGAAGGACGGCCAGACCCGTGAAC
ATGCTCTTCTGGCGTTCACTCTCGGTGTGCGTCAGCTCATCGTCGCAGTAAATAAGATGG
ACACGACCAAAGTTCGTTGCACATCTTTCCCCGACGAAGCCGTTTTGACATATCGTCGAT
AGTGGAGCGAGGACCGTTTCAATGAAATCGTCAAGGAAACCTCGACCTTCATCAAGAAGG
TCGGTTACAACCCCAAGGCTGTCGCTTTCGTCCCCATCTCTGGCTGGCATGGTGACAACA
TGCTTGAGGAGTCCCCCAAGTACGTGCTATTTTATTGGATTGACCGACAGCACTCTGAA-
-CGTCGAAATAGCATGCCTTGGTACAAGGGATGGACGAAGGAAATCAAGGGTGGTGCCGT
CAAGGGAAAGACCCTCCTCGACGCCATCGACGCCATCGAGCCTCCTACGCGTCCCTCCGA
CAAACCCCTTCGTCTTCCCCTTCAGGATGTTTACAAGATCGGTGGTATCGGAACCGTACC
TGTCGGTCGTGTCGAAACTGG
>taxa64
------------------------------------------------------------
------------------------------------------------------------
--------------------------------------------------AACAAGATGG
ACACTACCAAGGTCCGTTGTACAT-TTTCCTAGACGAACGCGGTTTGAGATTTCACCAAT
AGTGGAGCGAGGATCGCTTCAACGAAATTATCAAGGAAACCTCGAGCTTCATCAAGAAGG
TCGGCTACAACCCAAAGGCCGTTGCTTTTGTACCCATCTCCGGCTGGCACGGTGACAACA
TGCTAGAGGAGTCCCAAAAGTAAGTGTTGGGTCATCGGATCGACCTCCAATATTCTCAAC
CTGTC---ACAGCATGCCCTGGTACAAGGGCTGGACCAAGGAACTCAAGAGTGGTGTCGT
TAAGGGAAAGACCCTCCTCGATGCCATCGATGCCATCGAACCTCCTGTCCGACCCTCTGA
CAAACCTCTTCGCCTTCCTCTCCAGGATGTTTACAAGATCGGTGGT--------------
---------------------
>taxa65
GTGATTTTATCAAAAACATGATCACCGGCACCTCTCAGGCTGACTGCGCCATTCTAATTA
TCGCCGGCGGTACCGGTGAGTTCGAGGCTGGGATCTCCAAGGACGGTCAGACGCGTGAAC
ATGCTCTTCTCGCGTTCACTCTCGGCGTGCGTCAGCTCATCGTCGCTATAAATAAGATGG
ACACGACCAAGGTCCGTTGTACAT-TTTCCTAGACGAACGCGGTTTGAGATTTCACCAAT
AGTGGAGCGAGGATCGCTTCAACGAAATTATCAAGGAAACCTCGAGCTTCATCAAGAAGG
TCGGCTACAACCCAAAGGCCGTTGCTTTTGTACCCATCTCCGGCTGGCACGGTGACAACA
TGCTAGAGGAGTCCCAAAAGTAAGTGTTGGGTCATCGGATCGACCTCCAATATTCTCAAC
CTGTC---ACAGCATGCCCTGGTACAAGGGCTGGACCAAGGAACTCAAGAGTGGTGTCGT
TAAGGGAAAGACCCTCCTCGATGCCATCGATGCCATCGAACCTCCTGTCCGACCCTCTGA
CAAACCTCTTCGCCTTCCTCTCCAGGATGTTTACAAGATCGGTGGTATCGGAACAGTACC
CGTTGGTCGTGTTGAAACTGG
>taxa66
GTGATTTCATCAAAAATATGATTACGGGCACCTCTCAAGCTGATTGCGCCATCCTCATTA
TCGCCGGTGGTACCGGTGAGTTTGAGGCTGGTATCTCCAAGGACGGCCAAACGCGTGAAC
ACGCTCTTTTGGCGTTCACCCTTGGTGTCCGTCAGCTCATCGTCGCCGTAAACAAGATGG
ACACAACCAAGGTACGATCTACGT-TTTCCCTGGTGAACATGGGTTGACATTTGGCTACT
AGTGGAGCGAGGACCGCTTCAACGAAATTGTCAAAGAAACCTCGACTTTCATTAAGAAGG
TCGGCTACAACCCCAAGGCCGTCGCCTTCGTGCCCATTTCTGGTTGGCACGGTGACAACA
TGTTGGAGGAGTCCGCCAAGTATGTGTTGTTTTGTCGGATCAACCTCCAGTGTTCTCACA
GCATTGAAATAGTATGCCTTGGTACAAGGGCTGGACCAAGGAGACCAAGGGTGGTGTCGT
CAAGGGAAAGACCCTTCTCGATGCCATCGATGCCATCGAGCCTCCTGTCCGTCCTTCTGA
CAAACCTCTCCGCCTTCCTCTCCAGGATGTCTACAAGATCGGTGGTATCGGAACAGTACC
TGTCGGTCGTGTTGAAACTGG
>taxa67
GTGATTTTATCAAAAACATGATTACAGGCACCTCTCAGGCTGACTGTGCCATCCTCATCA
TCGCCGGTGGTACCGGTGAGTTTGAGGCTGGTATCTCCAAGGACGGTCACACTCGCGAAC
ACGCTCTTTTGGCGTTCACCCTCGGTGTCCGTCAACTCATAGTCGCCGTAAACAAGATGG
ACACAACCAAGGTGCGATCTATAACTTGACCTGGTGAATCTAGTTCGACATGTCGCTATT
AGTGGAGCGAGGACCGTTTCAACGAAATTGTCAAAGAAACTTCGACCTTCATTAAGAAGG
TCGGCTACAACCCCAAGGCCGTCGCCTTCGTACCTATTTCTGGCTGGCACGGTGACAACA
TGTTGGAGGAGTCCGCCAAGTATGTGTTGTTTCGTTTGATCGACCTTCATTGTTCTGACG
GCGTCGAAATAGCATGCCTTGGTACAAGGGTTGGACCAAGGAGACCAAGGGTGGGGTCGT
CAAGGGAAAGACACTCCTCGATGCCATCGATGCCATTGAACCTCCTGTCCGTCCCTCTGA
CAAACCTCTCCGCCTTCCTCTTCAGGATGTCTACAAGATCGGTGGTATCGGAACAGTACC
TGTCGGTCGTGTTGAAACTGG
>taxa68
------------------------------------------------------------
------------------------------------------------------------
-----------------------------------------------------AAGATGG
ACACTAACAAGGTTCG--CTATAC-AACCCCGAATGAACGTGGTTTGACCTGTCTCCAAT
AGTGGAGCGAGGACCGTTTCAACGAAATCGTCAAGGAAACCTCGACCTTCATCAAGAAGG
TCGGCTACAACCCCAAGGCTGTCGCTTTCGTACCTATCTCGGGCTGGCATGGTGACAACA
TGTTGGAGGAGTCCCCCAAGTGTGTATTGTTTCTTGAGATTGACCCCTCACATTCTCAAA
GCGTCGAAATAGCATGACCTGGTACAAGGGCTGGACCAAGGAAACCAAGGCTGGTGTCGT
TAAGGGAAAGACCCTCCTCGATGCCATCGACGCCATCGAGCCTCCTGTCCGTCCTTCCGA
TAAACCCCTTCGCCTTCCCCTCCAAGATGTCTACAAG-----------------------
---------------------
>taxa69
GTGATTTCATTAAAAACATGATCACTGGTACCTCTCAGGCCGACTGTGCCATCCTCATTA
TTGCTGGTGGTACTGGTGAATTCGAAGCTGGTATCTCCAAGGATGGTCAGACCCGTGAAC
ACGCTCTTCTGGCGTTCACCCTCGGTGTGCGTCAACTCATCGTCGCTGTAAACAAGATGG
ACACCACCAAGGTGCG--CTATAC-AACCCCGAATGAACGTGGTTTGACCTGTCTCCAAT
AGTGGAGCGAGGACCGTTTCAACGAAATCGTCAAGGAAACCTCGACCTTCATCAAGAAGG
TCGGCTACAACCCCAAGGCTGTCGCTTTCGTGCCTATCTCGGGCTGGCATGGTGACAACA
TGCTGGAGGAGTCCCCCAAGTGTGTATTGTTTCTTGAGATTGACCCCTCACATTCTCAAA
GCTTCAAAATAGCATGACCTGGTACAAGGGCTGGACCAAGGAAACCAAGGCTGGTGTCGT
TAAGGGAAAGACCCTCCTCGATGCCATCGACGCCATCGAGCCTCCTGTCCGTCCTTCTGA
TAAACCCCTTCGCCTTCCCCTCCAAGATGTCTACAAGATCGGTGGTATCGG---------
---------------------
>taxa70
GTGATTTCATCAAAAACATGATCACCGGTACCTCCCAGGCTGACTGCGCCATCCTCATTA
TCGCCGGTGGTACCGGTGAGTTCGAGGCTGGTATCTCCAAGGACGGTCAGACCCGTGAAC
ACGCTCTTCTGGCGTTCACCCTYGGTGTTCGTCAGCTCATCGTCGCTGTAAATAAGATGG
ACACGACCAAGGTGCGTTATACAT-TTCCCTGGATGAAGGTGGTCTGATATATCACCGAT
AGTGGAGCGAGGACCGTTTCAACGAAATTATCAAGGAAACCTCGACCTTCATCAAGAAGG
TCGGCTACAACCCCAAAGCCGTCGCTTTCGTGCCTATCTCTGGCTGGCATGGTGACAACA
TGCTGGAGGAGTCCCCCAAGTATGTATAATTTTAATAGATCAACCTCCAGCATTCTCAAA
GCGTCGAAATAGCATGCCTTGGTACAAGGGCTGGACCAAGGAGGTCAAGAGTGGTGTCGT
CAAGGGAAAGACCCTCCTCGATGCCATCGATGCCATCGAGCCTCCTGTCCGTCCCTCTGA
CAAACCCCTTCGTCTTCCTCTCCAGGATGTCTACAAGATTGGTGGTATCGGAACAGTGCC
CGTTGGTCGTGTTGAAACTGG
>taxa71
GTGATTTCATCAAAAACATGATCACCGGTACCTCCCAGGCTGACTGTGCCATCCTCATTA
TCGCCGGTGGTACCGGTGAGTTCGAGGCTGGTATCTCCAAGGACGGTCAGACCCGTGAAC
ACGCTCTCCTGGCGTTCACTCTCGGTGTGCGTCAGCTCATCGTCGCTGTAAATAAAATGG
ACACGACCAAGGTGCGTTATACAT-TTCCCCAGATGGACGTAGTTTGATATATCGCCAAT
AGTGGAGCGAGGACCGTTTCAACGAAATTATCAAGGAAACCTCGACCTTCATCAAGAAGG
TCGGCTACAACCCTAAAGCCGTCGCTTTCGTGCCTATCTCTGGCTGGCATGGTGACAACA
TGCTGGAGGAGTCCCCGAAGTACGTATCATTTTAACAGATTAAC-TCCAGCATTCTCAAA
GCGTTGAAATAGCATGCCCTGGTACAAGGGTTGGACCAAGGAGGTCAAGAGTGGTGTCGT
CAAGGGAAAGACCCTCCTCGATGCCATCGATGCCATCGAGCCCCCTGTCCGCCCCTCTGA
CAAACCCCTTCGTCTTCCTCTCCAGGATGTCTACAAGATCGGTGGTATCGGAACGGTACC
CGTCGGTCGTGTTGAAACCGG
>taxa72
GTGACTTCATCAAAAACATGATCACAGGTACCTCCCAGGCTGACTGTGCCATCCTCATCA
TTGCCGGTGGTACCGGTGAGTTTGAGGCAGGTATCTCCAAGGACGGTCAGACCCGTGAAC
ATGCTCTTCTGGCCTTCACACTTGGTGTGCGTCAGCTCATCGTCGCTGTTAACAAGATGG
ACACAACCAAGGTGCGTTATAACTCCTCTCCGAGTGGGGGTGATTTCATATGTTGTCGAT
AGTGGAGCGAGGACCGCTTCAACGAAATTATCAAGGAAACCTCGACCTTTATCAAGAAGG
TTGGCTACAACCCCAAGGCTGTTGCTTTCGTGCCTATCTCCGGCTGGCATGGTGACAATA
TGTTGGAGGAGTCCGCCAAGTAAGTATCGTATAAACACGTTGGTCTGCAGCGTTCTTAAA
GCAT-G-AATAGCATGCCCTGGTACAAGGGCTGGACCAAGGAGACCAAGGGCGGTGTCGT
CAAAGGAAAGACCCTCCTTGATGCTATTGATGCCATCGAGCCTCCTACTCGTCCTTCCGA
CAAGCCTCTTCGTCTCCCTCTCCAGGATGTTTACAAGATCGGTGGTATTGGAACAGTACC
TGTCGGTCGTGTTGAAACTGG
>taxa73
GTGATTTYATCAAAAACATGATCACGGGTACCTCTCAGGCCGACTGTGCCATCCTCATCA
TCGCCGGAGGTACCGGTGAGTTTGAGGCTGGTATCTCCAAGGATGGTCAGACTCGTGAAC
ACGCTCTTCTGGCCTTCACGCTCGGTGTGCGTCAGCTCATCGTTGCTGTAAACAAGATGG
ACACGACCAAGGTACGTTGTGACTCATTCTCGGATGGATTTGATTCGACCTGTTGTTAAT
AGTGGAGCGAGGACCGTTTCAACGAAATCGTCAAGGAAACCTCGACCTTCATCAAGAAGG
TCGGCTACAACCCCAAGGCTGTTGCTTTCGTGCCCATCTCCGGCTGGCATGGTGACAACA
TGTTGGAGGAGTCCAGCAAGTGAGTATTATGYACTCAGATTGGCCTGCGGCATTCTCATA
TCGT-G-AATAGCATGCCCTGGTACAAGGGTTGGACCAAGGAAAACAAGGGCGGTGTCGT
CAAAGGAAAGACGCTCCTTGATGCCATTGACGCCATCGAACCTCCCGTTCGTCCTTCCGA
CAAACCCCTTCGTCTCCCTCTCCAGGATGTCTACAAGATCGGTGGTATCGGAACAGTTCC
TGTCGGTCGTGTTGAAACCGG
>taxa74
------------------------------------------------------------
------------------------------------------------------------
-----------------------------------------------------AAGATGG
ACACTACCAAGGTACGTTGTAACATCACCTCCGATGAATACGGTT-GATTTGTCGCCTAT
AGTGGAGCGAGGACCGCTTCAACGAAATCATCAAGGAAACTTCAACCTTCATCAAGAAGG
TCGGCTACAACCCCAAGGCTGTTGCCTTTGTGCCGATCTCCGGCTGGCATGGTGACAACA
TGCTGGAGGAGTCCCCTAAGTAAGTACTACGTGAACAGATTCGTCTGCACCATTGGGAGA
GTTTAG-AATAGCATGCCATGGTACAAGGGCTGGACGAAGGAGACCAAGGCTGGTGTCGT
CAAAGGAAAGACCCTCCTTGATGCCATCGATGCCATCGAGCCCCCTGTTCGCCCTTCCGA
CAAACCCCTTCGTCTTCCTCTCCAGGATGTTTACAAGATCGGTGGTATCGGAACAGTGCC
TGTCGGTCGTGTTGAAACC--
>taxa75
------------------------------------------------------------
------------------------------------------------------------
-----------------------------------------------------AAGATGG
ACACTACCAAGGTACGTTGTAACATCACCTCCGATGAATACGGTT-GATTTGTCGCCTAT
AGTGGAGCGAGGACCGCTTCAACGAAATCATCAAGGAAACTTCAACCTTCATCAAGAAGG
TCGGCTACAACCCCAAGGCTGTTGCCTTTGTGCCGATCTCCGGCTGGCATGGTGACAACA
TGCTGGAGGAGTCCCCCAAGTAAGTATTGCGTGAAAAGATTGGCCTGCACCATTCTGAGA
GTTTCG-AATAGCATGCCATGGTACAAGGGCTGGACGAAGGAGACCAAGGCTGGTGTCGT
TAAAGGAAAGACCCTCCTTGATGCCATCGATGCCATCGAGCCCCCTGTTCGCCCTTCCGA
CAAACCCCTTCGTCTTCCTCTCCAGGATGTCTACAAGATC--------------------
---------------------
>taxa76
GTGACTTTATCAAAAACATGATCACCGGTACCTCTCAGGCTGATTGTGCTATCCTCATTA
TTGCCGGAGGCACCGGTGAGTTTGAGGCTGGTATCTCCAAGGACGGTCAGACCCGTGAAC
ACGCTCTTTTGGCGTTCACGCTCGGCGTGCGTCAGCTCATTGTTGCTGTAAATAAGATGG
ACACGACCAAGGTGCGTTTTAACA-CACCTCGGATGAATATGGTTTGATTTGTCGCCAAT
AGTGGAGTGAGGACCGATTCAACGAAATCGTCAAGGAAACCTCTACCTTTATCAAGAAGG
TCGGCTACAACCCCAAGGCTGTCGCTTTTGTGCCCATCTCCGGTTGGCATGGTGACAATA
TGCTTGAGGAATCGGCCAAGTAAGTTTGACATGAACTGATCGGTCTGCAGCATTCTTAAA
GTACCA-AATAGCATGCCCTGGTACAAGGGCTGGACCAAGGAGAACAAAGCTGGTGTCGT
CAAAGGAAAGACCCTCCTTGATGCCATCGATGCCATCGAGCCCCCTACTCGTCCTTCCGA
CAAACCTCTTCGTCTTCCTCTCCAAGATGTCTACAAGATCGGTGGTATCGGAACAGTGCC
TGTCGGTCGTGTTGAAACCGG
>taxa77
------------------------------------------------------------
------------------------------------------------------------
------------------------------------------------------------
-------------------------ATCTTCCGCTGAATATATTTTGATGGGTCCCCGGT
AGTGGAGCGAGGACCGCTTCAACGAAATCATCAAAGAAACTTCGACCTTCATCAAGAAGG
TTGGGTACAACCCCAAGGCTGTCGCTTTCGTGCCCATCTCCGGCTGGCATGGTGACAACA
TGCTGGAGGAGTCCCCCAAGTAAGTACTGTGTGAATAGATTGGCCTGCAGCATTCTCAAT
TTATTGAAATAGCATGTCCTGGTACAAGGGCTGGACCAAGGAGACCAAGGGTGGTGTCGT
CAAAGGAAAGACCCTGCTTGATGCCATCGATGCCATCGAACCCCCAGTTCGTCCGTCCGA
CAAGCCCCTTCGTCTTCCTCTACAGGATGTCTACAAGATCGGTGGCATCGGAACGGTGCC
---------------------
>taxa78
GTGATTTCATCAAAAACATGATCACTGGTACCTCCCAGGCTGACTGTGCCATTCTCATTA
TTGCCGGTGGTACCGGTGAGTTTGAGGCTGGTATCTCCAAGGACGGTCAGACCCGTGAAC
ACGCTCTTCTGGCGTTCACGCTCGGCGTGCGTCAGCTCATTGTCGCCGTAAACAAGATGG
ACACGACCAAGGTACGTTGCAAGTTCTCCTCCGCTGACTATGGTTTGATGTGTCGCCGAT
AGTGGAGCGAGGACCGCTTCAACGAAATCATCAAGGAAACCTCGACCTTCATCAAGAAGG
TTGGCTACAACCCCAAGGCTGTCGCTTTCGTGCCCATCTCCGGCTGGCATGGTGACAACA
TGCTTGAGGAGTCCCCCAAGTACGTATTGTATGAATAGATTGGCCTGCAGCATTCTCAAT
GTATCG-AA--GCATGCCCTGGTACAAGGGCTGGACCAAGGAGACCAAGGCTGGTCTCGT
CAAAGGAAAGACCCTGCTTGATGCCATCGATGCCATCGAGCCCCCTGTTCGTCCTTCCGA
CAAACCCCTTCGTCTTCCTCTCCAGGATGTCTACAAGATCGGTGGTATCGGGACAGTGCC
TGTCGGCCGTGTTGAAACCGG
>taxa79
------------------------------------------------------------
------------------------------------------------------------
-----------------------------------------GTTGCTGTCAACAAGATGG
ACACTACCAAAGTGTGTTTTACATTTTTCTC-CATGAATGTTGGTTGATGTGTTGTCGAT
AGTGGAGCGAGGACCGCTTCAACGAAATTATCAAGGAAACATCGACCTTCATCAAGAAGG
TTGGCTACAACCCCAAGGCCGTCGCATTTGTCCCCATCTCCGGCTGGCACGGCGACAACA
TGCTGGAGGAGTCCATCAAGTAAGTAACCACTTAACAAGTGGGCGTGCAGCATTCTCAAA
GAATCGAAATAGCATGCCTTGGTACAAGGGCTGGACCAAAGAGACCAAGGGTGGTGTTGT
CAAAGGAAAGACCCTTCTTGACGCTATCGACGCCATTGAGCCCCCTGTTCGTCCCTCCGA
CAAGCCTCTCCGTCTTCCTCTCCAGGATGTCTACAAGATCGGTGGTATCGGAACAGTACC
TGTCGGTCGTGTCGAGACTGG
>taxa80
GTGATTTCATCAAAAACATGATCACCGGTACCTCCCAGGCTGATTGTGCTATCCTCATCA
TTGCCGGTGGTACCGGTGAGTTTGAGGCTGGTATCTCCAAGGACGGTCAGACCCGTGAAC
ACGCTCTTCTGGCGTTCACCCTCGGTGTGCGTCAGCTCATTGTTGCTGTAAACAAGATGG
ACACGACCAAGGTGCGGTGACCATTGTCATCGGATGAATATGGTTTGATGTATTGGCGAT
AGTGGAGCGAGGACCGCTTCAACGAAATTATCAAGGAAACTTCAACCTTCATCAAGAAGG
TTGGCTACAACCCCAAGGCTGTCGCCTTCGTGCCCATCTCCGGCTGGCATGGCGACAACA
TGCTGGAGGAGTCTCCCAAGTAAGTATTGAGCGAACAGTTTGTGCTGCAGAATTCTCAAA
TATTTGAAATAGCATGCCCTGGTACAAGGGCTGGACCAAGGAAACCAAGGGTGGTGTCGT
CAAAGGAAAGACCCTCCTTGATGCCATCGATGCCATCGAGCCCCCTGTTCGTCCCTCCGA
CAAACCTCTCCGTCTTCCTCTCCAGGATGTCTACAAGATCGGTGGTATCGGGACAGTGCC
TGTCGGTCGTGTTGAAACCGG
>taxa82
------------------------------------------------------------
------------------------------------------------------------
-----------------------------------------GTTGCTGTCAACAAGATGG
ACACTACCAAGGTACATTGCAAATTCTCTTCGACTGGATATGTTTTGATGTGTCGCCGAT
AGTGGAGCGAGGACCGCTTCAACGAAATTATCAAGGAAACCTCGACCTTCATCAAGAAGG
TTGGGTACAATCCCAAGGCTGTCGCTTTCGTGCCCATCTCCGGCTGGCATGGTGACAACA
TGTTGGAGGAGTCCCCCAAGTAAGTACTGTGCAAACAGATTGGCCTACAGCATTCTCAAT
GTATCGAAATAGCATGCCCTGGTACAAGGGCTGGACCAAGGAGACCAAGGGTGGTGTCGT
CAAAGGAAAGACCCTGCTTGATGCCATCGATGCCATCGAACCCCCTGTTCGTCCCTCCGA
CAAACCCCTTCGTCTTCCTCTCCAGGATGTCTACAAGATCGGTGGTATCGGAACAGTGCC
TGTTGGTCGTGTCGAGACTGG
>taxa83
GTGACTTCATCAAGAACATGATCACTGGTACCTCTCAGGCTGACTGTGCCATCCTCATTA
TCGCTGCTGGTACTGGTGAGTTCGAGGCTGGTATCTCCAAGGACGGTCAGACCCGTGAAC
ATGCCCTTCTGGCGTTCACCCTTGGTGTTCGTCAGCTCATCGTCGCTGTAAACAAGATGG
ACACGACCAAGGTGTGTTGCACATTCTCTTTAGACGAATATAGTTTGATGTGTCCCCGAT
AGTGGAGCGAGGACCGCTTCAACGAAATCATCAAGGAAACCTCGACCTTCATCAAGAAGG
TCGGCTACAACCCCAAGGCCGTTGCTTTCGTACCCATCTCTGGCTGGCATGGTGACAATA
TGCTGGAAGAGTCCGCCAAGTAAGCATTGTGTTGTCAGATTGACCTCTAGCATTCTCAAA
ACGCCGACATAGCATGACCTGGTACAAGGGTTGGACCAAGGAGACCAAGAGTGGTGTCGT
CAAAGGAAAGACCCTCCTCGATGCCATCGATGCCATCGAACCTCCTGTTCGTCCCTCCGA
CAAACCCCTTCGTCTTCCTCTCCAGGATGTCTATAAGATCGGTGGTATCGGAACAGTGCC
CGTCGGTCGTGTCGAGACTGG
>taxa84
-----------------ATGATTACCGGTACCTCCCAGGCTGACTGTGCCGTCCTCATTA
TCGCCGGTGGTACTGGTGAGTTCGAGGCTGGTATCTCCAAGGATGGTCAGACCCGTGAAC
ACGCTCTTCTGGCGTTCACCCTTGGTGTGCGTCAGCTCATCGTCGCTGTAAACAAGATGG
ACACGACCAAGGTGTGT--TACACTCACTTTAGATGAATGTGCTTTGATGTGTCGCCGAT
AGTGGAGCGAGGACCGCTTCAACGAAATCATCAAGGAAACCTCGACCTTCATTAAGAAGG
TCGGCTACAATCCCAAGGCTGTCGCTTTCGTGCCCATCTCTGGCTGGCATGGTGACAACA
TGCTGGAGGAGTCCCCCAAGTAAGCATTATGTTATCAGATTGACCTCGAGCATTCTCAAA
GCATCGACATAGTATGCCCTGGTTCAAGGGCTGGACCAAGGAGACCAAGGGTGGTGTCGT
CAAGGGAAAGACCCTCCTTGATGCCATCGATGCCATCGAGCCTCCTGTTCGTCCCTCCGA
CAAACCCCTTCGCCTTCCTCTCCAGGATGTCTACAAGATCGGTGGTATCGGAACAGTGCC
CGTCGGTCGTGTTGAAACT--
>taxa85
GTGACTTTATCAAAAACATGATCACCGGTACCTCCCAGGCTGACTGTGCCGTCCTCATTA
TCGCCGGTGGTACCGGTGAGTTCGAGGCTGGTATCTCCAAGGACGGTCAGACCCGTGAAC
ACGCTCTTCTGGCGTTCACCCTTGGTGTGCGTCAGCTCATCGTCGCTGTAAACAAGATGG
ACACGACCAAGGTGTGTTGTACATTCCCTTTAGATGAATGTGTTCTGATGTGTCGCCAAT
AGTGGAGCGAGGACCGCTTCAACGAAATCATCAAGGAAACCTCGACCTTCATTAAGAAGG
TCGGCTACAACCCCAAGGCCGTCGCTTTCGTGCCCATCTCTGGCTGGCATGGTGACAACA
TGCTGGAGGAGTCCCCCAAGTAAGCATTATGTTACCAAATTGACCTCCAGCATTCTCAAA
GCGCCGACATAGCATGCCCTGGTTCAAGGGTTGGACCAAGGAGACCAAGAGTGGTGTCGT
CAAGGGAAAGACCCTCCTTGATGCCATCGATGCCATCGAGCCTCCTGTTCGTCCCTCCGA
CAAACCCCTTCGTCTTCCTCTCCAGGATGTCTACAAGATCGGTGGTATCGGAACAGTGCC
CGTCGGTCGTGTTGAAACT--
>taxa86
------------------------------------------------------------
------------------------------------------------------------
--------------------------------------------------------ATGG
ACACTACCAAGGTTCGT-GTGCATTCCCTTCGGATGAATGCGGTTTGATGTGCCGTCAAT
AGTGGAGCGAGGACCGTTTCAACGAAATTATCAAGGAAACTTCGACCTTCATCAAGAAAG
TCGGGTACAACCCCAAGGCCGTCTCCTTCGTGCCCATTTCTGGTTGGCACGGTGACAACA
TGCTGGAGGAGTCCCCCAAGTAAGTGCTAAGCCATCAGGTTGACTTTTGGCATTCTCAAA
GTGTCGACATAGCATGCCCTGGTACAAGGGGTGGACCAAGGAGACCAAGGCTGGTGTCGT
CAAGGGGAAGACCCTCCTCGATGCCATCGATGCCATCGAACCTCCTACGCGTCCCTCCGA
CAAACCCCTCCGTCTTCCTCTCCAGGATGTGTACAAGATCGGTGGTATCGGGACGGTGCC
CGTCGGTCGTGTTGAAACT--
>taxa87
GTGACTTTATCAAAAACATGATCACTGGTACCTCTCAAGCTGACTGCGCCATTCTCATCA
TCGCCGCTGGTACTGGTGAGTTCGAGGCTGGTATCTCCAAGGATGGTCAGACCCGTGAAC
ATGCTCTTCTGGCGTTCACCCTTGGTGTGCGTCAACTCATCGTCGCTGTAAACAAGATGG
ACACGACCAAGGTATGTTATACATTCCCTTCAGATGAATGTGGCTTGATGTGCCACCGAT
AGTGGAGCGAGGACCGCTTCAACGAAATTATCAAGGAAACCTCGACCTTCATCAAGAAGG
TCGGCTACAACCCGAAGGCCGTTGCTTTTGTGCCCATCTCTGGTTGGCATGGGGACAACA
TGTTGGAGGAATCTCCCAAGTAAGCATTATGTTATCAGATTGACTTACAGCATTCTCAAA
GCGCCGACATAGCATGTCCTGGTACAAGGGCTGGACCAAGGAAACCAAGGCTGGTGTTGT
AAAGGGAAAGACCCTTCTTGATGCAATCGATGCCATTGAGCCTCCTGTTCGTCCCTCCGA
CAAACCTCTCCGCCTTCCTCTCCAGGATGTCTACAAGATCGGTGGTATCGGAACAGTTCC
CGTCGGTCGTGTTGAAACTGG
>taxa88
GTGACTTTATCAAAAACATGATCACCGGTACCTCCCAGGCTGACTGTGCCATCCTCATTA
TCGCCGGTGGTACTGGTGAGTTCGAGGCTGGTATCTCCAAGGACGGCCAGACCCGTGAAC
ACGCGCTTCTGGCGTTCACCCTCGGTGTACGTCAACTCATCGTCGCTGTGAACAAGATGG
ACACGACCAAGGTGTGTTGTACATTCCCCTCAGACGAACGTGATTTGATGTGTCGTCAAT
AGTGGAGCGAGGACCGCTTCAACGAAATTATCAAGGAAACCTCGACCTTCATTAAAAAGG
TCGGCTACAACCCCAAGGCCGTCGCTTTCGTGCCCATCTCTGGCTGGCATGGTGACAACA
TGCTGGAGGAGTCTCCCAAGTAAGCATTATGTTATTAGTTTGACTTGTAGCATTCTCAAA
GCGCCGACATAGCATGCCCTGGTACAAGGGCTGGACCAAGGAGACCAAGGGTGGTGTCGT
AAAGGGAAAGACCCTCCTTGATGCCATTGATGCCATCGAGCCTCCTGTTCGTCCCTCTGA
CAAACCTCTCCGCCTTCCTCTCCAGGATGTCTACAAGATCGGTGGTATCGGAACAGTGCC
CGTCGGTCGTGTTGAAACCGG
>taxa89
------------------------------------------------------------
------------------------------------------------------------
---------------------TTGGTGTGCGTCAGCTCATCGTCGCTGTAAACAAGATGG
ACACGACCAAGGTGTGTTGTACATTCTCTTCAAATGAATGTGGTTTGATGTGTCGCCAAT
AGTGGAGCGAGGACCGCTTCAACGAAATCATCAAGGAAACGTCGACCTTCATTAAGAAAG
TCGGCTACAACCCCAAGGCCGTCGCTTTCGTGCCCATCTCTGGCTGGCATGGTGACAACA
TGCTGGAGGAGTCCCCC--GTAAGTGTTATGTTATCGGATTGATTTCTAGCATTCTCAAA
GCGCCGATATAG-ATGCCCTGGTACAAGGGCTGGACCAAGGAGACCAAGAGTGGTGTCGT
CAAGGGAAAGACCCTCCTCGATGCCATCGATGCCATCGAGCCTCCTGTTCGTCCCTCCGA
CAAACCCCTTCGCCTTCCTCTCCAGGATGTCTACAAGATCGGTGGTATCGGAACAGTGCC
CGTCGGTCGTGTTGAAACTGG
>taxa90
GCGACTTTATCAAAAACATGATCACTGGTACCTCCCAGGCTGATTGTGCCGTCCTCATTA
TCGCCGGTGGTACCGGTGAGTTCGAGGCTGGTATCTCCAAGGACGGTCAGACCCGTGAAC
ACGCCCTGCTGGCGTTTACCCTTGGTGTGCGTCAGCTCATCGTCGCTGTAAACAAGATGG
ACACGACCAAGGTGTGTTGTACATTCTCTTGAAAACAATGTGGTTTGACGTGTCGCCAAT
AGTGGAGCGAGGACCGCTTCAACGAAATCATCAAGGAAACATCGACCTTCATTAAGAAGG
TCGGCTACAACCCCAAGGCCGTCGCTTTCGTGCCCATCTCTGGTTGGCATGGTGACAACA
TGCTGGAGGAGTCCCCCAAGTAAGCATTATGTTATCAGATTGATTTCTAGCATTCTCAAA
GCGCCGACATAGCATGCCCTGGTACAAGGGCTGGACCAAGGAGACCAAGGGTGGTGTCGT
CAAGGGAAAGACCCTCCTCGATGCCATCGATGCCATCGAGCCTCCTGTTCGTCCCTCCGA
CAAACCCCTTCGCCTTCCTCTCCAGGATGTCTACAAGATCGGTGGTATCGGAACAGTGCC
TGTTGGTCGTGTTGAAACTGG
>taxa92
GTGACTTTATCAAAAACATGATCACCGGTACCTCCCAGGCTGACTGTGCCATCCTCATTA
TTGCCGGTGGTACCGGCGAGTTCGAGGCCGGTATATCCAAGGACGGTCAGACCCGTGAAC
ACGCTCTTCTCGCGTTTACCCTTGGTGTGCGTCAGCTCATCGTTGCCGTTAACAAGATGG
ACACGACCAAGGTGCGTTGTACATTTTCTTCAGATGACTCCGGTTTGATGTGTCGCCGGT
AGTGGAGCGAGGACCGGTTCAACGAAATTATCAAAGAAACATCGACCTTCATTAAGAAGG
TTGGCTATAACCCCAAGGCCGTCGCGTTCGTGCCCATCTCTGGCTGGCATGGTGACAATA
TGCTGGAGGAGTCCCCCAAGTAAGCATTGTGTTACCAGAGTGACCTCTAGCATCTTTAAA
GCGCCGACATAGTATGCCGTGGTTCAAGGGCTGGACCAAGGAGACCAAGGGTGGTGTTGT
CAAGGGAAGGACCCTC--------------------------------------------
------------------------------------------------------------
---------------------
>taxa93
--------------------------GGTACCTCCCAGGCTGATTGTGCTGTCCTGATTA
ACGCCGCTGGTACCGGTGAGTTCGAGGCTGGTATCTCTAAGGATGGCCAGACCCGCGAAC
ATGCTCTTCTGGCGTTCACTCTTGGTGTGCGTCAGCTCATCGTCGCCGTAAACAAGATGG
ACACGACCAAGGTGCGTTGTACATTCCACTTGGATGAATGCGGTTCGATATGTCACCAAT
AGTGGAGTGAGGACCGCTTCAACGAAATCATCAAGGAAACGTCGACCTTCATTAAAAAGG
TTGGCTACAACCCTAAGGCCGTTGCCTTCGTGCCGATCTCTGGCTGGCACGGTGATAACA
TGCTAGACGAGTCCCCCAAGTAAGCAATATGCTGTCAGATTAATGTCTATCATTCTCAAT
GGACCGACTTAGCATGGGCTGGTACAAGGGCTGGAGCAAGGAGACCAAGGGTGGCGTTGT
CAAGGGAAAGACCCTGCTCGATGCCATCGATGCTATTGAACCTCCTACCCGCCCCTCCGA
AAAACCCCTCCGTCTCCCCCTTCAAGACGTCTACAAGATTGGTGGTATCGGAACAGTCCC
CGTCGGTCGTGTTGAAACT--
>taxa94
GTGATTTTATCAAAAACATGATCACCGGTACCTCTCAGGCTGACTGTGCTGTCCTCATTA
TCGCCGCTGGTACCGGTGAGTTCGAGGCTGGTATCTCCAAGGATGGCCAGACCCGCGAAC
ACGCTCTTCTGGCGTTCACCCTTGGTGTGCGTCAGCTCATCGTCGCCGTAAACAAGATGG
ACACGACCAAGGTGCGTTGTACATTCCATTTGGATGAATGTGGTTCGATATGTCACCGAT
AGTGGAGCGAGGACCGCTTCAACGAAATCATCAAGGAAACCTCGACCTTCATTAAGAAGG
TTGGCTACAACCCCAAGGCCGTCGCCTTCGTGCCGATCTCTGGCTGGCATGGTGATAACA
TGCTAGACGAGTCTCCCAAGTAAGTAATATATTGTCAGATTAACGTCTATCATTCTCAAT
GGACCAACTCAGCATGGGCTGGTACAAGGGCTGGAGCAGGGAGACCAAGAGTGGTGTCGT
CAAGGGAAAGACCCTTCTCGATGCCATCGATGCTATTGAACCTCCTACCCGCCCCTCCGA
CAAACCCCTCCGTCTCCCCCTTCAGGATGTCTACAAAATTGGTGGTATCGGAACAGTCCC
CGTCGGTCGTGTTGAAACT--
>taxa95
GTGACTTCATCAAGAACATGATCACTGGTACCTCTCAGGCTGACTGTGCTGTCCTCATCA
TTGCCAGCGGTACTGGTGAGTTCGAGGCCGGTATCTCCAAGGATGGTCAAACCCGCGAAC
ATGCTCTTCTGGCGTTCACCCTTGGTGTACGTCAGCTCATCGTTGCTGTAAACAAGATGG
ACACGACCAAGGTGGGTAATACATTCTCTTCGGTTGAATATGGTTTGATGCGTCACCGAT
AGTGGAGCGAGGACCGCTTCAATGAAATTATCAAGGAAACCTCGACCTTCATTAAGAAGG
TAGGCTACAACCCCAAGGCAGTCGCTTTCGTGCCTATATCTGGCTGGCATGGTGACAACA
TGCTGGAGGAGTCCCCCAAGTAAGCAATGCG--ACCAAATTGA-GTTTATCATCTTCTAA
GCACCGACATAGCATGCCTTGGTACAAGGGCTGGACCAAGGAGACCAAGGGCGGTGTCGT
CAAGGGAAAGACCCTCCTCGATGCTATCGATGCTATCGAACCCCCTGTTCGCCCCTCCGA
CAAACCCCTCCGGCTCCCTCTCCAGGACGTTTACAAGATCGGTGGTATCGGAACAGTGCC
CGTCGGTCGTGTCGAGACTGG
>taxa96
GTGACTTTATCAAAAACATGATCACCGGTACCTCCCAGGCTGACTGTGCCATCCTCATTA
TCGCCGGTGGTACTGGTGAATTCGAGGCTGGTATCTCCAAGGACGGTCAGACCCGTGAAC
ACGCTCTTCTGGCGTTCACCCTTGGTGTGCGTCAGCTCATCGTCGCTGTAAACAAGATGG
ACACGACCAAGGTGGGTTGCACATTTTCTTCAGATGAATGTGGGTTGATGGGTCGCCAAC
AGTGGAGTGAGGACCGCTTCAATGAAATTATCAAGGAAACCTCGACCTTTATTAAGAAGG
TCGGCTACAACCCCAAGGCCGTCGCTTTCGTGCCCATCTCTGGCTGGCATGGTGACAACA
TGCTGGAGGAGTCCCCCAAGTAAGCAATATGTTATTAGATTGACCTGTATCGTTCTCAAA
GCGCCGACATAGCATGCCCTGGTACAAGGGCTGGACCAAGGAGACCAAGAGTGGCGTCGT
TAAGGGCAAGACCCTCCTCGATTCCATCGATGCCATCGAGCCTCCTGTTCGTCCCTCTGA
CAAACCCCTTCGCCTCCCTCTCCAGGATGTCTACAAGATCGGTGGTATCGGAACAGTGCC
TGTCGGTCGTGTTGAAACT--
>taxa97
GTGACTTTATCAAAAACATGATCACCGGTACCTCCCAGGCTGACTGTGCCATCCTCATTA
TCGCCGGTGGTACTGGTGAGTTCGAGGCTGGTATCTCCAAGGACGGCCAGACCCGTGAAC
ACGCTCTTCTGGCGTTCACCCTTGGTGTGCGTCAGCTCATCGTCGCTGTAAACAAAATGG
ATACGACCAAGGTGGGTTGCACATTCCCTTCAGATGAATGTGGTTTGATGGGTCGCCAAT
AGTGGAGTGAGGACCGCTTCAATGAAATTATCAAGGAAACCTCGACCTTCATTAAGAAGG
TCGGCTACAACCCCAAGGCCGTCGCTTTCGTGCCCATATCTGGCTGGCATGGTGACAACA
TGCTGGAGGAGTCCCCCAAGTAAGCAATATGTTATTAGATTGACTTGTACCATTCTCAAT
GCGCCGACATAGCATGCCCTGGTACAAGGGCTGGACCAAGGAGACCAAGGGTGGTGTCGT
TAAGGGCAAGACCCTCCTCGATGCCATCGATGCCATCGAGCCCCCTGTTCGTCCCTCTGA
CAAACCCCTTCGCCTCCCTCTCCAGGATGTCTACAAGATCGGTGGTATCGGAACAGTGCC
TGTCGGTCGTGTTGAAACT--
>taxa98
------------------------------------------------------------
------------------------------------------------------------
--------------------------------------------GCTGTCAACAAGATGG
ACACTACCAAGGTGTGTTGTATATTCTCTTCAGATGAATGTGGTCTGATGCGTCGCTATT
AGTGGAGCGAGGATCGCTTCAACGAAATTATCAAGGAAACCTCGACCTTCATCAAAAAGG
TCGGCTACAACCCCAAGGCCGTCGCTTTCGTTCCCATTTCTGGCTGGCATGGTGACAACA
TGCTGGAGGAGTCCCCTAAGTAAGCATTATGTTATCAGATTGACCTCT-GCATTCTCAAA
GCGCCGACATAGCATGCCCTGGTACAAGGGCTGGACCAAGGAGACCAAGGGTGGTGTTGT
CAAGGGAAAGACCCTCCTCGATGCCATCGATGCCATCGAGCCTCCTGCTCGTCCCTCCGA
CAAACCTCTTCGCCTTCCTCTCCAGGATGTCTACAAGATCGGTGGTATCGGAACAGTGCC
CGTCGGGCGTGTCGAGACTGG
>taxa99
GTGACTTTATCAAAAACATGATCACCGGTACCTCCCAGGCTGACTGTGCCGTCCTCATTA
TCGCCGGTGGTACCGGTGAGTTCGAGGCTGGTATCTCCAAGGACGGTCAGACCCGTGAAC
ACGCTCTTCTGGCGTTCACCCTTGGTGTGCGTCAGCTCATCGTCGCTGTAAACAAGATGG
ACACGACCAAGGTGTGTTGTATATTCTCTTCAGATGAATGTGGTCTGATGCGTCGCYAWT
AGTGGAGCGAGGAYCGCTTCAACGAAATTATCAAGGAAACCTCGACCTTCATCAAAAAGG
TCGGCTACAACCCCAAGGCCGTCGCTTTCGTTCCCATTTCTGGCTGGCATGGTGACAACA
TGCTGGAGGAGTCCCCYAAGTAAGCATTATGTTAYCAGATTGACCTYT-GCATTCTCAAA
GCGCCGACATAGCATGCCCTGGTACAAGGGCTGGACCAAGGAGACCAAGGGTGGTGTTGT
CAAGGGAAAGACCCTCCTCGATGCCATCGATGCCATCGAGCCTCCTGCTCGTCCCTCCGA
CAAACCTCTTCGCCTTCCTCTCCAGGATGTCTACAAGATCGGTGGTATCGGAACAGTGCC
YGTCGGGCGTGTTGAAACTGG
>taxa100
------------------------------------------------------------
------------------------------------------------------------
------------------CCCTTGGTGTGCGTCAGCTCATCGTTGCTGTAAACAAGATGG
ACACGACCAAGGTGTGTTGTACATTCTCCTCAGATCAATGTGGTTTGATGTGTCACCGAT
AGTGGAGTGAGGACCGCTTCAACGAAATTATCAAGGAAACCTCGACCTTCATTAAGAAGG
TCGGCTACAACCCCAAGGCCGTCGCTTTTGTGCCCATTTCCGGCTGGCATGGTGACAACA
TGCTGGAGGAGTCCCCCAAGTAAGCATTATGTTATCAGATCGATCTCTAGCATTCTCAAA
GTGCCGAAATAGTATGCCCTGGTACAAGGGCTGGACCAAGGAGACCAAGGGTGGCGTTGT
CAAGGGAAAGACCCTCCTCGATGCCATCGATGCCATCGAGCCTCCTGTTCGTCCCTCCGA
CAAACCCCTTCGTCTTCCTCTCCAGGACGTCTACAAGATCGGTGGTATCGGAACAGTGCC
CGTCGGTCGTGTTGAAACTGG
>taxa101
GTGACTTTATCAAAAACATGATCACCGGTACCTCCCAGGCTGATTGCGCCATCCTCATTA
TTGCCGCTGGTACTGGTGAGTTCGAGGCTGGTATCTCCAAGGACGGTCAGACCCGCGAAC
ACGCTCTTCTGGCGTTCACCCTTGGCGTGCGCCAGCTCATCGTTGCTGTAAACAAGATGG
ACACGACCAAGGTGTGTTGTACATTCCCTTCAGGTGAATGTGGTCTGATGTGTCCCCAAT
AGTGGAGCGAGGACCGCTTCAACGAAATTATCAAGGAAACCTCGACCTTCATTAAGAAGG
TCGGCTACAACCCCAAAGCCGTCGCTTTTGTGCCCATTTCCGGCTGGCATGGTGACAACA
TGCTGGAGGAATCCCCCAAGTATGTATCATGTTGTCGAATTAACCTCTAGCATTCTCAAA
GCGCCGAAATAGTATGCCCTGGTACAAGGGCTGGACCAAGGAGACCAAGGGTGGTGTCGT
CAAGGGAAAGACTCTCCTCGATGCCATTGATGCCATTGAGCCTCCTGTTCGTCCCTCCGA
CAAACCCCTTCGTCTTCCTCTCCAGGATGTCTACAAGATCGGTGGTATCGGAACAGTGCC
CGTCGGTCGTGTTGAAACT--
>taxa102
GTGACTTTATCAAAAACATGATCACCGGTACCTCCCAGGCTGACTGTGCGGTCCTCATCA
TCGCCGCTGGTACTGGTGAGTTCGAGGCTGGTATCTCCAAGGACGGTCAGACTCGTGAAC
ACGCTCTTCTGGCGTTCACCCTTGGTGTGCGTCAGCTCATCGTTGCTGTAAACAAGATGG
ACACGACCAAGGTGTGTTGTACATTTTCCTCAGATGAACTTGGTTTGATGTGTCGCCAAT
AGTGGAGTGAGGACCGCTTCAACGAGATTATCAAGGAAACCTCGACCTTCATTAAGAAGG
TCGGCTACAACCCCAAGGCCGTCGCTTTCGTGCCCATCTCCGGCTGGCATGGTGACAACA
TGCTGGAGGAGTCCCCCAAGTAAGCATTATGTTGTCAGATCGACTTCCAGCATTCTCAAA
GC--CGAAACAGTATGTCCTGGTACAAGGGCTGGACTAAGGAGACCAAGGGTGGTGTCGT
CAAGGGAAAGACCCTCCTCGATGCCATCGATGCCATCGAGCCTCCTGTTCGTCCCTCCGA
CAAACCCCTTCGCCTTCCTCTCCAGGATGTCTACAAAATCGGTGGTATCGGCACAGTGCC
CGTCGGTCGTGTTGAAACT--
>taxa103
------------------------------------------------------------
------------------------------------------------------------
-----CTTCTGGCGTTCACCCTCGGTGTGCGTCAGCTCATCGTCGCTGTAAACAAGATGG
ACACTACCAAGGTGTGTTGAGCATTCGCCTTGGCTGAATGCTGTTTGATGTGTTGTTAAT
AGTGGAGCGAGGACCGCTTCAACGAAATTATCAAGGAAACCTCAACCTTCATTAAGAAGG
TCGGCTACAATCCCAAAGCCGTCGCTTTCGTACCCATCTCTGGCTGGCATGGTGACAACA
TGCTGGAGGAGTCCCCCAAGTAAGCATTTTGCTATCGGATTATCTTCAAGCACTCT-AAT
GCATCGAAATAGCATGCCCTGGTACAAGGGTTGGACTAAGGAAACTAAGGGTGGTGTCGT
GAAGGGGAAGACCCTCCTCGATGCCATCGATGCCATCGAGCCTCCTGTTCGTCCCTCCGA
CAAACCCCTTCGCCTTCCTCTCCAGGATGTCTACAAGATCGGTGGTATCGGAACAGTGCC
TGTCGGTCGTGTTGAAACT--
>taxa104
GTGACTTTATTAAAAACATGATTACTGGTACCTCCCAGGCTGACTGTGCGGTCCTCATCA
TCGCCGCTGGTACTGGCGAGTTCGAGGCTGGTATCTCCAAGGACGGCCAGACCCGTGAAC
ACGCTCTTCTGGCGTTCACCCTTGGTGTGCGTCAGCTCATCGTCGCTGTGAACAAGATGG
ACACCACCAAGGTGTGTTGTATATTCTCCTTGTATGGATCTGGTTTGATGCGTTGCCGAT
AGTGGAGCGAAGATCGCTTCAACGAAATCATCAAGGAAACGTCGACTTTCATCAAGAAAG
TCGGCTACAACCCCAAGGCTGTCGCTTTCGTACCCATCTCTGGCTGGCATGGTGACAACA
TGCTCGAGGAGTCCGCTAAGTAAGCAATATACCAACTAATTGACCTC-AGCGTTCTCAAA
GTACCGAAATAGCATGACCTGGTACAAAGGCTGGTCTAAGGAGGTCAAAGGTGGCGTCGT
TAAGGGAAAGACTCTCCTTGACGCCATTGATGCCATCGAGCCTCCTGTTCGTCCCTCCGA
CAAGCCCCTTCGCCTTCCTCTCCAGGATGTCTACAAGATCGGTGGTATCGGAACAGTGCC
CGTCGGTCGTGTTGAAACT--
>taxa105
GTGACTTTATTAAAAACATGATCACTGGTACCTCCCAGGCTGACTGTGCCGTCCTCATCA
TCGCCGCTGGTACTGGTGAGTTCGAGGCTGGTATCTCCAAGGACGGCCAGACCCGTGAAC
ACGCTCTTCTGGCGTTCACCCTTGGTGTGCGTCAGCTCATCGTCGCTGTGAACAAGATGG
ACACCACCAAGGTGTGTTGTACATTCTCCTTGGATGAATTTGGTTAGATGCGTTGCCGAT
AGTGGAGCGAAGATCGCTTCAACGAAATCATCAAGGAAACCTCGACCTTCATCAAGAAAG
TCGGCTATAACCCCAAGGCTGTCGCTTTCGTACCCATCTCTGGCTGGCACGGTGACAACA
TGCTCGAGGAGTCCCCCAAGTAAGCAATATATCAACTAATTGACCTC-AGCATTCTCAAA
GCGCCGAAATAGCATGACCTGGTACAAAGGCTGGACTAAGGAGATCAAAAGTGGTGTCGT
CAAGGGAAAGACCCTCCTCGATGCCATCGATGCCATCGAGGCTCCTGTTCGTCCCTCCGA
CAAGCCCCTTCGCCTTCCTCTCCAGGATGTCTACAAGATCGGTGGTATCGGAACAGTGCC
CGTCGGTCGTGTTGAAACTGG
>taxa106
GTGATTTTATCAAAAACATGATTACCGGTACTTCCCAGGCTGACTGCGCCGTCCTCATTA
TCGCTGGTGGTACCGGTGAGTTCGAGGCAGGTATCTCCAAGGACGGTCAAACCCGTGAAC
ACGCCCTTCTGGCATTCACCCTTGGTGTCCGTCAGCTTATCGTCGCAGTGAACAAGATGG
ACACGACCAAGGTGTGTTGTACGTTCTCCTCGGATAAATGTGGTTTGATGTGTCGACAAT
AGTGGAGTGAGGACCGCTTCAACGAAATTATCAAGGAAACCTCGACCTTTATCAAGAAGG
TCGGCTACAACCCCAAGGCCGTCGCTTTCGTGCCCATCTCTGGCTGGCATGGTGACAACA
TGTTGGAGGAGTCCCCCAAGTAAGCATTATGTAACCACATTCACCTCCAACATTCTCTGA
ACGCCGAAATAGCATGCCCTGGTACAAGGGCTGGACCAAGGAGACCAAGGGAGGTGTCGT
CAAGGGAAAGACCCTCCTTGACGCCATCGATGCCATCGAGCCTCCTGTTCGTCCCTCTGA
CAAACCCCTTCGCCTTCCTCTCCAGGATGTTTACAAGATCGGTGGTATCGGGACAGTGCC
CGTTGGTCGTGTTGAAACTGG
>taxa107
GTGATTTTATCAAAAACATGATCACTGGTACCTCTCAGGCCGACTGCGCCGTCCTCATTA
TCGCTGGTGGTACCGGTGAGTTTGAGGCAGGTATCTCCAAGGACGGTCAAACCCGTGAAC
ACGCCCTTCTGGCATTCACCCTTGGTGTCCGTCAGCTTATCGTCGCAGTGAACAAGATGG
ACACGACCAAGGTGTGTTGTATGTT-TCCTCGGATAAATGTGGTTTGATGTGTCGACAAT
AGTGGAGTGAGGACCGCTTCAACGAAATTATCAAGGAAACCTCAACCTTTATTAAGAAGG
TCGGCTACAACCCCAAGGCTGTCGCTTTCGTGCCTATCTCTGGCTGGCATGGTGACAACA
TGTTGGAGGAGTCTCCCAAGTAAGCATTATGTAATCACATTCACCTCCAACATTCTCTGA
ACGCCGAAATAGCATGCCCTGGTACAAGGGTTGGACCAAGGAGACCAAGGGAGGTGTTGT
CAAGGGAAAGACCCTCCTTGATGCCATCGATGCTATCGAGCCTCCTGTTCGTCCCTCTGA
CAAACCCCTTCGCCTTCCTCTCCAGGATGTTTACAAGATCGGTGGTATCGGGACAGTGCC
CGTTGGTCGTGTTGAAACT--
>taxa108
GTGATTTTATCAAAAACATGATCACYGGTACCTCCCAGGCTGACTGCGCCATCCTCATTA
TCGCCGGTGGTACCGGTGAGTTCGAGGCTGGTATCTCCAAGGACGGTCAGACCCGTGAAC
ACGCTCTTCTGGCATTCACCCTTGGTGTGCGTCAGCTCATCGTCGCTGTAAACAAGATGG
ACACGACCAAGGTGCGTTGTACATTCTCTTCGGATGAATGTGGTTTCATGTGTCGCCAAT
AGTGGAGCGAGGACCGCTTCAACGAAATTATCAAGGAAACTTCGACCTTCATCAAGAAGG
TTGGCTACAACCCCAAGGCTGTCGCTTTCGTGCCCATCTCTGGCTGGCATGGTGACAATA
TGCTGGAGGAGTCCCCCAAGTGAGTATTRTGTTTACAGATTGATCCCCAACATTCTCAAA
GCGCCGAAATAGCATGCCCTGGTACAAGGGCTGGACCAAGGAGACCAAGGGTGGTGTCGT
CAAGGGAAAAACCCTCCTCGATGCCATCGATGCCATCGAGCCTCCTGTTCGTCCCTCCGA
CAAACCCCTTCGCCTTCCTCTCCAGGATGTCTACAAGATCGGTGGTATCGGAACAGTGCC
CGTTGGTCGTGTTGAAACCGG
>taxa109
GTGATTTCATCAAAAACATGATCACCGGTACCTCCCAGGCTGACTGCGCCATCCTCATCA
TCGCCGGTGGTACCGGTGAGTTTGAGGCTGGTATCTCCAAGGACGGTCAGACCCGAGAAC
ATGCTCTTCTGGCATTCACCCTTGGCGTGCGTCAGCTCATCGTTGCCGTAAACAAGATGG
ACACGACCAAGGTGTGTTGTGCAATCTCCTTGGATGAATGTG-TTTCACGTGTTACCAAT
AGTGGAGCGAGGACCGCTTCAACGAAATTATCAAGGAAACTTCGACCTTCATCAAGAAGG
TTGGCTACAACCCCAAGGCTGTCGCTTTCGTGCCCATCTCTGGCTGGCATGGTGACAATA
TGCTGGAGGAGTCCCCCAAGTAAGCATCATGTTATCAGATCGATCACCAGGATTCTCAAA
GCGCCGAAATAGCATGCCCTGGTACAAGGGCTGGACCAAGGAGACCAAGGGTGGTGTAGT
CAAGGGAAAAACCCTCCTCGATGCTATCGATGCCATCGAGCCTCCTGTTCGTCCCTCCGA
TAAACCCCTTCGTCTTCCTCTCCAGGATGTCTACAAGATCGGTGGTATCGGAACAGTGCC
CGTCGGTCGTGTTGAAACAGG
>taxa110
------------------------------------------------------------
------------------------------------------------------------
--------------------CTTGGTGTGCGTCAGCTCATTGTCGCTGTAAACAAGATGG
ATACGACCAAGGTGTGTTGTA-ATTTTCCTCAGATGAATGTGGTTTGACGTGTCGCCAAT
AGTGGAGCGAGGATCGCTTCAACGAAATTATCAAGGAAACCTCGACCTTCATTAAGAAGG
TCGGCTACAACCCCAAGGCTGTCGCTTTCGTACCCATCTCTGGTTGGCATGGTGACAACA
TGCTGGAGGAGTCCCCCAAGTAAGCATTATGTCATCAGATTGACCTCCAGCATTCTTAAA
ACGTTGAAATAGCATGCCCTGGTACAAGGGTTGGACCAAGGAGACCAAGGGTGGTGTCGT
CAAGGGAAAGACCCTCCTCGATGCTATCGATGCCATCGAGCCTCCTGTTCGTCCCTCCGA
CAAACCCCTTCGTCTTCCTCTCCAGGATGTCTACAAGATCGGTGGTATCGGAACGGTACC
CGTCGGTCGTGTTGAAACCGG
>taxa111
GTGATTTTATTAAAAACATGATCACCGGTACCTCCCAGGCTGACTGTGCCATCCTCATTA
TCGCCGGTGGTACCGGTGAATTCGAGGCTGGTATCTCCAAGGACGGTCAGACCCGTGAAC
ACGCTCTTCTGGCGTTCACCCTTGGTGTGCGTCAGCTCATTGTCGCTGTAAACAAGATGG
ACACGACCAAGGTGTGTTGTANATTTTCCTCGGATGAATGTGGTTTGATATGTCGCCAAT
AGTGGAGCGAGGACCGCTTCAACGAAATTATCAAGGAAACCTCGACCTTCATTAAGAAGG
TCGGCTACAACCCCAAGGCTGTCGCTTTCGTACCCATCTCTGGTTGGCATGGTGACAACA
TGCTGGAGGAGTCCCCCAAGTAAGCATTATGTCATCAGATTGACTTCCAGCATTCTCAAA
ACGTTGAAATAGCATGCCCTGGTACAAAGGTTGGACCAAGGAGACCAAGGGTGGTGTCGT
CAAGGGAAAGACCCTCCTCGATGCCATCGATGCCATCGAGCCTCCTGTTCGTCCCTCCGA
CAAACCCCTTCGTCTTCCTCTCCAGGATGTCTACAAGATCGGTGGTATCGGAACGGTACC
TGTCGGTCGTGTTGAAACCGG
>taxa112
------------------------------------------------------------
------------------------------------------------------------
------------------------------------------------------------
------------------------TCCCTTTTGTTGA-TGAGATTTGACGTGTCGTCAAT
AGTGGAGCGAGGACCGCTTCAACGAAATTGTCAAGGAAACCTCGACCTTCATCAAGAAGG
TCGGCTACAACCCCAAGGCTGTTGCTTTTGTGCCTATCTCTGGCTGGCATGGTGACAACA
TGCTGGAGGAGTCGGAGAAGTGAGCATGATGCTTTCATATTGACCTTCGGCATTCTCAAA
CCGACGAAATAGCATGCCCTGGTACAAGGGTTGGACCAAGGAGACCAAAAGTGGTGTCGT
CAAGGGGAAGACCCTCCTCGATGCCATCGATGCCATCGAACCTCCTGTTCGTCCCTCCGA
CAAACCACTTCGCCTTCCTCTCCAGGATGTCTACAAGATCGGTGGTATCGGAACAGTGCC
CGTCGGTCGTGTCGAGACTGG
>taxa113
GTGATTTCATCAAAAACATGATTACCGGTACTTCTCAGGCTGATTGTGCTATCCTCATCA
TCGCCGGTGGTACCGGTGAGTTCGAGGCTGGTATATCCAAGGACGGTCAGACGCGTGAAC
ACGCTCTGTTGGCGTTCACCCTCGGTGTGCGTCAACTCATCGTCTCTGTAAACAAGATGG
ACACGACCAAGGTGTGTTGCACAT-CTCTTTTGTTGAATGAGATTTGACGTGTCGTCAAC
AGTGGAGCGAGGACCGCTTCAACGAAATTGTCAAGGAAACCTCGACCTTCATCAAGAAGG
TCGGCTACAACCCCAAGGCCGTCGCTTTTGTGCCCATCTCTGGCTGGCATGGTGACAACA
TGCTGGAGGAGTCGGAGAAGTGAGCATGATGTTTTCATATTGACCTTCGGCATTCTCAAA
CCGACGAAATAGCATGCCCTGGTACAAGGGTTGGACCAAGGAGACCAAAAGTGGTGTCGT
CAAGGGGAAGACCCTCCTCGATGCCATCGATGCCATCGAACCTCCTGTTCGTCCCTCCGA
CAAGCCTCTTCGCCTCCCTCTTCAGGATGTCTACAAGATTGGTGGTATCGGAACAGTGCC
CGTCGGTCGTGTTGAAACTGG
>taxa114
GTGATTTTATTAAAAACATGATTACTGGTACTTCTCAAGCTGACTGTGCCATCCTTATCA
TTGCCGGTGGTACTGGTGAGTTCGAGGCTGGTATCTCCAAGGATGGACAGACCCGTGAAC
ATGCACTTCTTGCGTTCACCCTCGGTGTGCGTCAACTCATCGTTGCTGTAAACAAGATGG
ACACGACTAAGGTTTGTTGCACACCCTTTTCGGCACGCTGGAGTTTGACCTGTGGTTAAT
AGTGGAGCGAGGACCGCTTCAATGAAATCATCAAGGAAACTTCAACCTTCATTAAGAAAG
TCGGCTACAACCCCAAGGCCGTCGCTTTCGTGCCCATCTCTGGCTGGCATGGTGACAATA
TGCTGGAGGAATCCGCGAAGTAAGCATCGTGTCATTTTGATAGCCTCCGATATTCTTAAG
CTGTCGAAACAGCATGCCCTGGTATAAGGGCTGGACCAAGGAAGTCAAGAGTGGTGTCGT
TAAAGGAAAGACCCTCCTCGATGCCATCGATGCAATCGAGCCTCCCGTTCGTCCCTCTGA
CAAGCCTCTTCGCCTTCCTCTTCAGGATGTCTACAAGATTGGTGGTATCGGAACGGTGCC
TGTCGGTCGTGTCGAAACTGG
>taxa115
GTGATTTCATTAAGAACATGATCACCGGTACCTCTCAGGCTGATTGTGCCATCCTGATCA
TCGCCGCAGGTACCGGTGAGTTTGAGGCTGGTATCTCCAAGGACGGTCAGACCCGTGAAC
ACGCACTCCTGGCATTCACCCTCGGTGTGCGTCAGCTCATTGTAGCTGTCAACAAGATGG
ACACGACCAAGGTTTGTTATATGT-TTCTTCAGCCGAATGTAGTTTGATATGTTGCCGGT
AGTGGAGCGAGGACCGATTCAACGAAATCATCAAGGAAACGTCGACTTTCATCAAGAAGG
TTGGTTACAACCCAAAGGCTGTTGCCTTTGTGCCGATCTCCGGTTGGCATGGTGACAACA
TGCTGGAGGAGTCTAGCAAGTGAGGATTATTTTATCAACGCCGGTTTCGGCATTCT-GA-
GGATCGAAATAGCATGACCTGGTACAAGGGTTGGACGAAGGAAAACAAGGGTGGTGTCGT
CAAGGGAAAGACACTCCTCGACGCCATCGACGCCATCGAACCCCCCGTTCGCCCGTCTGA
CAAGCCTCTCCGTCTTCCTCTCCAGGATGTCTACAAGATCGGCGGTATCGGAACGGTGCC
TGTCGGTCGTGTTGAAACTGG
>taxa117
GTGATTTCATCAAGAACATGATTACTGGTACCTCTCAGGCTGATTGTGCCATTCTGATCA
TMGCCGCTGGTACCGGTGAGTTCGAGGCTGGTATTTCCAAGGACGGTCAGACCCGTGAAC
ACGCTCTCCTGGCATTCACCCTCGGTGTGCGTCAGCTCATTGTCGCTGTCAACAAGATGG
ACACAACCAAGGTTTGTTATGTGT-TTTCCCGGGCGAATGTGATTTRATATGTTGTCGGT
AGTGGAGTGAGGATCGTTTCAATGAAATTATCAAGGAAACCTCTACTTTCATCAAGAAGG
TCGGCTACAACCCCAAGGCTGTCGCATTTGTACCGATTTCCGGCTGGCATGGTGACAATA
TGTTGGAGGAGTCCGCCAAGTATGTATTATTWTATTAACATGGGTTCCAGCATTCT-AA-
AGATCGAAATAGCATGCCTTGGTACAAGGGCTGGACGAAGGAAACTAAGGGCGGTGTCGT
CAAGGGAAAGACACTCCTCGACGCCATCGACGCCATCGAACCCCCCGTTCGTCCGTCCGA
AAAGCCTCTTCGCCTTCCCCTCCAGGATGTCTACAAGATCGGTGGTATCGGAACGGTGCC
CGTCGGTCGTGTTGAAACGGG
>taxa118
------------------------------------------------------------
------------------------------------------------------------
--------------------------------------------------AACAAGATGG
ACACTACCAAGGTTTTTTATACGT-TTTCCTCGACGAATGTGGTTTGATATGTTGTCCAT
AGTGGAGTGAGGATCGTTTCAACGAAATCATCAAGGAAACTTCGACTTTCATCAAGAAGG
TCGGTTACAACCCCAAAGCTGTCGCTTTTGTGCCGATCTCCGGCTGGCATGGTGACAACA
TGTTGGAGGAGTCCCCCAAGTAAGGATTATTTTATCAACTTGGGTTCCAGCATTCT-AA-
AGATCGAAATAGCATGCCCTGGTACAAGGGCTGGACGAAGGAAACCAAGGGTGGTGTCGT
CAAGGGAAAGACACTCCTCGACGCCATCGATGCCATCGAACCCCCCGTTAGTCCGGCTGA
CAAGCCTCTTCGCCTTCCTCTTCAGGATGTCTACAAGATCGGTGGT--------------
---------------------
>taxa119
------------------------------------------------------------
------------------------------------------------------------
------------------------------------------------------------
-----------------TTTATACGTTTCCTCGACGAATGTAGTTTGATATGTTGTCCAC
AGTGGAGTGAGGATCGTTTCAACGAAATCATCAAGGAAACTTCGACTTTCATCAAGAAGG
TCGGCTACAACCCCAAGGCTGTCGCTTTTGTGCCGATCTCCGGCTGGCATGGTGACAACA
TGTTGGAGGAGTCCCCCAAGTAAGGATTATCTTATCAACTTGGGTTCCAGCATTCT-AA-
AGATCGAAATAGCATGTCCTGGTACAAGGGCTGGACGAAGGAAACCAAGGGTGGTGTCGT
CAAGGGAAAGACACTCCTTGACGCCATCGATGCCATCGAACCCCCCGTCCGTCCGGCTGA
CAAGCCTCTTCGCCTTCCTCTCCAAGATGTCTACAAGATCGGTGGTATCGGAACCGTGCC
CGTCGGTCGTGTCGAGACTGG
>taxa122
GTGATTTTATCAAGAACATGATCACTGGTACCTCTCAGGCTGATTGCGCTATTCTCATCA
TCGCTGCTGGTACCGGTGAGTTCGAGGCTGGTATCTCCAAGGACGGTCAGACGCGTGAAC
ACGCTCTCCTGGCGTTTACCCTCGGCGTGCGTCAGCTTATCGTTGCTGTCAACAAAATGG
ACACGACCAAGGTCTGTTACGCGT-TTACCTAGATGAATGTGGTTTGATATGTTGCCGAT
AGTGGAGTGAAGATCGTTTCAACGAAATCATCAAGGAAACTTCCACCTTCATTAAGAAGG
TCGGTTATAACCCCAAGGCTGTTGCCTTCGTACCGATCTCTGGCTGGCATGGTGATAACA
TGCTGGAGGAGTCCGCCAAGTAAGGATTATTCTATCGACGTCGTTTCCGGTATCCTTAA-
ACG-CCAAATAGCATGACCTGGTACAAAGGATGGACGAAAGAAACCAAGGGTGGCGTCGT
TAAGGGGAAGACNCTCCTCGACGCCATTGATGCCATCGAACCTCCCGTTCGTCCATCTGA
CAAGCCCCTTCGACTTCCTCTCCAGGATGTCTACAAGATCGGTGGTATCGGAACGGTACC
CGTTGGTCGTGTTGAAACCGG
>taxa123
GTGATTTCATCAAGAACATGATCACTGGTACCTCTCAGGCTGATTGTGCCATCCTCATCA
TCGCTGCTGGTACCGGCGAGTTCGAGGCTGGTATCTCCAAGGACGGTCAGACTCGTGAAC
ACGCCCTCCTGGCATTCACCCTCGGTGTGCGTCAGCTCATCGTCGCTGTCAACAAGATGG
ACACGACCAAGGTTTGTTGCAGGTTTTTTTCAGGTGAATGTAATCTGATAGGTT-TGGAT
AGTGGAGTGAGGATCGTTTCAACGAAATCATCAAGGAAACTTCGACCTTCATTAAGAAGG
TCGGCTACAACCCCAAGGCTGTCGCTTTTGTGCCGATTTCTGGCTGGCATGGTGACAACA
TGTTGGAGGAGTCCGCAAAGTAAGGATTGTTTCATCAACCTGGGTTCCAGCGATCTCAA-
AGGTCGAATCAGCATGTCCTGGTACAAGGGTTGGACGAAGGAGACCAAGGGTGGTGTCGT
CAAGGGAAAGACCCTCCTCGATGCTATCGATGCCATCGAACCGCCCGTTCGTCCGGCTGA
CAAGCCTCTTCGTCTTCCTCTCCAGGATGTCTACAAGATCGGCGGTATTGGAACAGTTCC
TGTTGGGCGTGTTGAAACCGG
>taxa135
GTGATTTCATCAAAAACATGATTACCGGTACCTCTCAGGCTGATTGTGCTGTTCTGATCA
TCGCCGCTGGTACCGGTGAGTTTGAGGCTGGTATTTCCAAGGACGGCCAGACCCGTGAAC
ACGCCCTCCTGGCATTCACTCTTGGTGTGCGTCAGCTCATCGTCGCTGTCAACAAGATGG
ACACGACCAAGGTTTGTCATTCAT-TTTCCTGGATGGATGTGATTTGATATGTTGTCGAT
AGTGGAGTGAGGACCGTTTCAACGAAATCATCAAGGAAACTTCGACCTTCATTAAGAAGG
TCGGCTACAACCCCAAGGCTGTCGCTTTTGTTCCGATCTCCGGCTGGCATGGTGACAACA
TGTTGGAGGAGTCCCCCAAGTAAGGATAATCTTGTCAACTTGGGTTTCAGTATCCTTAA-
TAGTCGGAATAGCATGCCCTGGTACAAGGGCTGGTCGAAGGAGACCAAGGGTGGTGTCGT
CAAGGGAAAGACACTCCTCGATGCCATTGATGCCATTGAGCCTCCCGTTCGTCCGGCCGA
TAAGCCCCTTCGCCTTCCCCTCCAGGATGTCTACAAGATCGGTGGTATCGGAACGGTGCC
CGTCGGCCGTGTTGAAACTGG
>taxa125
------------------------------------------------------------
------------------------------------------------------------
------------------------------------------------------------
----------GATGTCT-------CGTTTTCCGGTGGACGCGATTTGATGTGTTGTCGAT
CGTGGAGTGAGGACCGTTTCAACGAAATCATCAAAGAAACTTCGACCTTTATTAAGAAGG
TCGGCTACAACCCCAAGGCTGTCGCTTTTGTTCCGATCTCCGGATGGCATGGTGACAACA
TGTTGGAGGAGTCCGCCAAGTAAGGATAATCTTGTCAGCTTGGGTTTCAGTATTCTTAA-
TGGTCGAAATAGCATGCCCTGGTACAAGGGCTGGTCGAAGGAAACCAAGGGTGGTGTCGT
CAAGGGAAAGACACTCCTCGACGCCATTGATGCAATTGAGCCTCCCGTTCGTCCGGCCGA
CAAGCCTCTTCGCCTTCCCCTCCAGGATGTCTACAAGATTGGTGGTATCGGAACGGTGCC
CGTCGGTCGTGTCGAGACTGG
>taxa126
GTGATTTTATCAAGAACATGATCACAGGCACCTCTCAGGCTGACTGTGCTGTCCTTATCA
TTGCCAGTGGTACTGGTGAATTCGAGGCTGGGATATCCAAGGACGGCCAGACCCGTGAGC
ACGCTCTCCTGGCGTTCACCCTTGGTGTCCGTCAGCTCATCGTCGCTGTCAACAAGATGG
ACACGACGAAGGTTTGT----TTTTCCTTATCAGTAATCGCGTCCTGAT-TCTTGCTAAT
AGTGGAGTGAGGACCGCTTCAACGAAATCATAAAAGAAACTTCGACCTTCATCAAGAAGG
TCGGATACAACCCCAAGGCTGTCGCTTTCGTACCCATCTCTGGCTGGCATGGTGATAACA
TGTTGGAAGAGTCCATCAAGTAAGCGTCTTATTGTGATACATTAACTGG-CGTTCTCAA-
GCATGAATAAAGCATGCCCTGGTATAAGGGCTGGACCAAGGAGACAAAGGGTGGCGTCGT
CAAGGGAAAGACCCTTCTCGATGCCATTGATGCCATTGAGCCTCCTGTTCGTCCCTCCGA
CAAACCACTTCGCCTCCCTCTCCAGGATGTCTACAAGATCGGTGGCATCGGGACAGTGCC
CGTCGGTCGTGTCGAGACTGG
>taxa127
------------------------------------------------------------
-----------------------GAGGCTGGTATCTCCAAGGACGGTCAGATCCGTGAGC
ACGCCCTTCTGGCGTTCACCCTTGGTGCCCGTCAGCTCATCGTCGCTGTCAACAAGATGG
ACACGACCAAGGTGTGT-ATCTTTTGT-GCTAGATCAATATCAATTGACGTG-CCTTGAT
AGTGGAGCGAAGACCGTTTCAACGAAATTATCAAGGAAACCTCCACCTTCATCAAGAAGG
TCGGTTACAACCCCAAGGCCGTTGCTTTCGTCCCTATCTCCGGCTGGCACGGTGACAACA
TGTTGGAGGAGTCCCCCAAGTAGGTGTACTTTTATA-----CGAACAT-TCATTCTCAA-
GTATGAAAATAGCATGCCATGGTACAAGGGCTGGACCAAGGAGAACAAGAGTGGTGTCGT
CAAGGGCAAGACCCTCCTTGATGCCATTGATGCCATTGAACCCCCTTCCCGTCCTTCCGA
CAAGCCCCTTCGTCTCCCTCTCCAGGATGTCTACAAGATCGGTGGTATCGGAACAGTCCC
TGTCGGTCGTGTTGAGACT--
>taxa128
GTGACTTCATCAAGAACATGATCACCGGTACCTCCCAGGCTGACTGTGCCATTCTGATCA
TCGCCGGTGGTACCGGTGAGTTCGAGGCTGGTATCTCCAAGGACGGTCAGACCCGTGAGC
ACGCCCTTCTGGCGTTCACCCTTGGTGTTCGTCAGCTCATCGTCGCTGTTAACAAGATGG
ACACGACCAAGGTATGT-ATCTTTTGTTTAAAAGTCCGTGTCGATTGACGTA-CCGCAAT
AGTGGAGCGAAGACCGCTTCAACGAAATTATCAAGGAAACCTCCACCTTCATCAAGAAGG
TCGGTTACAACCCCAACAGCGTTGCTTTCGTCCCTATTTCTGGCTGGCACGGTGACAACA
TGTTGGAGGAGTCCCCCAAGTAGGTTTTCTTCAATC------GAATAT-CCTTTCTTAA-
GTATTAAAATAGCATGCCATGGTACAAGGGCTGGACTAAGGAGACCAAGGCTGGTACCGT
CAAGGGAAAGACCCTCCTCGATGCTATTGACGCCATTGAGCCCCCTGCCCGTCCTTCCGA
CAAGCCCCTCCGTCTGCCTCTCCAGGATGTCTACAAGATCGGTGGTATCGGAACAGTGCC
CGTCGGTCGTGTTGAGACC--
>taxa129
------------------------------------------------------------
------------------------------------------------------------
--------TTGGCGTTCACCCTCGGTGTCCGCCAACTCATTGTCGCTGTCAACAAGATGG
ACACGACCAAGGTCTGT-ATCTCTTGTTTACAGATCAACGTGAATTTACATG-TCATAAT
AGTGGAGCGAGGACCGCTTCAACGAAATTATCAAGGAAACCTCCACCTTCATCAAGAAGG
TCGGTTACAACCCCAAGGCCGTCGCTTTCGTCCCTATCTCTGGCTGGCACGGTGACAACA
TGTTGGAGGAGTCCCCCAAGTAGGTTTCCTATT--CAAAACCGAATAT-TCTTTCTTAA-
TCATGAAAATAGCATGCCTTGGTACAAGGGTTGGACCAAGGAGACCAAGGGTGGTGTCGT
CAAGGGCAAGACCCTCCTCGATGCCATCGATGCCATTGAACCTCCTGTCCGTCCTTCCGA
CAAGCCCCTTCGTCTCCCTCTCCAGGATGTCTACAAGATCGGTGGTATCGGAACAGTGCC
CGTCGGTCGTGTTGAGACT--
>taxa130
GTGACTTCATCAAGAACATGATTACCGGTACCTCCCAGGCCGACTGTGCCATCCTCATCA
TTGCCGGTGGTACCGGTGAGTTTGAGGCTGGTATCTCCAAGGACGGTCAGACCCGCGAGC
ATGCCCTTTTGGCGTTCACCCTCGGTGTCCGCCAACTCATTGTCGCTGTCAACAAGATGG
ACACGACCAAGGTCTGT-ATCTCTTGTTTACAGATCAACGTGAATTTACGTG-TCATAAT
AGTGGAGCGAGGACCGCTTCAACGAAATTATCAAGGAAACCTCCACCTTCATCAAGAAGG
TCGGTTACAACCCCAAGGCCGTCGCTTTCGTCCCTATCTCCGGCTGGCACGGTGACAACA
TGTTGGAGGAGTCCCCCAAGTAGGTTTCCTATT--CAAAACCGAATAT-TCTTTCTTAA-
TCATGAAAATAGCATGCCTTGGTACAAGGGTTGGACCAAGGAGACCAAGGGTGGTGTCGT
CAAGGGCAAGACCCTCCTCGATGCCATTGATGCCATTGAACCTCCTGTCCGTCCTTCCGA
CAAGCCCCTTCGTCTCCCTCTCCAGGATGTCTACAAGATCGGTGGTATCGGAACAGTGCC
CGTCGGTCGTGTTGAGACTGG
>taxa131
----------------------TACTGGTACCTCGCAGGCTGACTGTGCCATCCTCATCA
TTGCCGGTGGTACCGGTGAGTTCGAGGCTGGTATATCAAAGGATGGTCAGACCCGTGAGC
ACGCCCTTCTGGCGTTCACCCTCGGTGTGCGTCAGCTCATCGTCGCTGTCAACAAGATGG
ACACTACCAAGGTTTGTTGTTTT-TGTCAC-TGATGGACTTGGATTAATGAG-TTGCAAC
AGTGGAGCGAGGACCGCTTCAACGAAATCATCAAGGAAACCTCCACCTTCATTAAGAAGG
TCGGTTACAACCCCAAGGCTGTTGCCTTCGTCCCAATCTCTGGCTGGCACGGTGACAACA
TGTTGGAGGAGTCCCCCAAGTAAGTTGTATATAACCGAATCCAAATGCACGTTTCTCAT-
GGTGTCCAACAGCATGCCCTGGTACAAGGGCTGGACCAAGGAGACCAAGGGTGGTGTCGT
CAAGGGCAAGACCCTCCTTGATGCCATTGACGCCATCGAGCCCCCAGTCCGTCCCTCCGA
CAAGCCCCTCCGACTTCCCCTCCAGGACGTC-----------------------------
---------------------
>taxa132
GTGATTTTATCAAGAACATGATTACTGGTACCTCCCAGGCTGACTGTGCCATCCTCATCA
TTGCCGGTGGTACCGGTGAGTTTGAGGCTGGTATCTCAAAGGACGGTCAGACCCGTGAGC
ACGCCCTTCTGGCGTTTACCCTCGGTGTGCGTCAGCTCATCGTCGCTGTCAACAAGATGG
ACACCACCAAGGTTCGTTGTTCT--GTCGAT-----GAATTGAATTAACGAG-TTACAAC
AGTGGAGCGAGGACCGCTTCAACGAAATCATCAAGGAAACTTCCACCTTCATCAAAAAGG
TCGGCTACAACCCCAAGGCTGTTGCCTTCGTCCCAATTTCTGGCTGGCACGGTGACAACA
TGTTGGAGGAGTCCCCCAAGTGAGTCGTACGATACTGAATCCAATCCCACCGTTCTCAA-
GTAGTCCAACAGCATGCCCTGGTACAAGGGCTGGACCAAGGAGACCAAGGGCGGTGTCGT
CAAGGGCAAGACCCTCCTGGATGCCATTGACGCCATCGAGCCCCCAGTCCGTCCGTCCGA
CAAGCCCCTCCGTCTTCCCCTCCAAGATGTCTACAAGATTGGTGGTATTGGAACAGTGCC
CGTCGGTCGTGTTGAGACTGG
>taxa133
---------------------------------------------------------TTA
TCGCCGCTGGTACTGGCGAGTTCGAGGCTGGTATCTCCAAGGACGGTCAGACTCGTGAAC
ACGCTCTTCTGGCGTTCACCCTTGGTGTCCGTCAGCTCATTGTTGCTGTTAACAAGATGG
ACACGACCAAGGTGTGTTGTACGTTGTCTTTAAATTGTTGTAGTTTAATGTGCCGCCGAC
AGTGGAGCGAGGACCGCTTCAACGAAATTATCAAGGAAACCTCGACTTTCATTAAGAAGG
TCGGCTACAACCCCAAGGCCGTCGCTTTTGTGCCCATCTCTGGCTGGCATGGTGACAACA
TGCTGGAGGAGTCTGCCAAGTGAGCAATGTGCTATCAGATTGACTCCTATCATTCTAAAA
GCGCCGACATAGCATGACTTGGTACAAGGGCTGGACGAAGGAAACCAAGGGTGGTGTCGT
CAAGGGAAAGACCCTCCTCGATGCCATCGATGCCATCGAACCTCCTACTCGCCCCTCCGA
CAAACCTCTTCGCCTCCCTCTCCAGGATGTCTACAAGATCGGTGGT--------------
---------------------
>taxa134
---------------------------------------------------------TTA
TCGCCGCTGGTACTGGCGAGTTCGAGGCTGGTATCTCCAAGGACGGTCAGACTCGTGAAC
ACGCTCTTCTGGCGTTCACCCTTGGTGTCCGTCAGCTCATTGTTGCTGTTAACAAGATGG
ACACGACCAAGGTGTGTTGTACGTTGTCTTTAAATTGTTGTAGTTTAATGTGCCGCCGAC
AGTGGAGCGAGGACCGCTTCAACGAAATTATCAAGGAAACCTCGACTTTCATTAAGAAGG
TCGGCTACAACCCCAAGGCCGTCGCTTTTGTGCCCATCTCTGGCTGGCATGGTGACAACA
TGCTGGAGGAGTCTGCCAAGTGAGCAATGTGCTATCAGATTGACTCCTATCATTCTAAAA
GCGCCGACATAGCATGACTTGGTACAAGGGCTGGACGAAGGAAACCAAGGGTGGTGTCGT
CAAGGGAAAGACCCTCCTCGATGCCATCGATGCCATCGAACCTCCTACTCGCCCCTCCGA
CAAACCTCTTCGCCTCCCTCTCCAGGATGTCTACAAGATCGGTGGT--------------
---------------------
>taxa170
------------------------------------------------------------
------------------------------------------------------------
-----------------------------------------------------AAGATGG
ACACTACTAAGGTGTGTTGTGCGTTTTCCTGTGATGAATGC-GATTGATATGCTGCCAAT
AGTGGAGTGAGGACCGTTTCAACGAAATCGTTAAGGAAACCTCGACCTTCATTAAGAAGG
TCGGCTACAATCCCAAGGCTGTCGCTTTCGTACCTATTTCTGGCTGGCATGGTGACAACA
TGCTGGAGGAGTCCGCCAAGTGAGCTTTGTGTTACCAGATTGGCCTCCAGTGTTCTTAAA
GCGTCATATTAGCATGCCCTGGTACAAGGGCTGGACCAAGGAGGTCAAGGGTGGTGCCGT
CAAGGGCAAAACCCTCCTCGATGCCATTGATGCCATTGAACCTCCTGTTCGTCCTTCCGA
CAAACCCCTTCGCCTTCCTCTCCAGGATGTCTACAAGATCGGTGGT--------------
---------------------
>taxa171
GTGATTTYATCAAGAACATGATCACCGGTACCTCCCAGGCTGACTGCGCCATTCTCATTA
TCGCCGCCGGCACCGGTGAGTTCGAGGCTGGTATCTCCAAGGACGGCCAGACCCGTGAAC
ACGCCCTTCTGGCGTTCACCCTTGGTGTGCGTCAGCTCATTGTCGCTATCAACAAAATGG
ACACGACCAAGGTTTGTGACACATTCGGTTGCGATGGACGCCGGCTGATGTGTCGGAAAT
AGTGGAGCGAGGACCGCTTTAACGAAATTGTGAAGGAAACATCGACCTTCATTAAGAAGG
TCGGCTACAACCCGAAGGCCGTCGCTTTCGTGCCCATCTCTGGCTGGCATGGTGACAACA
TGCTGGAGGATTCCACTAAGTAAGCGTTGTGTTAT-AGATTGGCCTGTAGCATTCTCAAC
GCATCACGATAGCATGCCCTGGTACAAGGGCTGGACTAAGGAGATCAAGAGCGGCGTCGT
CAAGGGAAAGACCCTCCTTGATGCCATTGATGCCATCGAGCCTCCGACTCGTCCCTCTGA
CAAACCCCTTCGACTTCCTCTCCAGGATGTCTACAAGATCGGTGGTATCGGCACTGTA--
---------------------
>taxa172
GTGACTTTATCAAAAACATGATCACTGGTACCTCTCAGGCTGACTGTGCTATCCTCATTA
TTGCCAGCGGTACTGGTGAGTTCGAGGCCGGTATCTCCAAGGATGGCCAAACCCGCGAAC
ATGCTCTTCTGGCGTTCACCCTTGGTGTGCGTCAGCTCATCGTTGCTGTAAACAAGATGG
ACACGACGAAGGTGGGTAATACATCCTCTTCGGTTGAATATGGTCTGATGCGTCACCGAT
AGTGGAGCGAGGACCGCTTCAATGAAATTATCAAGGAAACCTCGACCTTCATTAAGAAGG
TAGGCTACAACCCCAAGGCAGTCGCTTTCGTGCCTATATCTGGCTGGCATGGTGACAACA
TGCTGGAGGAGTCCGCCAAGTAAGCAAT--GCAATCAAATTAGTTTATCATATTCT-AAA
GCATCGACATAGCATGCCTTGGTACAAGGGATGGACCAAGGAGACCAAGGGCGGTGTCGT
CAAGGGAAAGACCCTCCTCGATGCTATCGATGCTATCGAACCCCCTGTTCGCCCCTCCGA
CAAACCCCTCCGGCTCCCTCTCCAGGACGTTTATAAGATTGGTGGTATCGGAACAGTGCC
CGTCGGCCGTGTTGAAACTGG
>taxa173
-------------GAACATGATCACTGGTACTTCCCAGGCCGACTGTGCCATTCTCATCA
TTGCCAGTGGTACCGGTGAATTCGAGGCTGGTATCTCCAAGGATGGTCAGACCCGTGAAC
ACGCTCTTCTGGCATTCACCCTCGGTGTGCGTCAGCTCATCGTTGCTGTGAACAAAATGG
ACACAACCAAAGTATGTTATTCGTTCTCCTTGGATAAATGTGGTTTGATATACTGCCAAC
AGTGGAGCGAGGATCGCTTCAACGAAATTATCAAGGAAACTTCGACTTTCATTAAGAAGG
TCGGCTACAACCCCAAGGCTGTCGCCTTTGTGCCCATCTCTGGCTGGCACGGTGACAACA
TGCTGGAGGAGTCCCCCAAGTAAGTATT-TTTTTCCCAGTTGACTTCCAGCATTCTTA--
--GCCGAAATAGTATGCCCTGGTACAAGGGCTGGAGCAGAGAGACCAAGGGCGGTGTTGC
CAAGGGGAAGACACTCCTCGATGCAATCGATGCAATCGAGCCTCCTGTTCGCCCTTCTGA
CAAGCCCCTTCGCCTTCCTCTCCAGGATGTCTACA-------------------------
---------------------
>taxa174
GTGATTTTATCAAAAACATGATCACAGGTACCTCACAGGCTGACTGTGCCATTCTCATTA
TCGCCGGTGGTACCGGTGAGTTTGAGGCTGGTATCTCCAAGGATGGTCAGACCCGTGAAC
ACGCCCTTTTGGCGTTCACTCTCGGTGTGCGTCAGCTCATCGTCGCTGTTAACAAGATGG
ACATGACCAAGGTGTGTTGTGCATTCTACTGTGATGAATGTGGCTTGACGTGTCACGAAT
AGTGGAGTGAGGACCGCTTCAACGAAATTGTAAAGGAAACCTCGACGTTCATTAAAAAGG
TCGGCTACAACCCCAAGGCTGTCGCTTTCGTGCCCATCTCTGGCTGGCATGGTGACAACA
TGCTAGAGGAGTCCTCCAAGTAAGTAC---GGTATCCAAAAGATTTCTAGCATCCTCAAA
GCGTCGCCATAGCATGCCCTGGTACAAGGGCTGGACCAAGGAAGTCAAGGGTGGTGCCGT
CAAGGGCAAGACCCTCCTCGACGCCATCGACGCCATCGAACCTCCTGTCCGTCCC-----
------------------------------------------------------------
---------------------
>taxa175
GTGATTTCATTAAGAACATGATCACCGGTACCTCTCAGGCTGATTGTGCCATCCTGATCA
TCGCCGCAGGTACCGGTGAGTTCGAGGCTGGTATCTCCAAGGACGGTCAGACCCGTGAAC
ACGCACTCCTGGCATTCACTCTTGGTGTGCGTCAGCTCATTGTAGCTGTCAACAAGATGG
ACACAACCAAAGTTTG-TATTTATT-TCCTCAGCGGAGTATGTTTTGATATGTTGCCGAT
AGTGGAGCGAGGATCGATTCAACGAAATCATCAAGGAAACGTCAACTTTCATCAAGAAGG
TCGGCTATAACCCGAAGGCTGTTGCCTTTGTTCCGATCTCCGGCTGGCATGGTGACAACA
TGTTGGAGGAGTCCATCAAGTAAGGATT-TTTTATTAACCCGGGTTTCGGCATTCTGA--
GGATCGAAATAGCATGCCCTGGTACAAGGGTTGGACGAAGGAAAGCAAGGGTGGTGTCGT
TAAGGGAAAGACACTCCTCGACGCCATAGACGCTATCGAACCCCCCGTTCGCCCGTCCGA
AAAGCCTCTCCGTCTTCCTCTCCAGGATGTCTACAAGATCGGCGGTATCGGAACGGTGCC
TGTTGGTCGGGTTGAAACTGG
>taxa178
----------YAAAAACATGATCACTGGTACTTCCCAGGCTGATTGTGCCATCCTCATTA
TCGCCGCTGGTACCGGTGAGTTCGAAGCTGGTATCTCCAAGGACGGACAGACCCGCGAAC
ACGCCCTTCTGGCATTCACCCTTGGCGTGCGTCAGCTCATTGTCGCCGTAAACAAGATGG
ACACGACCAAGGTGTGTTGTGCATTATCYTYGGATGATCTTGGTTTGACGCATTACCGAT
AGTGGAGCGAGGATCGCTTCAACGAAATCATCAARGAAACCTCGACTTTCATCAAGAAGG
TTGGCTACAACCCCAAGGCGGTGGCTTTCGTGCCGATATCTGGTTGGCATGGTGACAATA
TGCTGGAGGAGTCCCCCAAGTAAGCATT-TGTTTTCAGTTTCGCCTCCAGCATTCTCAAA
GCGCCGAAACAGCATGTCTTGGTACAAGGGCTGGACCAGGGAGACCAAGGGTGGTGTCGT
CAAAGGAAAGACCCTCCTTGATGCCATCGATGCCATCGAACCTCCTGTTCGCCCCTCCGA
CAAACCCCTTCGGCTTCCTCTCCAGGATGTCTAYAAGATCGGTGGTATTGGAACGGTGCC
TGTCGGGCGTGTTGAAACCGG
>taxa183
GTGACTTTATCAAAAACATGATCACTGGTACCTCGCAGGCAGACTGTGCCATCCTCATTA
TAGCCGGTGGTGTTGGTGAATTTGAGGCTGGTATCTCCAAGGACGGCCAAACCCGTGAAC
ATGCTCTTCTGGCGTTCACCCTCGGGGTGCGTCAGCTCATCGTCGCCGTAAACAAGATGG
ACATGACCAAGGTGCGTCGTACATTCCCCTTGTACGAATGTGGTTTGATGTGCAGCCAAT
AGTGGAGTGAGGACCGCTTCAATGAAATTAACAAGGAAACGTCCACCTTCATTAAGAAAG
TCGGCTACAACCCCAAGGCTGTTGCTTTCGTACCCATCTCTGGCTGGCATGGTGACAACA
TGCTGGAAGAATCCGAGAAGTAAGTATT-TGTTATCAGGTTGACCTCCAGTTT-CTCAAA
GCGCCGGGATAGTATGCCTTGGTACAAGGGCTGGACCAAGGAGACAAAGAGTGGTGTCGT
CAAGGGAAAGACCCTCCTTGATGCTATCGATGCTATCGAACCTCCTACTCGTCCCTCCGA
CAAACCCCTTCGACTTCCTCTCCAAGATGTCTACAAGATCGGTGGTATCGGAACAGTACC
CGTCGGCCGTGTTGAAACTGG
>taxa187
GTGATTTCATCAAGAACATGATCACCGGTACCTCTCAGGCTGATTGTGCCATCCTCATCA
TTGCCGGTGGTACCGGTGAGTTCGAGGCTGGTATCTCCAAGGACGGTCAAACGCGTGAAC
ACGCACTCCTGGCCTTCACTCTCGGTGTGCGTCAGCTCATCGTCGCCGTAAACAAGATGG
ACACGACCAAGGTGCGCTATCCCATTACTTTGAGCGAATACGGACTGAGATGCCCTTCAC
AGTGGAGCGAGGATCGCTTCAACGAAATCGTCAAGGAAACTTCCAGCTTCATCAAGAAGG
TCGGCTACAACCCGAAGGCTGTTGCCTTCGTGCCCATCTCTGGCTGGCATGGTGACAACA
TGCTGGAGGAGTCGCCAAAGTAAGCATT-CTTTATCAGTTTGATATACAGTACTCTCA--
--ATTGAATTAGCATGCCTTGGTACAAGGGCTGGTCCAAGGAGGTCAAGAGTGGTGTCGT
CAAGGGAAAGACACTCCTGGATGCCATTGATGCCATTGAGCCTCCTGTTCGTCCTTCTGA
GAAGCCCCTCCGCCTTCCTCTTCAGGATGTCTACAAGATTGGTGGTATTGGAACAGTACC
TGTTGGTCGTGTTGAGACTGG
>taxa188
-----------------------ACCGGCACCTCCCAGGCTGACTGTGCCATCCTCATTA
TCGCCGGTGGTACTGGTGAGTTCGAGGCTGGTATCTCGAAGGACGGTCAGACCCGTGAAC
ACGCTCTTCTGGCGTTCACCCTCGGTGTGCGTCAGCTCATCGTCGCTGTAAATAAAATGG
ACACGACCAAGGTGCGTTGTACATTCTCCTCTAATGAATGTGGTTTGATGTGTTGCCAAT
AGTGGAGCGAGGACCGGTTCAACGAAATTGTCAAAGAAACCTCGACCTTCATTAAGAAGG
TCGGCTACAACCCCAAGGCTGTCGCCTTCGTGCCCATCTCCGGCTGGCATGGTGACAACA
TGCTGGAGGAGTCCCCCAAGTAAGCATT-TGTTATCAAGTTGGCCTCCAGCATCCTCAAA
GCATCGCAATAGCATGACCTGGTACAAGGGCTGGACCAAGGAAGTCAAGGGTGGTGCCGT
CAAGGGGAAGACCCTCCTCGATGCCATCGATGCTATTGAGCCTCCTGTTCGTCCCTCCGA
CAAACCTCTTCGCCTTCCTCTCCAGGATGTCTACAAGATCGGTGGTATCGGAACGGTACC
CGTTGGTCGTGTTGAAACTGG
>taxa192
----------CAAAAACATGATTACCGGTACCTCTCAGGCTGACTGCGCCATCCTCATTA
TCGCCGGTGGTACTGGTGAGTTTGAGGCTGGTATCTCCAAGGACGGTCAAACCCGTGAAC
ACGCTCTTTTGGCGTTCACCCTTGGTGTCCGTCAACTCATCGTCGCCGTTAACAAGATGG
ACACGACCAAGGTGCGATCTGCGTTTTTCCCTGGTGAACATGGTTTGACATGTCGCTATT
AGTGGAGCGAGGATCGCTTCAACGAAATTGTCAAGGAAACCTCGACCTTCATTAAGAAGG
TCGGCTACAACCCCAAGGCCGTCGCCTTCGTGCCCATTTCTGGATGGCACGGTGACAACA
TGTTGGAGGAGTCCGCCAAGTATGTATC-CTTCGTCGAACCAACCCTCAGTTCTCACA--
GCGTCGAAATAGCATGCCTTGGTACAAGGGCTGGACCAAAGAGACCAAGGGTGGTGTTGT
CAAGGGAAAGACCCTGCTCGATGCCATCGATGCCATCGAGCCTCCTGTTCGTCCCTCTGA
CAAACCTCTCCGACTTCCTCTCCAGGATGTCTACAAGATCGGTGGTATCGGAACAGTACC
TGTCGGTCGTGTTGAAACTGG
>taxa195
-TGATTTCATCAAAAACATGATTACTGGTACCTCTCAGGCTGATTGTGCCATCCTCATCA
TCGCCGGTGGTACCGGTGAGTTTGAGGCTGGTATCTCGAAAGACGGTCAGACTCGCGAAC
ACGCTTTGCTTGCGTTCACCCTTGGTGTGCGTCAGCTGATTGTTGCGGTGAACAAGATGG
ACACGACCAAGGTTCGTTGCACAT-CCGCTCCGACAAGCGTCATTTGACATGCTGGCAAT
AGTGGAGCGAGGACCGTTTCAATGAAATCGTCAAGGAGACTTCAACCTTCATCAAGAAGG
TTGGTTACAACCCAAAGGCTGTCGCTTTCGTTCCCATTTCCGGCTGGCATGGTGACAACA
TGCTTGAGGAATCCTCCAAGTATGTTCC-CCTCATTAGACCGATCACT-GTATTCTGA--
CCCTTGAAA-AGCATGCCCTGGTACAAGGGATGGACCAAGGAAGTCAAGAGCGGTGTCGT
CAAGGGAAAGACCCTCCTTGATGCCATTGATGCCATTGAGCCTCCTACCCGTCCTTCCGA
CAAACCCCTTCGTCTCCCTCTTCAAGATGTGTACAAGATCGGTGGTATCGGAACTGTACC
CGTCGGCCGTGTGGAAACCGG
>taxa201
-----------------------------ACCTCCCAGGCCGACTGTGCCATCCTCATTA
TCGCTGGCGGTACCGGTGAGTTCGAGGCTGGCATCTCCAAGGACGGTCAGACTCGTGAAC
ACGCTCTTCTGGCATTCACCCTCGGTGTGCGTCAGCTCATCGTTGCTGTAAACAAGATGG
ACACGACCAAGGTGTGTTGTACATTCTCCTCTGACGAATGTGGTTTGATGTATCGCCAAT
AGTGGAGTGAAGACCGGTTCAACGAAATTGTCAAAGAAACCTCGACTTTCATTAAGAAGG
TCGGCTACAATCCCAAGGCTGTCGCTTTTGTGCCCATCTCTGGTTGGCATGGTGACAATA
TGCTAGAGGAGTCCAGCAAGTAAGCATT-TGTTACCGAACTGGCCCCCAGTGTTCTCAAA
GCATCGCAATAGCATGCCCTGGTACAAGGGCTGGACCAAGGAGATTAAGGGCGGTGCCGT
CAAGGGGAAGACCCTCCTCGATGCCATCGATGCCATCGAGCCTCCTGTTCGTCCTTCTGA
CAAACCCCTTCGCCTTCCTCTCCAGGATGTCTACAAGATCGGTGGTATCGGG--------
---------------------
>taxa204
--------------------------------------GCTGACTGTGCCATCCTCATCA
TCGCCGGTGGTACCGGTGAGTTCGAGGCTGGTATCTCCAAAGACGGTCAGACCCGTGAAC
ACGCTCTGTTGGCGTTCACCCTCGGTGTGCGTCAGCTCATCGTCGCTGTAAACAAGATGG
ACACGACCAAGGTGTGTTGTACATATTTTTT-ACCGAATGAAGTTTAACGCATCGTCAAT
AGTGGAGCGAGGACCGCTTCAACGAAATTGTCAAGGAAACCTCGACCTTCATCAAGAAGG
TCGGCTACAACCCCAAGGCTGTCGCTTTCGTGCCCATCTCTGGCTGGCATGGTGACAACA
TGCTGGAGGAATCCGAGAAGTGAGCTTT-TATTTTCATTTCGACCTCGAGCATTCTCAA-
-CATCGAAATAGCATGCCGTGGTACAAGGGTTGGACCAAGGAAAACAAGGGTGGTGTTGT
CAAGGGGAAGACCCTCCTCGATGCCATCGATGCCATCGAGCCTCCTGTTCGTCCCTCCGA
CAAGCCCCTTCGTCTTCCTCTCCAGGATGTCTACAAGATCGGTGGTATCGGCACTGT---
---------------------
>taxa205
-----------------------------------CAGGCTGACTGTGCCATCCTCATTA
TTGCCGGTGGTACCGGTGAGTTC-AGGCTGGTATCTCCAAGGACGGTCAGACCCGTGAAC
ACGCTCTTCTGGCATTTACCCTCGGTGTGCGTCAGCTCATCGTTGCTGTAAACAAGATGG
ACACGACCAAGGTATGTTATTCATTCTCCTCCGATGAATGTAGTTTGATATGCCGCCCAC
AATGGAGCGAGGATCGCTTCAACGAAATTGTCAAGGAAACGTCTACTTTCATTAATAAGG
TCGGCTACAACCCCAAGGCCGTCGCCTTTGTACCCATCTCTGGCTGGCATGGTGACAACA
TGCTGGAGGAATCCCCCAAATAAACATT-TTTTGTCAGTTTGACATCCAGCATTCTCA--
--GTCAAGATAGCATGCCCTGGTACAAGGGCTGGACCAANGAGACCAAGGGTGGTGTCAT
CAAGGGAAAAACACTTCTCGATGCCATCNATGCCATCNAGCCTCCTGTCCGCCCCTCTGA
CAAACCACTTCGCCTCACTCTTGAAGATGTC-----------------------------
---------------------
>taxa207
----------CAAAAACATGATCACTGGTACCTCTCAGGCTGACTGTGCCATCCTCATTA
TTGCTGGTGGTACTGGTGAGTTCGAGGCTGGTATCTCAAAGGACGGTCAGACTCGTGAGC
ACGCCCTTCTGGCGTTCACCCTCGGTGTGCGTCAGCTCATCGTCGCCGTAAACAAGATGG
ACACGACCAAGGTTTGTTACGCATTTTCCCGAGATGAGCATGATTTGACGTGCGGTYGTT
AGTGGAGCGAAGACCGTTTCAACGAAATTGTCAAGGAAACTTCGACMTTCATCAAGAAGG
TTGGCTACAACCCGAAGGCCGTCGCCTTCGTACCTATCTCAGGCTGGCATGGTGACAACA
TGTTGGAAGAGTCCGCMAAGTATGTGCTTTTCCATCATACA---GTCCAGCATTCTCAAA
GCGTCAAAATAGCATGCCCTGGTACAAGGGCTGGACCAAGGAGACCAAGGGTGGTGTCGT
CAAGGGAAAGACCCTCCTCGATGCCATCGATGCCATCGAGCCTCCTGTCCGTCCCTCCGA
CAAGCCTCTTCGCCTTCCTCTGCAAGATGTCTACAAGATCGGTGGTATCGGAACAGTACC
TGTCGGTCGTGTTGAAACYGG
>taxa211
GTGATTTCATCAAAAACATGATTACTGGTACCTCTCAGGCCGACTGTGCCATCCTCATTA
TTGCTGGTGGCACTGGTGAGTTCGAGGCTGGTATCTCCAAGGATGGTCAGACCCGTGAAC
ACGCCCTTTTGGCGTTCACGCTTGGTGTGCGTCAGCTCATTGTTGCCGTGAATAAGATGG
ACACAACCAAGGTATG-TTACTACTTTTGCCCGAGAAATGTGGTTCGACTTATTGCCAAT
AGTGGAGTGAGGACCGTTTCAATGAAATCGTCAAGGAAACCTCGACCTTCATCAAGAAGG
TTGGCTACAACCCGAAGGCTGTTGCTTTCGTTCCCATCTCTGGCTGGCATGGTGATAACA
TGTTGGAGGAATCCGCCAAGTGCGTTCT-CTTCATAATATTGGTCTCTAGCAACCTGAA-
--CTCGGAACAGCATGCCATGGTACAAGGGTTGGACAAAAGAGGTGAAGTCTGGTGTCGT
CAAGGGAAAGACCCTGCTCGATGCCATCGATGCCATCGAACCTCCTACCCGTCCCTCCGA
CAAGCCCCTCCGCCTGCCTCTTCAAGATGTATACAAGATTGGCGGTATCGGAACAGTGCC
TGTCGGTCGTGTCGAAACTGG
>taxa214
-----------------------ACTGGTACTTCTCAGGCTGACTGTGCCATCCTCATCA
TCGCCGGTGGTACCGGTGAATTCGAGGCTGGTATCTCGAAGGACGGTCAGACCCGTGAAC
ACGCTCTTCTGGCGTTCACTCTCGGCGTGCGTCAGCTCATTGTCGCAGTAAATAAGATGG
ACACGACCAAAGTTCGTTTCATATTTTTCCCCGAAGAAGGCGCATTGACATGTCATCGAT
AGTGGAGCGAGGACCGTTTCAATGAAATCGTCAAAGAAACTTCGACCTTCATCAAGAAGG
TCGGCTACAACCCGAAGGCCGTCGCTTTCGTTCCCATATCTGGCTGGCACGGTGACAACA
TGCTTGAGGAGTCCGCGAAGTACGTGCT-CTTGATCAGATTGATCGACAACA--CT-AAA
-GGTTGAAATAGCATGCCTTGGTACAAGGGATGGACGAAGGAAGTCAAGGGTGGATCCGT
CAAGGGAAAGACCCTCCTCGACGCCATTGACGCCATCGAGCCTCCCACCCGTCCTTCCGA
CAAACCCCTTCGTCTTCCTCTTCAGGATGTCTACAAGATCGGTGGTATCGGAACTGTACC
TGTTGGTCGTGTTGAAACTGG
>taxa215
GTGATTTTATCAAGAACATGATCACCGGTACTTCTCAGGCTGACTGTGCCATCCTCATTA
TTGCCGGTGGCACCGGTGAGTTCGAGGCTGGTATCTCCAAGGATGGTCAGACTCGTGAAC
ATGCTCTTCTGGCATTTACCCTGGGTGTGCGTCAGCTCATTGTTGCTGTAAACAAGATGG
ACACGACCAAGGTATGTTTGCCATTCTCTNNNGATGAATGTGGTTTGATATGCCGCCAAC
AGTGGAGTGAGGATCGTTTCAACGAAATTGTTAAGGAAACCTCGACTTTCATTAAGAAGG
TCGGCTACAACCCGAAGGCTGTCGCCTTCGTGCCAATCTCCGGCTGGCATGGTGACAACA
TGTTGGAGGAGTCCGTAAAGTAAGAATT-TTTNATCGGTTTGACTTTCAGCATTCTTA--
--GTCGAAATAGCATGCCCTGGTTCAAGAACTGGACCAAGGAGACCAAGGGTGGTGTCGT
CAAGGGAAAGACACTCCTCGATGCTATCGATGCTATCGAACCTCCTGTTCGTCCCTCTGA
CAAACCCCTTCGCCTTCCTCTCCAGGATGTGTACAAAATCGGTGGTATTGGGACAGTACC
TGTCGGTCGTGTCGAAACCGG
>taxa197
----------------CCTGTGCACTGGTACTTCTCAGGCTGATTGTGCTATCCTTATCA
TCGCCGCTGGTACCGGTGAGTTCGAGGCTGGAATTTCCAAGGACGGTCAGACACGTGAAC
ATGCTCTCCTGGCATTCACCCTCGGTGTGCGTCAGCTCATTGTCGCCGTTAACAAGATGG
ACACGACCAAGGTGTGTTATGTATTTCCCTCGGATGAATGTAGTTTGACGCTTCGCCGAT
AGTGGAGTGAGGACCGCTTCAATGAAATTATCAAGGAAACGTCGACCTTTATCAAGAAAG
TCGGATACAACCCCAAGGCTGTCGCCTTTGTGCCGATCTCCGGCTGGCATGGTGATAACA
TGTTGGAGGAGTCCAGCAAGTAAGGATT-CTCTATCAGCGTCGCTTCCAGCATTCTCAGA
-TTTCGAAATAGCATGCCCTGGTACAAAGGTTGGACGAAGGAAACCAAGGGTGGTGTTGT
CAAGGGAAAGACGCTCCTCGACGCCATTGATGCCATCGAACCTCCCGTTCGCCCAGCTGA
CAAACCCCTTCGCCTCCCTCTCCAGGATGTCTACAAGATCGGTGGTATTGGAACAGTGCC
CGTCGGTCGTGTTGAAACCGG
>taxa137
GTGACTTTATCAAAAACATGATCACTGGTACCTCTCAGGCTGACTGTGCCGTTCTCATTA
TCGCTGCTGGTACTGGTGAGTTCGAGGCTGGTATCTCCAAGGACGGTCAAACCCGTGAAC
ACGCTCTTCTGGCGTTCACCCTTGGTGTGCGTCAGCTCATTGTCGCTGTAAACAAGATGG
ACACGACCAAGGTGTGTTGCACATTCTCTTTAGGTGAATATAGTTTGATGTGTCGCCGAT
AGTGGAGTGAGGACCGCTTCAACGAAATCATCAAGGAAACCTCGACCTTCATTAAGAAGG
TCGGTTACAACCCCAAGGCCGTCGCTTTCGTGCCCATCTCTGGCTGGCATGGTGACAACA
TGCTGGAGGAGTCCCCCAAGTAAGCATT-TGTTATCGGATCAACCTCTAGCATTCTCAGA
GCGCCGACCTAGCATGGCCTGGTACAAGGGTTGGACCAAGGAGACCAAGGGTGGTGTTGT
CAAGGGAAAGACCCTCCTTGATGCCATCGATGCCATCGAGCCTCCTGTTCGCCCCTCCGA
CAAACCTCTTCGCCTTCCTCTCCAGGATGTCTACAAGATCGGTGGTATCGGGACAGTGCC
CGTCGGTCGTGTTGAAACTGG
>taxa136
--------ATCAAGAACCATGTTACTGGTACCTCTCAGGCTGACTGTGCCGTTCTCATTA
TCGCTGCTGGTACTGGTGAGTTCGAGGCTGGTATCTCCAAGGACGGTCAAACCCGTGAAC
ACGCTCTTCTGGCGTTCACCCTTGGTGTGCGTCAGCTCATTGTCGCTGTAAACAAGATGG
ACACGACCAAGGTGTGTTGCACATTCTCTTTAGGTGAATATAGTTTGATGTGTCGCCGAT
AGTGGAGTGAGGACCGCTTCAACGAAATCATCAAGGAAACCTCGACCTTCATTAAGAAGG
TCGGTTACAACCCCAAGGCCGTCGCTTTCGTGCCCATCTCTGGCTGGCATGGTGACAACA
TGCTGGAGGAGTCCCCCAAGTAAGCATT-TGTTATCGGATCAACCTCTAGCATTCTCAGA
GCGCCGACCTAGCATGGCCTGGTACAAGGGTTGGACCAAGGAGACCAAGGGTGGTGTTGT
CAAGGGAAAGACCCTCCTTGATGCCATCGATGCCATCGAGCCTCCTGTTCGCCCCTCCGA
CAAACCTCTTCGCCTTCCTCTCCAG-----------------------------------
---------------------
>taxa120
------------------------------------------------------------
--------------GGTGAGTTCGAGGCAGGTATCTCCAAGGACGGTCAGACCCGTGAAC
ATGCTCTCCTGGCATTCACTCTCGGTGTGCGTCAGCTCATCGTCGCTGTCAACAAGATGG
ATACTACCAAGGTTGGTTACACGTACTC---AGCCGAATGTGGTTTGACACGTTGTCGAT
AGTGGAGTGAGGACCGTTTCAACGAAATCATCAAGGAAACTTCTACTTTCATTAAAAAGG
TCGGCTACAACCCCAAGGCTGTCGCTTTTGTGCCAATCTCCGGTTGGCATGGTGACAACA
TGTTGGAAGAGTCCAGCAAGTAAGGATT-TCTTATCGCTT-GGCTTTCAGCATTCTAAA-
CATCGGAAT-AGCATGCCCTGGTACAAGGGCTGGACAAAGGAGAACAAGGGTGGTGTCGT
CAAGGGAAAGACACTCCTTGACGCCATCGATGCCATCGAACCCCCCGTTCGTCCGTCTGA
GAAGCCTCTTCGTCTTCCTCTCCAGGACGTCTACAAGATCGGTGGTATCGGAACGGTGCC
TGTCGGTCGTGTTGAAACA--
>taxa121
GTGATTTCATCAAGAACATGATTACCGGTACCTCTCAGGCTGATTGTGCCGTTCTTATCA
TCGCCGCTGGTACCGGTGAGTTCGAGGCTGGTATCTCCAAGGACGGTCAGACCCGTGAAC
ATGCTCTCYTGGCATTCACCCTTGGTGTGCGTCAGCTCATCGTCGCTGTCAACAAGATGG
ACACTACCAAGGTTTGTTGTACGCGTTCCTCAGACAAATATGGTTTGATACGTTATCGAT
AGTGGAGTGAGGATCGTTTCAACGAAATCATCAAGGAAACTTCGACTTTCATYAAGAAGG
TCGGCTACAACCCCAAGGCTGTCGCTTTTGTACCAATCTCCGGCTGGCATGGTGATAACA
TGCTGGAGGAGTCCAGCAAGTAGGGATT-TTTTATCGYCC-GGATTTCAGCWTTCTAAA-
TATTGGAAT-AGCATGCCCTGGTACAAGGGCTGGACRAAGGAAAACAAGGGTGGTGTTGT
CAAGGGAAAGACACTCCTCGACGCCATCGATGCCATCGAACCCCCCGTTCGTCCGTCTGA
TAAGCCCCTTCGTCTTCCTCTCCAGGATGTCTACAAGATCGGTGGTATCGGAACGGTGCC
CGTCGGTCGTGTTGAAACCGG
