# Supplementary material for: Boletaceae in China: Taxonomy and phylogeny reveal a new genus, two new species, and a new record
Source: Front Microbiol. 2023 Feb 2;13:1052948. doi: 10.3389/fmicb.2022.1052948 (PMC9932287; doi:10.3389/fmicb.2022.1052948)
Supplement: Supplementary file 1 [file Data_Sheet_1.zip › hemilanmaoa/taxa name.xlsx]

## Sheet: Sheet1
name	voucher
taxa01	Strobilomyces atrosquamosus HKAS55368
taxa02	Strobilomyces seminudus HKAS59461
taxa03	Afroboletus luteolus 00-436
taxa04	Porphyrellus holophaeus HKAS50508
taxa05	Porphyrellus nigropurpureus HKAS52685
taxa06	Porphyrellus castaneus HKAS52554
taxa07	Porphyrellus porphyrosporus HKAS76671
taxa08	Tylopilus sp. HKAS50211
taxa09	Tylopilus sp. HKAS90198
taxa10	Tengioboletus glutinosus HKAS53425
taxa11	Tengioboletus reticulatus HKAS53426
taxa12	Porphyrellus brunneus REH9508
taxa13	Boletus bainiugan HKAS52235
taxa14	Boletus sinoedulis HKAS53613
taxa15	Boletus violaceofuscus HKAS62901
taxa16	Boletus orientialbus HKAS62907
taxa17	Xanthoconium affine NY00815399 (REH8660)
taxa19	Tylopilus atripurpureus HKAS50279
taxa20	Tylopilus otsuensis HKAS50240
taxa21	Tylopilus atroviolaceobrunneus HKAS84351
taxa22	Tylopilus violaceobrunneus HKAS89443
taxa23	Imleria badia HKAS74714
taxa24	Imleria obscurebrunnea HKAS52557
taxa25	Boletus pallidus 179/97
taxa26	Hortiboletus aff. rubellus MB03-033
taxa27	Hortiboletus subpaludosus HKAS59608
taxa28	Xerocomellus sinensis HKAS68204
taxa29	Xerocomellus corneri HKAS52503
taxa30	Parvixerocomus pseudoaokii HKAS52633
taxa31	Parvixerocomus aokii HKAS59812
taxa32	Phylloporus imbricatus HKAS54647
taxa33	Phylloporus rubeolus HKAS52573
taxa34	Phylloporus maculatus HKAS56683
taxa35	Hourangia cheoi HKAS74744
taxa36	Hourangia cheoi HKAS74744
taxa37	Xerocomus fulvipes HKAS52556
taxa38	Xerocomus subparvus HKAS53387
taxa39	Xerocomus yunnanensis HKAS68420
taxa40	Aureoboletus duplicatoporus HKAS83115
taxa41	Aureoboletus catenarius HKAS54467
taxa42	Aureoboletus tenuis GDGM42601
taxa43	Alessioporus ichnusanus AMB12756
taxa44	Pulchroboletus roseoalbidus AMB12757
taxa45	Hemileccinum indecorum HKAS63126
taxa46	Hemileccinum impolitum HKAS84869
taxa47	Hemileccinum rugosum HKAS84355
taxa48	Heimioporus subretisporus HKAS80582
taxa49	Heimioporus retisporus HKAS80583
taxa50	Boletus morrisii 8206
taxa51	Boletellus aff. emodensis HKAS52678
taxa52	Boletellus obscurecoccineus HKAS77662
taxa53	Boletellus indistinctus HKAS77623
taxa54	Leccinellum corsicum Buf4507
taxa55	Leccinellum sp. HKAS53427
taxa56	Rossbeevera yunnanensis HKAS70601
taxa57	Rossbeevera vittatispora OSC61484
taxa58	Leccinellum crocipodium 930809/1
taxa59	Leccinum scabrum HKAS56371
taxa60	Leccinum variicolor HKAS57758
taxa61	Leccinum quercinum HKAS63502
taxa62	Octaviania japonimontana KPM-C-0017812
taxa63	Octaviania tasmanica OSC132097
taxa64	Tylocinum griseolum HKAS52612
taxa65	Tylocinum griseolum HKAS50281
taxa66	Borofutus dhakanus HKAS73789
taxa67	Spongiforma thailandica DED7873
taxa68	Pseudoaustroboletus valens HKAS52603
taxa69	Pseudoaustroboletus valens HKAS82644
taxa70	Retiboletus fuscus HKAS63590
taxa71	Retiboletus brunneolus HKAS52680
taxa72	Austroboletus fusisporus HKAS53461
taxa73	Austroboletus subvirens KPM-NC-0017836
taxa74	Mucilopilus castaneiceps HKAS71039
taxa75	Mucilopilus castaneiceps HKAS50338
taxa76	Tylopilus sp. HKAS50229
taxa77	Veloporphyrellus pseudovelatus HKAS52258
taxa78	Veloporphyrellus gracilioides HKAS53590
taxa79	Tylopilus sp. HKAS53367
taxa80	Fistulinella prunicolor REH9502
taxa81	Veloporphyrellus pantoleucus Gomez21232 (2)
taxa82	Veloporphyrellus velatus HKAS63668
taxa83	Sutorius hainanensis HKAS59469
taxa84	Sutorius rubriporus HKAS89181
taxa85	Sutorius sanguineus HKAS80849
taxa86	Sutorius eximius HKAS59657
taxa87	Caloboletus yunnanensis HKAS63040
taxa88	Caloboletus calopus HKAS74739
taxa89	Rubroboletus latisporus HKAS80358
taxa90	Rubroboletus sinicus HKAS68620
taxa91	Crocinoboletus rufoaureus HKAS59820
taxa92	Crocinoboletus laetissimus HKAS50232
taxa93	Pulveroboletus sp. HKAS55369
taxa94	Pulveroboletus mirus HKAS57628
taxa95	Boletus sp. HKAS56280
taxa96	Suillellus subamygdalinus HKAS57953
taxa97	Suillellus amygdalinus NY00035656 (Thiers54483)
taxa98	Boletus sp. HKAS59660
taxa99	Boletus sp. HKAS63598
taxa100	Butyriboletus regius HKAS84878
taxa101	Butyriboletus pseudospeciosus HKAS63513
taxa102	Butyriboletus subsplendidus HKAS50444
taxa103	Gymnogaster boletoides NY01194009 (REH9455)
taxa104	Rugiboletus extremiorientalis HKAS74754
taxa105	Rugiboletus brunneiporus HKAS56359
taxa106	Cyanoboletus sinopulverulentus HKAS59609
taxa107	Cyanoboletus brunneoruber HKAS80579 (1)
taxa108	Lanmaoa asiatica HKAS54094
taxa109	Lanmaoa angustispora HKAS74752
taxa110	Baorangia pseudocalopus HKAS75739
taxa111	Boletus rufomaculatus 4414
taxa112	Bothia fujianensis HKAS82694
taxa113	Bothia castanella MB03_053
taxa114	Solioccasus polychromus REH9417
taxa115	Royoungia boletoides Trappe27456
taxa116	Royoungia coccineinana HKAS68927
taxa117	Hymenoboletus luteopurpureus HKAS46334
taxa118	Harrya atrogrisea HKAS50542
taxa119	Harrya chromapes HKAS59218
taxa120	Chiua viridula MHHNU7346
taxa121	Chiua virens TENN51818
taxa122	Tylopilus aff. chromapes 01-513
taxa123	Tylopilus aff. virens 01-541
taxa124	Zangia erythrocephala HKAS52844
taxa125	Zangia olivaceobrunnea HKAS52275
taxa126	Pseudoboletus parasiticus Xpa1
taxa127	Chalciporus piperatus HKAS84882
taxa129	Buchwaldoboletus lignicola HKAS84904
taxa130	Buchwaldoboletus lignicola HKAS76674
taxa131	Gyrodon sp. HKAS57588
taxa132	Paxillus obscurosporus Po1
taxa133	H3624
taxa134	H3633
taxa128	Chalciporus rubinelloides HKAS74952
taxa18	Xanthoconium porophyllum HKAS90217
taxa135	Zangia roseola HKAS75046
taxa136	Neoboletus brunneissimus HKAS 57451
taxa137	Neoboletus brunneissimus HKAS 50538
taxa170	Abtylopilus scabrosus HKAS50211
taxa171	Afrocastellanoa ivoryana Arora 126
taxa172	Amoenoboletus miraculosus ZT14046
taxa173	Amylotrama clelandii MEL2432546
taxa174	Anthracoporus holophaeus HKAS59407
taxa175	Australopilus palumanus REH9421
taxa176	Binderoboletus segoi Henkel 8035
taxa177	Brasilioporus olivaceoflavidus VIES 9901322
taxa178	Cacaoporus pallidicarneus OR1306
taxa179	Carolinigaster bonitoi F-62017
taxa180	Castellanea pakaraimophila TH9514
taxa181	Costatisporus cyanescens
taxa182	Cupreoboletus poikilochromus AQUI 7195
taxa183	Erythrophylloporus cinnabarinus GDGM46541
taxa184	Gastroboletus sp. HKAS 57093
taxa186	Guyanaporus albipodus TH8848
taxa187	Heimioporus japonicus HKAS52237
taxa188	Heliogaster columellifer KPM-NC 23012
taxa189	Hemiaustroboletus vinaceobrunneus MEXU_30051
taxa191	Indoporus shoreae AP 6693
taxa192	Ionosporus longipes Lee1180
taxa194	Jimtrappea guyanensis
taxa195	Kaziboletus rufescens HKAS74705
taxa196	Kombocles bakaiana THDJA 136
taxa197	Longistriata flava GT-2016a
taxa200	Neotropicomus australis ACM1138
taxa201	Nigroboletus roseonigrescens ZT 13553
taxa203	Phylloboletellus chloephorus 3388
taxa204	Phylloporopsis boletinoides JBSD127411
taxa205	Pulchroboletus roseoalbidus AMB 12757
taxa206	Rheubarbariboletus persicolor ML41842RP
taxa207	Rhodactina rostratispora
taxa209	Singerocomus rubriflavus Henkel 9585
taxa211	Spongispora temasekensis SING 0206334
taxa213	Tubosaeta sp. 18543
taxa214	Turmalinea yuwanensis KPM-NC-0018011
taxa215	Veloboletus limbatus REH9228
