# Supplementary material for: Boletaceae in China: Taxonomy and phylogeny reveal a new genus, two new species, and a new record
Source: Front Microbiol. 2023 Feb 2;13:1052948. doi: 10.3389/fmicb.2022.1052948 (PMC9932287; doi:10.3389/fmicb.2022.1052948)
Supplement: Supplementary file 1 [file Data_Sheet_1.zip › Phylloporus/phylloporus_ITS.fas]

>taxa01
CACTACTTTCGATTAGATTCA-GAACTTTGAATAGAAATGGAATGGGAAA--GACTTTGC
CTTCTTGATTTTCCT-----ATTCATACTCACACCTGTGCACCTTTTGTAGATCCC----
------------------------------------------------------------
------------------------------------------------------------
------------------------------------------------------------
------------------------------------------------------------
------------TCT------TGAAAGAGAGG----------------------------
------------------------------------------------------------
------------------------------------------------------------
--------------------------------------GTATCTATGTCTTC-ATCATAT
CA---CACA-CAATGTATGGCCAGAATGTTAA--------TAATAAA-------------
ATACAACTTTCAGCAACGGATCTCTTGGCTCTCGCATCGATGAAGAACGCAGCGAATTGC
GATAAGTAATGTGAATTGCAGATTTCCAGTGAATCATCGAATCTTTGAACGCATCTTGCG
CTCCTTGGTATTCCGAGGAGCATGCCTGTTTGAGTGTCA-TTAAATCATCAACCG-TCCT
CTTTGTT-------TCAAGGAGGGACGGATTGGACTTGGGGGTTGCTGGCAGCAA-----
-TGTCAGCTCTCCTTAAATGTATTAGCGATCGAGTTGG-----CTAGTCTTTCGGCATGC
ACGGCTTCGGACGTGATAAAGATCGTCCTGGCTGGA
>taxa02
CACTACTTTCGATTAGATTCA-GAACTTTGAATAGAAATGGAATGGGAAA--GACTTTGC
CTCCTTGATTTTCCT-----ATTCATACTCACACCTGTGCACCTTTTGTAGATCCC----
------------------------------------------------------------
------------------------------------------------------------
------------------------------------------------------------
------------------------------------------------------------
------------TCT------TGAAAGAGAGG----------------------------
------------------------------------------------------------
------------------------------------------------------------
--------------------------------------GTATCTATGTCTTC-ATCATAT
CA---CACA-CAATGTATGGCCAGAATGTTAA--------TAATAAA-------------
ATACAACTTTCAGCAACGGATCTCTTGGCTCTCGCATCGATGAAGAACGCAGCGAATTGC
GATAAGTAATGTGAATTGCAGATTTCCAGTGAATCATCGAATCTTTGAACGCATCTTGCG
CTCCTTGGTATTCCGAGGAGCATGCCTGTTTGAGTGTCA-TTAAATCATCAACCG-TCCT
CTTTGTT-------TCAAGGAGGGACGGATTGGACTTGGGGGTTGCTGGCAGCAA-----
-TGTCAGCTCTCCTTAAATGTATTAGCGATCGAGTTGG-----CTAGTCTTTCGGCATGC
ACGGCTTCGGACGTGATAAAGATCGTCCTGGCTGGA
>taxa03
---------------------------------------AGCAAGAGGA-----------
------------------------------------------------------------
------------------------------------------------------------
------------------------------------------------------------
------------------------------------------------------------
------------------------------------------------------------
---------------------TGAAAG---------------------------------
------------------------------------------------------------
------------------------------------------------------------
------------TTGATGTTGATGTTGACGATATCAG-AGATCTATGTTTTT-AT--CAT
CA---CACGCTATTGTATGGCCAGAATGTTAAT-------AAATAAA-------------
ATACAACTTTCAGCAATGGATCTCTTGGTTCTCGCATCGATGAAGAACGCAGCGAATTGC
GATAAGTAATGTGAATTGCAGATTTCCAGTGAATCATCGAATCTTTGAACGCATCTTGCG
CTCCTTGGTATTCCGAGGAGCATGCCTGTTTGAGTGTCA-TTTAATTATCAACCG-TCAT
TCTTTAG-----------GGAATGATGGCTTGGAGTTGGGAGTTGCTGGCGGGTC-----
-CGTCAGCTCTTCTTAAAAGCATTAGCGACTAT----------CAAGTCTTTTGACATGC
ACGGCCATTGACGTGATAATGATCGTCGTGGCTGGA
>taxa04
---------------------------------------AAAACAAGCAG----------
------------------------------------------------------------
------------------------------------------------------------
------------------------------------------------------------
------------------------------------------------------------
------------------------------------------------------------
---------------------CAAGAGGACGA----------------------------
------------------------------------------------------------
------------------------------------------------------------
---------AAGTTGATGTTGATGTTGACGATATCAG-AGATCTATGTTTTT-AT--CAT
CA---CACACTATTGTATGGCCAGAATGTTAAT-------AAATAAA-------------
ATACAACTTTCAGCAATGGATCTCTTGGTTCTCGCATCGATGAAGAACGCAGCGAATTGC
GATAAGTAATGTGAATTGCAGATTTCCAGTGAATCATCGAATCTTTGAACGCATCTTGCG
CTCCTTGGTATTCCGAGGAGCATGCCTGTTTGAGTGTCA-TTTAATTATCAACCG-TCAT
TCTTTAG-----------GGAATGATGGCTTGGAGTTGGGAGTTGCTGGCGGGTC-----
-CGTCAGCTCTTCTTAAAAGCATTAGCGACTAT----------CAAGTCTTTTGACATGC
ACGGCCATTGACGTGATAATGATCGTCGTGGCTGGA
>taxa06
GACTGTCGCTGGC----------------------ATCTCGCATGTGCAC--GTCCTTTT
TGCTTTCTTCTATTC-ACACATACACACACACACCAGTGCACTTTTTGTAGATCCC----
------------------------------------------------------------
------------------------------------------------------------
------------------------------------------------------------
------------------------------------------------------------
----------TTCCT------CGAAAGATCAAG---------------------------
------------------------------------------------------------
------------------------------------------------------------
--------------------------------------GGATCTATGTCTTT-ATCATAT
CACCTCACA----TGTATGGCCAGAATG------------AAACACA-------ATAAAA
ATACAACTTTCAGCAATGGATCTCTTGGCTCTTGCATCGATGAAGAACGCAGCGAATCGC
GATAAGTAATGTGAATTGCAGATTTCCAGTGAATCATCGAATCTTTGAACGCACCTTGCG
CTCCTTGGTATTCCAAGGAGCATGCCTGTTTGAGTGTCA-TAGAATTATCAACCA-TGCT
TTCTTAG-----------TAGAGCATGGCTTGGACTTGGGAGTTGCTGGCATTCA-----
CTGTCAGCTCTTCTTAAATGCATTAGCGATCGAGTTGGG----CTAGTCTTTTGACGTGC
ACGGCCTTGGACGTGATAATGATCGTCCTGGCTGGA
>taxa08
GACTGTCGCTGGCTTGACCTA--------------GTCTTGCATGTGCAC--GTCCTTCT
CTCCGTCCT-----------ATACACACACACACCTGTGCACATTTTGTAGATCCT----
------------------------------------------------------------
------------------------------------------------------------
------------------------------------------------------------
------------------------------------------------------------
-------------CT------TGAAAGAGAG-----------------------------
------------------------------------------------------------
------------------------------------------------------------
--------------------------------------AGATCTATGTYTTA-ATCACAT
CA---CATACTATTGTACGGCTAGAATG------------AAATATA-----AACACATA
ATACAACTTTCAGCAACGGATCTCTTGGCTCTCGCATCGATGAAGAACGCAGCGAATTGC
GATAAGTAATGTGAATTGCAGATTTCCAGTGAATCATCGAATCTTTGAACGCATCTTGCG
CTCCTTGGTATTCCGAGGAGCATGCCTGTTTGAGTGTCATTTAAATCATCAACCA-TATC
TTT------------------GATATGGCTTGGAGTTGGGAGCTGCTGGCAGGAA-----
-TGACAGCTCTCCTTAAATTTATTAGCAATCGAGTTGG-----CTAGTCTTT-GGCATGC
ACGGCCTTGGACGTGATAATGATCGTCCTGGCTGGA
>taxa09
GACTGTCGCTGGCTTGACCTA--------------GTCTTGCATGTGCAC--GTCCTTCT
CTCCGTCCT-----------ATACACACACACACCTGTGCACATTTTGTAGATCCT----
------------------------------------------------------------
------------------------------------------------------------
------------------------------------------------------------
------------------------------------------------------------
-------------CT------TGAAAGAGAG-----------------------------
------------------------------------------------------------
------------------------------------------------------------
--------------------------------------AGATCTATGTYTTA-ATCACAT
CA---CATACTATTGTACGGCTAGAATG------------AAATATA-----AACACATA
ATACAACTTTCAGCAACGGATCTCTTGGCTCTCGCATCGATGAAGAACGCAGCGAATTGC
GATAAGTAATGTGAATTGCAGATTTCCAGTGAATCATCGAATCTTTGAACGCATCTTGCG
CTCCTTGGTATTCCGAGGAGCATGCCTGTTTGAGTGTCATTTAAATCATCAACCA-TATC
TTT------------------GATATGGCTTGGAGTTGGGAGCTGCTGGCAGGAA-----
-TGACAGCTCTCCTTAAATTTATTAGCAATCGAGTTGG-----CTAGTCTTT-GGCATGC
ACGGCCTTGGACGTGATAATGATCGTCCTGGCTGGA
>taxa11
GACTGTCGCTGGCAGGACTTT---------GACTAGTCTTGCATGTGCAC--GTCCCCCT
CACCTTTTTTCTATCTATTCACACACACACACACCTGTGCACCTTTTGTAGATCTC----
------------------------------------------------------------
------------------------------------------------------------
------------------------------------------------------------
------------------------------------------------------------
------TGCTCCTCT------CGAAAGAGAAGGTCA------------------------
------------------------------------------------------------
------------------------------------------------------------
--------------------------------------GAATCTATGTTTTC-ATCATAT
CA---CACA-CGTAGTATGGCCAGAACG------------AAACAATATATGTAAATATA
ATACAACTTTCAGCAATGGATCTCTTGGCTCTCGCATCGATGAAGAACGCAGCGAATTGC
GATAAGTAATGTGAATTGCAGATTTCCAGTGAATCATCGAATCTTTGAACGCATCTTGCG
CTCCTTGGTATTCCGAGGAGCATGCCTGTTTGAGTGTCA-TTTAATTCTCAACCA-TCTC
TCTCTCT------------CGAGTATGGATTGGATTTGGGGGTTGCTGGTGGCCT-TGAC
CTGTCAGCTCCCCTTAAACGCATTAGCGATCGAGTTGG-----CTAGTCTTT-GACGCAC
ACGGCCTTGGACGTGATAATGATCGTCCTGGCTGGA
>taxa12
GACTGTCGCTGGCAGGACTTT---------GACTAGTCTTGCATGTGCAC--GTCCCCCT
CACCTTTTTTCTATCTATTCACACACACACACACCTGTGCACCTTTTGTAGATCTC----
------------------------------------------------------------
------------------------------------------------------------
------------------------------------------------------------
------------------------------------------------------------
------TGCTCCTCT------CGAAAGAGAAGGTCA------------------------
------------------------------------------------------------
------------------------------------------------------------
--------------------------------------GAATCTATGTTTTC-ATCATAT
CA---CACA-CGTAGTATGGCCAGAACG------------AAACAATATATGTAAATATA
ATACAACTTTCAGCAATGGATCTCTTGGCTCTCGCATCGATGAAGAACGCAGCGAATTGC
GATAAGTAATGTGAATTGCAGATTTCCAGTGAATCATCGAATCTTTGAACGCATCTTGCG
CTCCTTGGTATTCCGAGGAGCATGCCTGTTTGAGTGTCA-TTTAATTCTCAACCA-TCTC
TCTCTCT------------CGAGTATGGATTGGATTTGGGGGTTGCTGGTGGCCT-TGAC
CTGTCAGCTCCCCTTAAACGCATTAGCGATCGAGTTGG-----CTAGTCTTT-GACGCAC
ACGGCCTTGGACGTGATAATGATCGTCCTGGCTGGA
>taxa14
-----------------------------------------------CAC----------
----------------------ACACACACACACCTGTGCACCTTTTGTAGATCTC----
------------------------------------------------------------
------------------------------------------------------------
------------------------------------------------------------
------------------------------------------------------------
------TGCTCCTCT------CGAAAGAGAAGGTCA------------------------
------------------------------------------------------------
------------------------------------------------------------
--------------------------------------GAATCTATGTTTTC-ATCATAT
CA---CACA-CGTAGTATGGCCAGAACG------------AAACAATATATGTAAATATA
ATACAACTTTCAGCAATGGATCTCTTGGCTCTCGCATCGATGAAGAACGCAGCGAATTGC
GATAAGTAATGTGAATTGCAGATTTCCAGTGAATCATCGAATCTTTGAACGCATCTTGCG
CTCCTTGGTATTCCGAGGAGCATGCCTGTTTGAGTGTCA-TTTAATTCTCAACCA-TCTC
TCTCTCT------------CGAGTATGGATTGGATTTGGGGGTTGCTGGTGGCCT-TGAC
CTGTCAGCTCCCCTTAAACGCATTAGCGATCGAGTTGG-----CTAGTCTTT-GACGCAC
ACGGCCTTGGACGTGATAATGATCGTCCTGGCTGGA
>taxa16
GACTGTCGCCGGGTTAGACTT--------TGACCAGTCCAGCTCGTGCAC--GTCCCCTC
ACCTTCGACTATCTGAGAATATATTAACACACACCTGTGCACCTTTTGTAGATTCC----
------------------------------------------------------------
------------------------------------------------------------
------------------------------------------------------------
------------------------------------------------------------
--------CCCCTTT------CGAGAGAGGGGTGGTGG----------------------
------------------------------------------------------------
------------------------------------------------------------
--------------------------------------CGATCTATGTTTTC-ATCATAT
CA---CACA-CATCGTATGGCCAGAATG------------TAACAAA----CGAATGATA
ATACAACTTTCAGCAACGGATCTCTTGGTTCTCGCATCGATGAAGAACGCAGCGAATTGC
GATAAGTAATGTGAATTGCAGATTTCCAGTGAATCATCGAATCTTTGAACGCATCTTGCG
CTCCTTGGTATTCCGAGGAGCATGCCTGTTTGAGTGTCATTCAAATCATCAACCAAATAT
TCATTTA----------------TTTGGCTTGGAGTTGGGAGCTGCTGGCAGCGA-----
-TGTCAGCTCTCCTCAAATGCATTAGCGATCGAGTTGG-----CTAGTCTTT-GACGTAC
ACGGCCTTGGACGTGATAATGATCGTCCTGGCTGGA
>taxa17
GACTGTCGCTGGCCGCTTCGC------------------AGCATGAGCAC--GTCCTCTC
ACTTGT-----------------TATCTACACACCTGTGCACCTCTTGTAGATCCC----
------------------------------------------------------------
------------------------------------------------------------
------------------------------------------------------------
------------------------------------------------------------
-----------CCCT------CGAGAGAGGAG----------------------------
------------------------------------------------------------
------------------------------------------------------------
--------------------------------------CGATCTATGTTTTC-ATCACAT
CA---CACA-TGTAGTATGGCTAGAATG-------------AATAAA-CATAAATATGAA
ATACAACTTTCAGCAACGGATCTCTTGGCTCTCGCATCGATGAAGAACGCAGCGAATTGC
GATAAGTAATGTGAATTGCAGATTTCCAGTGAATCATCGAATCTTTGAACGCATCTTGCG
CTCCTTGGTATTCCGAGGAGCATGCCTGTTTGAGTGTCA-TTTAATTCTCAACCATTCTC
TTTCTCT-CTTAAAGAGAGTGGGCATGGCTTGGAGTTGGGAGTTGCTGGCAGCGA-----
-TGTCAGCTCTCCTTAAATGCATTAGCGATCGAGTTGG-----CTAGTCTTT-GACGTGC
ACGGCCTTGGACGTGATAATGACCGTCCTGGCTGGA
>taxa19
GATTGT-GCTGGCCATTTCAT--------------ATGTGGCATGTGCAC--GTCCCCTC
GTCTTCTTTCGTCCG-TCGATATCACACCCACACCTGTGCACCAATTGTAGATCTT-TCA
AGTCGATGTCGATCGAACTCCTTGATCTTTCTCAAGCTTAGTTACTAGGCAGTCTTTCGA
GAGAAAGGCTGGCGAACACAAGCAATAGGACGAAAGTCGATCTCGATGTAGAGATAGAAT
CAAGTTCTCGCTCTAGCTTAGTTATTAGACAGTCTCGAAAGCAAGCTAGCAGTATATTGA
TG--------------------------------------TCGTTTCGATCAAGCTTAGT
TACTAGGCAGCCTTT------CGAAAGAGAGGCTGGCGAAAGCAAGC-------------
---------------------------------CAATGATGGATTCCATGTCAGTCCTTG
ATCGTCAAGCTTAGTTATTAGGCAGCCTTT-------GAGGCTGGCGAAAGCAAGCGAGG
AGAGGACATGAGTCAATGTTGATGTTGATGATATCAG-GGATCTATGTTTTC-AT--CAT
CA---CACACTATTGTATGGCCAGAATGATT---------AAATAAA------------A
ATACAACTTTCAGCAATGGATCTCTTGGTTCTCGCATCGATGAAGAACGCAGCGAATTGC
GATAAGTAATGTGAATTGCAGATTTCCAGTGAATCATCGAATCTTTGAACGCATCTTGCG
CTCCTTGGTATTCCGAGGAGCATGCCTGTTTGAGTGTCA-TTTAATTATCAACCA-TCGA
TCCTTAG----------GGAAAAGATGGGTTGGAGTTGGGAGTTGCTGGCG---------
TCGTCAGCTCTCCTTAAAAGCATTAGCGACTATG---------GAAGTCTTTCGACATGC
ACGGCCATTGACGTGATAATGATCGTCGTGGCTGGA
>taxa20
GATTGT-GCTGGCCATTTCAT--------------ATGTGGCATGTGCAC--GTCCCCTC
GTCTTCTTTCGTCCG-TCGATATCACACCCACACCTGTGCACCAATTGTAGATCTT-TCA
AGTCGATGTCGATCGAACTCCTTGATCTTTCTCAAGCTTAGTTACTAGGCAGTCTTTCGA
GAGAAAGGCTGGCGAACACAAGCAATAGGACGAAAGTCGATCTCGATGTAGAGATAGAAT
CAAGTTCTCGCTCTAGCTTAGTTATTAGACAGTCTCGAAAGCAAGCTAGCAGTATATTGA
TG--------------------------------------TCGTTTCGATCAAGCTTAGT
TACTAGGCAGCCTTT------CGAAAGAGAGGCTGGCGAAAGCAAGC-------------
---------------------------------CAATGATGGATTCCATGTCAGTCCTTG
ATCGTCAAGCTTAGTTATTAGGCAGCCTTT-------GAGGCTGGCGAAAGCAAGCGAGG
AGAGGACATGAGTCAATGTTGATGTTGATGATATCAG-GGATCTATGTTTTC-AT--CAT
CA---CACACTATTGTATGGCCAGAATGATT---------AAATAAA------------A
ATACAACTTTCAGCAATGGATCTCTTGGTTCTCGCATCGATGAAGAACGCAGCGAATTGC
GATAAGTAATGTGAATTGCAGATTTCCAGTGAATCATCGAATCTTTGAACGCATCTTGCG
CTCCTTGGTATTCCGAGGAGCATGCCTGTTTGAGTGTCA-TTTAATTATCAACCA-TCGA
TCCTTAG----------GGAAAAGATGGGTTGGAGTTGGGAGTTGCTGGCG---------
TCGTCAGCTCTCCTTAAAAGCATTAGCGACTATG---------GAAGTCTTTCGACATGC
ACGGCCATTGACGTGATAATGATCGTCGTGGCTGGA
>taxa21
GATTGT-GCTGGCCATTTCAT--------------ATGTGGCATGTGCAC--GTCCCCTC
GTCTTCTTTCGTCTG-TCAATATCACACCCACACCTGTGCACCAATTGTAGATCTT-TCA
AGTCGATGTCGATCGAACTCCTTGATCTTTCTCAAGCTTAGTTACTAGGCAGTCTTTCGA
GAGAAAGGCTGGCGAACACAAGCAATAGGATGAAAGTCGATCTCGATGTAAAGATAGAAT
CAAGTTCTTGCTCTAGCTTAGTTATTAGACAGTCTCGAAAGCAAGCTAGCAGTATATTGA
TG--------------------------------------TCGTTTCGATCAAGCTTAGT
TACTAGGCAGCCTTT------CGAAAGAGAGGCTGGCGAAAGCAAGCCAATGATGGATTC
GATGTCAGTCCTTGATCGT-----------------------------------------
-----CAAGCTTAGTTATTAGGCAGTCTTT-------GAGGCTGGCGAAAGCAAGCGAGG
AGAGGACATGAGTCGATGTTGATGTTGATGATATCAG-GGATCTATGTTTTC-AT--CAT
CA---CACACTATTGTATGGCCAGAATGATT---------AAATAAA------------A
ATACAACTTTCAGCAATGGATCTCTTGGTTCTCGCATCGATGAAGAACGCAGCGAATTGC
GATAAGTAATGTGAATTGCAGATTTCCAGTGAATCATCGAATCTTTGAACGCATCTTGCG
CTCCTTGGTATTCCGAGGAGCATGCCTGTTTGAGTGTCA-TTTAATTATCAACCA-TCGA
TCCTTAG----------GGAAAAGATGGGTTGGAGTTGGGAGTTGCTGGCG---------
TCGTCAGCTCTCCTTAAAAGCATTAGCGACTATG---------GAAGTCTTTCGACATGC
ACGGCCATTGACGTGATAATGATCGTCGTGGCTGGA
>taxa22
GATTGT-GCTGGCCATTTCAT--------------ATGTGGCATGTGCAC--GTCCCCTC
GTCTTCTTTCGTCCG-TTGATATCACACCCACACCTGTGCACCAATTGTAGATCTT-TCA
AGTCGATGTCGATCGAACTCCTTGATCTTTCTCAAGCTTAGTTACTAGGCAGTCTTTCGA
GAGAAAGGCTGGCGAACACAAGCAATAGGACGAAAGTCGATCTCGATGTAGAGATAGAAT
CAAGTTCTCGCTCTAGCTTAGTTATTAGACAGTCTCGAAAGCAAGCTAGCAGTATATTGA
TA--------------------------------------TCGTTTCGATCAAGCTTAGT
TACTAGGCAGCCTTT------CGAAAGAGAGGCTGGCGAAAGCAAGCCAATGATGGATTC
AATGTCAGTCCTTGATCAT-----------------------------------------
-----CAAGCTTAGTTATTAGGCAGTCTTT-------GAGGCTGGCGAAAGCAAGCGAGG
AGAGGACATGAGTCAATGTCGATGTCGATGATATCAG-GGATCTATGTTTTC-AT--CAT
CA---CACACTATTGTATGGCCAGAATGATT---------AAATAAA------------A
ATACAACTTTCAGCAATGGATCTCTTGGTTCTCGCATCGATGAAGAACGCAGCGAATTGC
GATAAGTAATGTGAATTGCAGATTTCCAGTGAATCATCGAATCTTTGAACGCATCTTGCG
CTCCTTGGTATTCCGAGGAGCATGCCTGTTTGAGTGTCA---------------------
------------------------------------------------------------
------------------------------------------------------------
------------------------------------
>taxa26
GATTGT-GCTGGCCATTTGAT-----------TAGATGCGGCATGTGCAC--ATCCCCTC
GTCTTCTTTCGTCTG---TCAATAAACCCTACACCTGTGCACCAATTGTAGATCTTTCGA
TGTCGACGTCGATGGAAGTCC---------------------------------------
------------------------------------------------------------
------------------------------------------------------------
----------------------------------------TTGATCTTGTCAAGCTTAGT
TACTAGGCAGTCTTT------CGAGAGAAAGGTTGGCGAACGCAAGCAGGAAAAAAAAAG
GATGAAAGTCAATGTCGACGTAGAGGATAGAATCAAGGTTGATGTTGATGGAAGTCCAG-
-----TTAGCTTAGTTACTAGGCAGCCTTTCGAAAGAGAGGCTGGCGAAAGCAAGCGATC
G---GACACAAGTTAATATTGACGTCGATGATATCAG-GGATCTATGTTTTC-AT--CAT
CA---CACACCATCGTATGGCCAGAATGTTTATT------AAATATA-------TAAAAA
ATACAACTTTCAGCAATGGATCTCTTGGTTCTCGCATCGATGAAGAACGCAGCGAATTGC
GATAAGTAATGTGAATTGCAGATTTCCAGTGAATCATCGAATCTTTGAACGCATCTTGCG
CTCCTTGGTATTCCGAGGAGCATGCCTGTTTGAGTGTCA-TTTAATTATCAACCG-TCAT
TCTTTAG-----------GGAATGATGGCTTGGAGTTGGGGGTTGCTGGCGTCGT--GAG
TCGTCAGCTCTCCTTAAAAGCATTAGCGATC---------------GTCTTTCGACATGC
ACGGCCATTGACGTGATAATGATCGTCGTGGCTGGA
>taxa27
GATTGT-GCTGGCCATTTGAT------------TCAGATGGCATGTGCAC--ATCCCCTC
GTCTTCTTTCGTCTG---TCAATAAACCCTACACCTGTGCACCAATTGTAGATCTTCCGA
TGTCGACGTCGATGGAAGTCC---------------------------------------
------------------------------------------------------------
------------------------------------------------------------
----------------------------------------TTGATCTTGTCAAGCTTAGT
TACTAGGCAGTCTTT------CGAGAGAAAGGTTGGCGAACGCAAGCAGGAAAAAAAAAG
GATGAAAGTCAATGTCGACGTAGAGGATAGAATCAAGGTTGATGTTGATGGAAGTCCAG-
-----TTAGCTTAGTTACTAGGCAGCCTTTCGAAAGAGAGGCTGGCGAAAGCAAGCGATC
G---GACACAAGTTAATATTGACGTCGATGATATCAG-GGATCTATGTTTTC-AT--CAT
CA---CACACCATCGTATGGCCAGAATGTTTATTAAATATAAAAAAA-------------
ATACAACTTTCAGCAATGGATCTCTTGGTTCTCGCATCGATGAAGAACGCAGCGAATTGC
GATAAGTAATGTGAATTGCAGATTTCCAGTGAATCATCGAATCTTTGAACGCATCTTGCG
CTCCTTGGTATTCCGAGGAGCATGCCTGTTTGAGTGTCA-TTTAATTATCAACCG-TCAT
TCTTTAG-----------GGAATGATGGCTTGGAGTTGGGGGTTGCTGGCGTCGT--GAG
TCGTCAGCTCTCCTTAAAAGCATTAGCGATC---------------GTCTTTCGACATGC
ACGGCCATTGACGTGATAATGATCGTCGTGGCTGGA
>taxa28
------------------------------------------------------------
------------------------------------------------------------
------------------------------------------------------------
------------------------------------------------------------
------------------------------------------------------------
------------------------------------------------------------
------------------------------------------------------------
------------------------------------------------------------
------------------------------------------------------------
------------------------------------------------------------
------------------------------------------------------------
-----------------------------------------GAAGAACGCAGCGAATTGC
GATAAGTAATGTGAATTGCAGATTTCCAGTGAATCATCGAATCTTTGAACGCATCTTGCG
CTCCTTGGTATTCCGAGGAGCATGCCTGTTTGAGTGTCA-TTTAATTATCAACCG-TCAT
TCTTTAG-----------GGAATGATGGCTTGGAGTTGGGGGTTGCTGGCGTCGT--GAG
TCGTCAGCTCTCCTTAAAAGCATTAGCGATC---------------GTCTTTCGACATGC
ACGGCCATTGACGTGATAATGATCGTCGTGGCTGGA
>taxa29
GACTGTCGCTGGCGGGTCTTC---------------ACCCGCATGTGCAC--GTCCTTCT
GCTTTTACTCTATTC-----ACCCACACTCACACCTGTGCACTTTTTGTAGATCCC----
------------------------------------------------------------
------------------------------------------------------------
------------------------------------------------------------
------------------------------------------------------------
-----------CCCT------CGAAAGAAGAG----------------------------
------------------------------------------------------------
------------------------------------------------------------
--------------------------------------GGATCTATGTCTTT-ATCATAT
CA---CCTTCACATGTATGGCCAGAATGAAAACA------TAATAAA-------------
ATACAACTTTCAGCAATGGATCTCTTGGTTCTCGCATCGATGAAGAACGCAGCGAATCGC
GATAAGTAATGTGAATTGCAGATTTCCAGTGAATCATCGAATCTTTGAACGCACCTTGCG
CTCCTTGGTATTCCGAGGAGCATGCCTGTTTGAGTGTCATCAGAATCATCAACCA-CGCT
TTTCTCA--------CGGAAGAGCATGGATTGGAGTTGGGGGTTGCTGGCGTTCA-----
CCGTCAGCTCTCCTTAAATGCATTAGCGATCGAGTCGGG----CTAGTCTTTCGACGTGC
ACGGCCTTGGACGTGATAATGATCGTCCTGGCTGGA
>taxa30
GACTGTCGCTGGCTAGACTTT---------CATTAGTCTTGCATGTGCAC--GTTTCTAT
CTATCTATCTATCTA------TAATCTAATACACCTGTGCACCTTTGGTAGATTTC----
------------------------------------------------------------
------------------------------------------------------------
------------------------------------------------------------
------------------------------------------------------------
------------TCC------CCAAGG---------------------------------
------------------------------------------------------------
------------------------------------------------------------
--------------------------------------AAATCTATGTTTTCAATCATAT
CA---CACATATTCGTATGGCTAGAATG------------AAATGAG-------ATAAAT
ATACAACTTTCAGCAACGGATCTCTTGGTTCTCGCATCGATGAAGAACGCAGCGAATTGC
GATAAGTAATGTGAATTGCAGATTTCCAGTGAATCATCGAATCTTTGAACGCATCTTGCG
CTCCTTGGTATTCCGAGGAGCATGCCTGTTTGAGTGTCA-TTTAATCATCAACCATTCTC
TTTCTC----TTCTTTGAAAGAGTTTGGATTGGAGTTGGGAGTTGCTGGCAGCAC----C
TTGTCAGCTCTCCTTAAATGTATTAGCGATCAAGTTGGC----CAAGTCTTT-GACGTGC
ATGGCCTTGGACGTGATAATGATCGTCATGGCTGGA
>taxa31
GACTGTCGCTGGCTAGACTTT---------CATTAGTCTTGCATGTGCAC--GTTTCTAT
CTATCTATCTATCTA------TAATCTAATACACCTGTGCACCTTTGGTAGATTTC----
------------------------------------------------------------
------------------------------------------------------------
------------------------------------------------------------
------------------------------------------------------------
------------TCC------CCAAGG---------------------------------
------------------------------------------------------------
------------------------------------------------------------
--------------------------------------AAATCTATGTTTTCAATCATAT
CA---CACATATTCGTATGGCTAGAATG------------AAATGAG-------ATAAAT
ATACAACTTTCAGCAACGGATCTCTTGGTTCTCGCATCGATGAAGAACGCAGCGAATTGC
GATAAGTAATGTGAATTGCAGATTTCCAGTGAATCATCGAATCTTTGAACGCATCTTGCG
CTCCTTGGTATTCCGAGGAGCATGCCTGTTTGAGTGTCA-TTTAATCATCAACCATTCTC
TTTCTC----TTCTTTGAAAGAGTTTGGATTGGAGTTGGGAGTTGCTGGCAGCAC----C
TTGTCAGCTCTCCTTAAATGTATTAGCGATCAAGTTGGC----CAAGTCTTT-GACGTGC
ATGGCCTTGGACGTGATAATGATCGTCATGGCTGGA
>taxa32
GACTGTCGCTGGCCAGACTAG---------------TCTAGCATGTGCAC--GTCCCCCT
TGCCTTCTTTCTTTA------TCTACACACACACCTGTGCACCTTTCGTAGATCTG----
------------------------------------------------------------
------------------------------------------------------------
------------------------------------------------------------
------------------------------------------------------------
-------TTCCCTCT------CGAAAGAGTGGGAG-------------------------
------------------------------------------------------------
------------------------------------------------------------
--------------------------------------GAATCTATGTCTTT-ATCATAT
CA---CACA-TGTCGTATGGCCAGAATG------------AAACAAT----ATATAATAT
ATACAACTTTCAGCAACGGATCTCTTGGTTCTCGCATCGATGAAGAACGCAGCGAATTGC
GATAAGTAATGTGAATTGCAGATTTCCAGTGAATCATCGAATCTTTGAACGCATCTTGCG
CTCCTTGGTATTCCGAGGAGCATGCCTGTTTGAGTGTCA-TTTAATTCTCAACCA-TCTC
TCTTGTT---------TGAAGGGTATGGATTGGACTTGGGGGTTGCTGGTGGCCT---GA
CCATCAGCTCCTCTTAAATGCATTAGCGATCGAGTTGG-----CTAGTCTTTTGATGTGC
ACGGCCTTGGACGTGATAATGATCGTCCTGGCTGGA
>taxa33
GACTGTCGCTGGCCAGACTAG---------------TCTAGCATGTGCAC--GTCCCCCT
TGCCTTCTTTCTTTA------TCTACACACACACCTGTGCACCTTTCGTAGATCTG----
------------------------------------------------------------
------------------------------------------------------------
------------------------------------------------------------
------------------------------------------------------------
-------TTCCCTCT------CGAAAGAGTGGGAG-------------------------
------------------------------------------------------------
------------------------------------------------------------
--------------------------------------GAATCTATGTCTTT-ATCATAT
CA---CACA-TGTCGTATGGCCAGAATG------------AAACAAT----ATATAATAT
ATACAACTTTCAGCAACGGATCTCTTGGTTCTCGCATCGATGAAGAACGCAGCGAATTGC
GATAAGTAATGTGAATTGCAGATTTCCAGTGAATCATCGAATCTTTGAACGCATCTTGCG
CTCCTTGGTATTCCGAGGAGCATGCCTGTTTGAGTGTCA-TTTAATTCTCAACCA-TCTC
TCTTGTT---------TGAAGGGTATGGATTGGACTTGGGGGTTGCTGGTGGCCT---GA
CCATCAGCTCCTCTTAAATGCATTAGCGATCGAGTTGG-----CTAGTCTTTTGATGTGC
ACGGCCTTGGACGTGATAATGATCGTCCTGGCTGGA
>taxa34
GACTGTTGCTGGCTTGGCTTC----------------CTTGCATGTGCAC--GTTCCCCT
CGCCTTTTTTCCCTA------TCTATATACACACCTGTGCACCTTTTGTAGATTGG----
------------------------------------------------------------
------------------------------------------------------------
------------------------------------------------------------
------------------------------------------------------------
--------ATCCCCTTTCGAATGGGAGGGGAG----------------------------
------------------------------------------------------------
------------------------------------------------------------
--------------------------------------AAATCTATGTTTTTGATCACAT
CT---CACAGTGTCGTATGGCCAGAATG------------AAATGAT-----TATATATT
ATACAACTTTCAGCAACGGATCTCTTGGCTCTCGCATCGATGAAGAACGCAGCGAATTGC
GATAAGTAATGTGAATTGCAGATTTCCAGTGAATCATCGAATCTTTGAACGCATCTTGCG
CTCCTTGGTATTCCGAGGAGCATGCCTGTTTGAGTGTCA-TCGAAATCTCAACCA-TTCT
CTCTTTC-------------GAGCATGGCTTGGATTTGGGGGTTGCTGGCAGGAA---AA
CCGTCAGCTCTCCTTAAATACATCAGCGATCGAGTTGGG----CTAGTCTTT-GACGTGC
ACGGCCAATGGCGTGATAATGATCGTCATGGCTGGA
>taxa35
GACTGT-GCTGGCCA----------------------CTGGCATGTGCAC--GTCCCTTC
TGTC------------------ATATACCCACACCTGTGCACCAATTGTAGATCTTTCGA
TGTTGACATCGACGAGA------------------GCTTAGTTATTAGGCAGTCTTTCTA
ACGAGGGGCTGGCGAAAGCAAGCTAAAGGATCAAAGTTGGTGTCGATCTCGACCG-----
------TCCGATCAAGCTTAGTTACTAGGCAGTCTTTGAAAAGAGGCTGGCGAAAGCAAG
CAAGCAAGGCAAGGTCGATGTCGACGTCAATGGCAAGTCCTTGATCTCGTCAAGCTTAGT
TACTAGCCAGTCCTTGACTGGCGAAAGCAAGC------------------------CGAG
GACGAATGTCGATGTCGATGTAGAGGATGGAGTCAATGTCGATCATC-------------
-----TTAGCTTAGTTACTAGGCAGTCTTTTGGC---------------------TGGCG
AAAGCAAGCTAGAGGATGTCGACGTCGAGGACATCAATGGATCTATGTTTTC-AT--CAT
CA---CACACTATCGTATGGCCAGAATGTTTAT-------AAATAAA-------------
ATACAACTTTCAGCAATGGATCTCTTGGTTCTCGCATCGATGAAGAACGCAGCGAATTGC
GATAAGTAATGTGAATTGCAGATTTCCAGTGAATCATCGAATCTTTGAACGCATCTTGCG
CTCCTTGGTATTCCGAGGAGCATGCCTGTTTGAGTGTCA-TTTAATTATCAACCA-CCGT
-TCTTTA----------GGGAACGATGGGTTGGAGTTGGGGGTTGCTGGCGACGATGTGG
TCGTCAGCTCTCCTTAAATGCATTAGCGATCGAGTTGGGCTATCAAGTCTTTCGACATGC
ACGGCCATTGACGTGATAATGATCGTCCTGGCTGGA
>taxa36
GACTGTAGCTGGCTTTTTCTG----------------ATCGCATGTGCAC--GTCCCCTT
CGCCTTTTTTCCTTA--TCTATATATACACACACCTGTGCACCTTTTGTAGATCCC----
------------------------------------------------------------
------------------------------------------------------------
------------------------------------------------------------
------------------------------------------------------------
-------------CT------AGAAAG---------------------------------
------------------------------------------------------------
------------------------------------------------------------
-----------------------CTCTGAGCTTTGCAAGGATCTATGTTTTC-ATCATAT
CA---CACA-TGTCGTATGGCTAGAATG------------AAATCAT-------GCATAT
ATACAACTTTCAGCAACGGATCTCTTGGCTCTCGCATCGATGAAGAACGCAGCGAATTGC
GATAAGTAATGTGAATTGCAGATTTCCAGTGAATCATCGAATCTTTGAACGCATCTTGCG
CTCCTTGGTATTCTGAGGAGCATGCCTGTTTGAGTGTCA-TTGAATTCTCAACCA-TCTT
CTCTTTC----TTTGAGGGGGGGGATGGCTTGGAGTTGGGGGCTGCTGGCAGGGG---AA
CTGTCAGCTCTCCTTAAATGCATCAGCGATCAAGTTGG-----CTAGTCTTTTGACGTGC
ACGGCTTCGGACGTGATAATGATCGTCATGGCTGGA
>taxa37
GACTGTAGCTGGCGAGGTTCT---------------CCTTGCATGTGCAC--GTCTCTC-
--------------------GTATCTACACACACCTGTGCACCTTTTGTAGATCCT----
------------------------------------------------------------
------------------------------------------------------------
------------------------------------------------------------
------------------------------------------------------------
-------------CT------CGAAAGAGTAG----------------------------
------------------------------------------------------------
------------------------------------------------------------
--------------------------------------CGATCTATGTTTTC-ATCACAT
CA---CACA-TGTCGTATGGCTAGAATG------------AAATCAT-----AACATAAA
ATACAACTTTCAGCAACGGATCTCTTGGCTCTCGCATCGATGAAGAACGCAGCGAATTGC
GATAAGTAATGTGAATTGCAGATTTCCAGTGAATCATCGAATCTTTGAACGCATCTTGCG
CTCCTTGGTATTCTGAGGAGCATGCCTGTTTGAGTGTCA-TTAAATTCTCAACCA-----
TCTGTGG-----------------ATGGCTTGGAGTTGGGAGTTGCTGGCAGGAA-----
ACGTCAGCTCTCCTTAAATGTATTAGCGATCGAGTTGG-----CTAGTCTTT-GACGCGC
ACGGCCTTGGACGTGATAATGATCGTCGTGGCTGGA
>taxa38
GACTGTAGCTGGCGAGGTTCT---------------CCTTGCATGTGCAC--GTCTCTC-
--------------------GTATCTACACACACCTGTGCACCTTTTGTAGATCCT----
------------------------------------------------------------
------------------------------------------------------------
------------------------------------------------------------
------------------------------------------------------------
-------------CT------CGAAAGAGTAG----------------------------
------------------------------------------------------------
------------------------------------------------------------
--------------------------------------CGATCTATGTTTTC-ATCACAT
CA---CACA-TGTCGTATGGCTAGAATG------------AAATCAT-----AACATAAA
ATACAACTTTCAGCAACGGATCTCTTGGCTCTCGCATCGATGAAGAACGCAGCGAATTGC
GATAAGTAATGTGAATTGCAGATTTCCAGTGAATCATCGAATCTTTGAACGCATCTTGCG
CTCCTTGGTATTCTGAGGAGCATGCCTGTTTGAGTGTCA-TTAAATTCTCAACCA-----
TCTGTGG-----------------ATGGCTTGGAGTTGGGAGTTGCTGGCAGGAA-----
ACGTCAGCTCTCCTTAAATGTATTAGCGATCGAGTTGG-----CTAGTCTTT-GACGCGC
ACGGCCTTGGACGTGATAATGATCGTCGTGGCTGGA
>taxa39
GACTGTAGCTGGCGAGGTTCT---------------CCTTGCATGTGCAC--GTCTCTC-
--------------------GTATCTACACACACCTGTGCACCTTTTGTAGATCCT----
------------------------------------------------------------
------------------------------------------------------------
------------------------------------------------------------
------------------------------------------------------------
-------------CT------CGAAAGAGTAG----------------------------
------------------------------------------------------------
------------------------------------------------------------
--------------------------------------CGATCTATGTTTTC-ATCACAT
CA---CACA-TGTCGTATGGCTAGAATG------------AAATCAT-----AACATAAA
ATACAACTTTCAGCAACGGATCTCTTGGCTCTCGCATCGATGAAGAACGCAGCGAATTGC
GATAAGTAATGTGAATTGCAGATTTCCAGTGAATCATCGAATCTTTGAACGCATCTTGCG
CTCCTTGGTATTCTGAGGAGCATGCCTGTTTGAGTGTCA-TTAAATTCTCAACCA-----
TCTGTGG-----------------ATGGCTTGGAGTTGGGAGTTGCTGGCAGGAA-----
ATGTCAGCTCTCCTTAAATGTATTAGCGATCGAGTTGG-----CTAGTCTTT-GACGCGC
ACGGCCTTGGACGTGATAATGATCGTCGTGGCTGGA
>taxa40
AAG---------------------------------------------------------
------------------------------------------------------------
------------------------------------------------------------
------------------------------------------------------------
------------------------------------------------------------
------------------------------------------------------------
---------------------CAAAGGATGGA----------------------------
------------------------------------------------------------
------------------------------------------------------------
----------TGTCGATGTCGATGTTGATGATATCAG-GGATCTATGTTTTC-ATC----
CA---CACACTATCGTATGGCCAGAATGATTATAT-----AAATAAA-------------
ATACAACTTTCAGCAATGGATCTCTTGGTTCTCGCATCGATGAAGAACGCAGCGAATTGC
GATAAGTAATGTGAATTGCAGATTTCCAGTGAATCATCGAATCTTTGAACGCATCTTGCG
CTCCTTGGTATTCCGAGGAGCATGCCTGTTTGAGTGTCA-TTTGATTATCAACCT-TCAT
TCTTTAG-----------GGAACGAAGGnTTGGAnGTGGGGGTTGCTGGCGGCTA--GGG
TCGTCAGCTCTCCTTAAAAGCATTAGnGATCGAGTTGGGCTATCAAGTCTTTCGACATGC
ACGGCCTTTGACGTGATAATGATCGTCATGGCTGGA
>taxa43
-------------------------------------GCAGGAAAAG-AAG---------
------------------------------------------------------------
------------------------------------------------------------
------------------------------------------------------------
------------------------------------------------------------
------------------------------------------------------------
---------------------CAAAGGATGGA----------------------------
------------------------------------------------------------
------------------------------------------------------------
----------TGTCGATGTCGATGTTGATGATATCAG-GGATCTATGTTTTC-ATC----
CA---CACACTATCGTATGGCCAGAATGATTATAT-----AAATAAA-------------
ATACAACTTTCAGCAATGGATCTCTTGGTTCTCGCATCGATGAAGAACGCAGCGAATTGC
GATAAGTAATGTGAATTGCAGATTTCCAGTGAATCATCGAATCTTTGAACGCATCTTGCG
CTCCTTGGTATTCCGAGGAGCATGCCTGTTTGAGTGTCA-TTTGATTATCAACCT-TCAT
TCTTTAG-----------GGAACGAAGGCTTGGAAGTGGGGGTTGCTGGCGGCTA--GGG
TCGTCAGCTCTCCTTAAAAGCATTAGTGATCGAGTTGGGCTATCAAGTCTTTCGACATGC
ACGGCCTTTGACGTGATAATGATCGTCATGGCTGGA
>taxa44
GA-------------------------------AAGGTTGGCGAAAGCAA----------
---------------------------------GCTGT-TAGCAATCGTCAAGCTT----
------------------------------------------------------------
------------------------------------------------------------
------------------------------------------------------------
---------------------------------------------------------AGT
TACTAGGCAGTCTTT------CGAAAGAGGGGCTGGCGAAAGCAAGCAGGAAAAGA----
------------------------------------------------------------
---------------------------------------------------------AGC
AGAGGATGGATGTCGATGTCGATGTTGATGATATCAG-GGATCTATGTTTTC-ATC----
CA---CACACTATCGTATGGCCAGAATGATTATAT-----AAATAAA-------------
ATACAACTTTCAGCAATGGATCTCTTGGTTCTCGCATCGATGAAGAACGCAGCGAATTGC
GATAAGTAATGTGAATTGCAGATTTCCAGTGAATCATCGAATCTTTGAACGCATCTTGCG
CTCCTTGGTATTCCGAGGAGCATGCCTGTTTGAGTGTCA-TTTGATTATCAACCT-TCAT
TCTTTAG-----------GGAACGAAGGCTTGGAAGTGGGGGTTGCTGGCGGCTA--GGG
TCGTCAGCTCTCCTTAAAAGCATTAGTGATCGAGTTGGGCTATCAAGTCTTTCGACATGC
ACGGCCTTTGACGTGATAATGATCGTCATGGCTGGA
>taxa45
----GTCGATG-------------------------------------------------
---------------------------------------------TTGATGATATC----
------------------------------------------------------------
------------------------------------------------------------
------------------------------------------------------------
------------------------------------------------------------
-------------------------AG---------------------------------
------------------------------------------------------------
------------------------------------------------------------
--------------------------------------GGATCTATGTTTTC-ATC----
CA---CACACTATCGTATGGCCAGAATGATTATAT-----AAATAAA-------------
ATACAACTTTCAGCAATGGATCTCTTGGTTCTCGCATCGATGAAGAACGCAGCGAATTGC
GATAAGTAATGTGAATTGCAGATTTCCAGTGAATCATCGAATCTTTGAACGCATCTTGCG
CTCCTTGGTATTCCGAGGAGCATGCCTGTTTGAGTGTCA-TTTGATTATCAACCT-TCAT
TCTTTAG-----------GGAACGAAGGCTTGAAAGTGGGGGTTGCTGGCGGCTA--GGG
TCGTCAGCTCTCCTTAAAAGCATTAGTGATCGAGTTGGGCTATCAAGTCTTTCGACATGC
ACGGCCTTTGACGTGATAATGATCGTCATGGCTGGA
>taxa46
GACTGT-GCTGGCCGTTTGAA------------TAAGACAGCATGTGCAC--GTCCCCTC
GTCTTCGTTCGTCTG-----TCGTATACCCACACCTGTGCACCAATTGTAGATCTTTCAA
TGTTAATGTTGATGGAAGTCCTTTATCTCGTCCTAGCTTAGTTACTAGGCAGTCTTTCGA
AAGAGAGGCTGGCGAAAGCAAGCTAGAGGATCAAAGTTGATGTCGATGTCGACGGTAAAT
CCCTGATCTGATCAAGCTTAGTTACTAGGCAGTCTTTGAAAAGAGGCTGGCGAAAGCAAG
CAAGAAAGGAAAAGTCAATGTCGATGTCGATGGTAAGTCCTTGATCTCGTCAAGCTTAGT
TACTAGGCAGTCCTT------TGAAAAAGAGACTGGCGAAAGCAAGCAGGAAAAGAGGAG
GATGAAAGTTAATGTTGATGTAGAGGGTAGAATCAAAGTTAATGTTAATGGAAGTCCTTG
ATGAGTTAGCTTAGTTACTAGGCAGTCTTTCGAAAGAGAGGCTGGCGAAAGCAAGCAAGC
AGAGGATGAAAGTTAATGTTGATGCTGATGATATCAATGGATCTATGTTTTC-AT--CAT
CA---CACACTATTGTATGGCCAGAATGTTTAT-------AAATAAA-------------
ATACAACTTTCAGCAATGGATCTCTTGGTTCTCGCATCGATGAAGAACGCAGCGAATTGC
GATAAGTAATGTGAATTGCAGATTTCCAGTGAATCATCGAATCTTTGAACGCATCTTGCG
CTCCTTG-----------------------------------------------------
------------------------------------------------------------
------------------------------------------------------------
------------------------------------
>taxa47
GACTGT-GCTGGCCGTTTGAA------------TAAGACAGCATGTGCAC--GTCCCCTC
GTCTTCGTTCGTCTG-----TCGTATACCCACACCTGTGCACCAATTGTAGATCTTTCAA
TGTTAATGTTGATGGAAGTCCTTTATCTCGTCCTAGCTTAGTTACTAGGCAGTCTTTCGA
AAGAGAGGCTGGCGAAAGCAAGCTAGAGGATCAAAGTTGATGTCGATGTCGACGGTAAAT
CCCTGATCTGATCAAGCTTAGTTACTAGGCAGTCTTTGAAAAGAGGCTGGCGAAAGCAAG
CAAGAAAGGAAAAGTCAATGTCGATGTCGATGGTAAGTCCTTGATCTCGTCAAGCTTAGT
TACTAGGCAGTCCTT------TGAAAAAGAGACTGGCGAAAGCAAGCAGGAAAAGAGGAG
GATGAAAGTTAATGTTGATGTAGAGGGTAGAATCAAAGTTAATGTTAATGGAAGTCCTTG
ATGAGTTAGCTTAGTTACTAGGCAGTCTTTCGAAAGAGAGGCTGGCGAAAGCAAGCAAGC
AGAGGATGAAAGTTAATGTTGATGCTGATGATATCAATGGATCTATGTTTTC-AT--CAT
CA---CACACTATTGTATGGCCAGAATGTTTAT-------AAATAAA-------------
ATACAACTTTCAGCAATGGATCTCTTGGTTCTCGCATCGATGAAGAACGCAGCGAATTGC
GATAAGTAATGTGAATTGCAGATTTCCAGTGAATCATCGAATCTTTGAACGCATCTTGCG
CTCCTTGGTATTCCGAGGAGCATGCCTGTTTGAGTGTCA-TTTAATTATCAACCA-TCGT
TCTTTAG-----------GGAATGATGGCTTGGAGTTGGGGGTTGCTGGCGACGACCTGG
TTGTCAGCTCTCCTTAAAAGCATTAGCGATCGA------------AGTCTTTCGACATGC
ACGGCCATTGACGTGATAATGATCGTCGTGGCTGGA
>taxa48
GACTGT-GCTGGCCGTTTGAA------------TAAGACAGCATGTGCAC--GTCCCCTC
GTCTTCGTTCGTCTG-----TCGTATACCCACACCTGTGCACCAATTGTAGATCTTTCAA
TGTTAATGTTGATGGAAGTCCTTTATCTCGTCCTAGCTTAGTTACTAGGCAGTCTTTCGA
AAGAGAGGCTGGCGAAAGCAAGCTAGAGGATCAAAGTTGATGTCGATGTCGACGGTAAAT
CCCTGATCTGATCAAGCTTAGTTACTAGGCAGTCTTTGAAAAGAGGCTGGCGAAAGCAAG
CAAGAAAGGAAAAGTCAATGTCGATGTCGATGGTAAGTCCTTGATCTCGTCAAGCTTAGT
TACTAGGCAGTCCTT------TCAAAAAGAGACTGGCGAAAGCAAGCAGGAAAAGAGGAG
GATGAAAGTTAATGTTGATGTAGAGGGTAGAATCAAAGTTAATGTTAATGGAAGTCCTTG
ATGAGTTAGCTTAGTTACTAGGCAGTCTTTCGAAAGAGAGGCTGGCGAAAGCAAGCAAGC
AGAGGATGAAAGTTAATGTTGATGCTGATGATATCAATGGATCTATGTTTTC-AT--CAT
CA---CACACTATTGTATGGCCAGAATGTTTAT-------AAATAAA-------------
ATACAACTTTCAGCAATGGATCTCTTGGTTCTCGCATCGATGAAGAACGCAGCGAATTGC
GATAAGTAATGTGAATTGCAGATTTCCAGTGAATCATCGAATCTTTGAACGCATCTTGCG
CTCCTTGGTATTCCGAGGAGCATGCCTGTTTGAGTGTCA-TTTAATTATCAACCA-TCGT
TCTTTAG-----------GGAATGATGGCTTGGAGTTGGGGGTTGCTGGCGACGACCTGG
TTGTCAGCTCTCCTTAAAAGCATTAGCGATCGA------------AGTCTTTCGACATGC
ACGGCCATTGACGTGATAATGATCGTCGTGGCTGGA
>taxa49
GACTGT-GCTGGCCGTTTGAA------------TAAGACAGCATGTGCAC--GTCCCCTC
GTCTTCGTTCGTCTG-----TCGTATACCCACACCTGTGCACCAATTGTAGATCTTTCAA
TGTTAATGTTGATGGAAGTCCTTTATCTCGTCCTAGCTTAGTTACTAGGCAGTCTTTCGA
AAGAGAGGCTGGCGAAAGCAAGCTAGAGGATCAAAGTTGATGTCGATGTCGACGGTAAAT
CCCTGATCTGATCAAGCTTAGTTACTAGGCAGTCTTTGAAAAGAGGCTGGCGAAAGCAAG
CAAGAAAGGAAAAGTCAATGTCGATGTCGATGGTAAGTCCTTGATCTCGTCAAGCTTAGT
TACTAGGCAGTCCTT------TGAAAAAGAGACTGGCGAAAGCAAGCAGGAAAAGAGGAG
GATGAAAGTTAATGTTGATGTAGAGGGTAGAATCAAAGTTAATGTTAATGGAAGTCCTTG
ATGAGTTAGCTTAGTTACTAGGCAGTCTTTCGAAAGAGAGGCTGGCGAAAGCAAGCAAGC
AGAGGATGAAAGTTAATGTTGATGCTGATGATATCAATGGATCTATGTTTTC-AT--CAT
CA---CACACTATTGTATGGCCAGAATGTTTAT-------AAATAAA-------------
ATACAACTTTCAGCAATGGATCTCTTGGTTCTCGCATCGATGAAGAACGCAGCGAATTGC
GATAAGTAATGTGAATTGCAGATTTCCAGTGAATCATCGAATCTTTGAACGCATCTTGCG
CTCCTTGGTATTCCGAGGAGCATGCCTGTTTGAGTGTCA-TTTAATTATCAACCA-TCGT
TCTTTAG-----------GGAATGATGGCTTGGAGTTGGGGGTTGCTGGCGACGACCTGG
TTGTCAGCTCTCCTTAAAAGCATTAGCGATCGA------------AGTCTTTCGACATGC
ACGGCCATTGACGTGATAATGATCGTCGTGGCTGGA
>taxa52
GACTGTCGCTGGCGGGGTCTT--------------CTCCCGCATGTGCAC--GTCCTTCT
GCTTTTACTCTATTC-----ACCCACACTCACACCTGTGCACTTTTTGTAGATCCC----
------------------------------------------------------------
------------------------------------------------------------
------------------------------------------------------------
------------------------------------------------------------
-----------TCCT------CGAAAGAAGAG----------------------------
------------------------------------------------------------
------------------------------------------------------------
--------------------------------------GGATCTATGTCTTT-ATCATAT
CA---CCTTCACATGTATGGCCAGAATGAAAACA------TAATAAA-------------
ATACAACTTTCAGCAATGGATCTCTTGGTTCTCGCATCGATGAAGAACGCAGCGAATCGC
GATAAGTAATGTGAATTGCAGATTTCCAGTGAATCATCGAATCTTTGAACGCACCTTGCG
CTCCTTGGTATTCCGAGGAGCATGCCTGTTTGAGTGTCATCAGAATCATCAACCACGCTT
TCTTCAC---------GGAAGAGCATGGCTTGGAGTTGGGGGTTGCTGGCGTTCA-----
CCGTCAGCTCTCCTTAAATGCATTAGCGATCGAGTCGGG----CTAGTCTTTCGACGTGC
ACGGCCTTGGACGTGATAATGATCGTCCTGGCTGGA
>taxa53
GACTGTCGCTGGCGGGGTCTT--------------CTCCCGCATGTGCAC--GTCCTTCT
GCTTTTACTCTATTC-----ACCCACACTCACACCTGTGCACTTTTTGTAGATCCC----
------------------------------------------------------------
------------------------------------------------------------
------------------------------------------------------------
------------------------------------------------------------
-----------TCCT------CGAAAGAAGAG----------------------------
------------------------------------------------------------
------------------------------------------------------------
--------------------------------------GGATCTATGTCTTT-ATCATAT
CA---CCTTCACATGTATGGCCAGAATGAAAACA------TAATAAA-------------
ATACAACTTTCAGCAATGGATCTCTTGGTTCTCGCATCGATGAAGAACGCAGCGAATCGC
GATAAGTAATGTGAATTGCAGATTTCCAGTGAATCATCGAATCTTTGAACGCACCTTGCG
CTCCTTGGTATTCCGAGGAGCATGCCTGTTTGAGTGTCATCAGAATCATCAACCACGCTT
TCTTCAC---------GGAAGAGCATGGCTTGGAGTTGGGGGTTGCTGGCGTTCA-----
CCGTCAGCTCTCCTTAAATGCATTAGCGATCGAGTCGGG----CTAGTCTTTCGACGTGC
ACGGCCTTGGACGTGATAATGATCGTCCTGGCTGGA
>taxa60
GACTGT-GCTGGCC----------------------CCTGGCATGTGCAC--GTCCCTTC
TGTC------------------ATATACCCACACCTGTGCACCAATCGTAGATCTTTCGA
TGTTGACATCGACG--------------------AGCTTAGTTATTAGGCAGTCTTTCTA
ACGAGGGGCTGGCGAAAGCAAGCTAGAGGATCAAAGTTGGTGTCGATCTCGACCG-----
------TCCGATCAAGCTTAGTTATTAGGCAGTCTTTGAAAAGAGGCTGGCGAAAGCAAG
CAAGCAAGGCAAGGTCGATGTCGACGTCAATGGCAAGTCCTTGATCTCGTCAAGGTTAGT
TACTAGCCAGTCCTTGACTGGCGAAAGCAAGC------------------------CGAG
GACGAAAGTCGATGTCGATGTAGAGGATGGAATCAATGTCGATCATC-------------
-----TTAGCTTAGTTACTAGGCAGTCTTTTGGC---------------------TGGCG
AAAGCAAGCTAGAGGATGTCGATGTGGAGGACATCAATGGATCTATGTCTTC-AT--CAT
CA---CACACTATCGTATGGCCAGAATGTTTAT-------AAATAAA-------------
ATACAACTTTCAGCAATGGATCTCTTGGTTCTCGCATCGATGAAGAACGCAGCGAATTGC
GATAAGTAATGTGAATTGCAGATTTCCAGTGAATCATCGAATCTTTGAACGCATCTTGCG
CTCCTTGGTATTCCGAGGAGCATGCCTGTTTGAGTGTCA-TTTAATTATCAACCA-CCGT
TCTYTAG-----------GGAACGATGGGTTGGAGTTGGGGGTTGCTGGCGACGACGTGG
TCGTCAGCTCTCCTTAAATGCATTAGCGATCGAGTTGGGCTATCAAGTCTTTCGACATGC
WCGGCCATYGACGTGATAATGATCGTCCTGGCTGGA
>taxa62
GCAAGCCGAGGACGAAAGTCG--------ATGTCGATGTAGAGGATGGA---GTCAATGT
CGAT---------------------------CATCTTAGCTTAGTTACTAGGCAGT----
------------------------------------------------------------
------------------------------------------------------------
------------------------------------------------------------
------------------------------------------------------------
----------CTTTTGGCTGGCGAAAGCAAGC----------------------------
------------------------------------------------------------
------------------------------------------------------------
---------TAGAGGATGTCGACGTCGAGGACATCAATGGATCTATGTTTTC-AT--CAT
CA---CACACTATCGTATGGCCAGAATGTTTAT-------AAATAAA-------------
ATACAACTTTCAGCAATGGATCTCTTGGTTCTCGCATCGATGAAGAACGCAGCGAATTGC
GATAAGTAATGTGAATTGCAGATTTCCAGTGAATCATCGAATCTTTGAACGCATCTTGCG
CTCCTTGGTATTCCGAGGAGCATGCCTGTTTGAGTGTCA-TTTAATTATCAACCA-CCAT
TCTTTAG-----------GGAACGATGGCTTGGAGTTGGGGGTTGCTGGCGACGATGTGG
TCGTCAGCTCTCCTTAAATGCATTAGCGATCGAGTTGGGCTATCAAGTCTTTCGACATGC
ACGGCCATTGACGTGATAATGATCGTCGTGGCTGGA
>taxa63
GACTGT-GCTGGCC----------------------CCTGGCATGTGCAC--GTCCCTTC
TGTC------------------ATATACCCACACCTGTGCACCAATCGTAGATCTTTCGA
TGTTGACATCGACG--------------------AGCTTAGTTATTAGGCAGTCTTTCTA
ACGAGGGGCTGGCGAAAGCAAGCTAAAGGATCAAAGTTGGTGTCGATCTCGACCG-----
------TCCGATCAAGCTTAGTTATTAGGCAGTCTTTGAAAAGAGGCTGGCGAAAGCAAG
CAAGCAAGGCAAGGTCGATGTCGACGTCAATGGCAAGTCCTTGATCTCGTCAAGCTTAGT
TACTAGCCAGTCCTTGACTGGCGAAAGCAAGC------------------------CGAG
GACGAATGTCGATGTCGATGTAGAGGATGGAATCAATGTCGATCATC-------------
-----TTAGCTTAGTTACTAGGCAGTCTTTTGGC---------------------TGGCG
AAAGCAAGCTAGAGGATGTCGATGTCGAGGACATCAATGGATCTATGTCATC-AT--CAT
CA---CACACTATCGTATGGCCAGAATGTTTAT-------AAATGAA-------------
ATACAACTTTCAGCAATGGATCTCTTGGTTCTCGCATCGATGAAGAACGCAGCGAATTGC
GATAAGTAATGTGAATTGCAGATTTCCAGTGAATCATCGAATCTTTGAACGCATCTTGCG
CTCCTTGGTATTCCGAGGAGCATGCCTGTTTGAGTGTCA-TTTAATTATCAACCA-CCGT
TCTTTAG-----------GGAACGATGGGTTGGAGTTGGGGGTTGCTGGCGACGACCTGG
TCGTCAGCTCTCCTTAAATACATTAGCGATCGAGTTGGGCTATCAAGTCTTTCGACATGC
ACGGCCATTGACGTGATAATGATCGTCCTGGCTGGA
>taxa64
GACTGT-GCTGGCC----------------------CCTGGCATGTGCAC--GTCCCTTC
TGTC------------------ATATACCCACACCTGTGCACCAATCGTAGATCTTTCGA
TGTTGACATCGACG--------------------AGCTTAGTTATTAGGCAGTCTTTCTA
ACGAGGGGCTGGCGAAAGCAAGCTAAAGGATCAAAGTTGGTGTCGATCTCGACCG-----
------TCCGATCAAGCTTAGTTATTAGGCAGTCTTTGAAAAGAGGCTGGCGAAAGCAAG
CAAGCAAGGCAAGGTCGATGTCGACGTCAATGGCAAGTCCTTGATCTCGTCAAGCTTAGT
TACTAGCCAGTCCTTGACTGGCGAAAGCAAGC------------------------CGAG
GACGAATGTCGATGTCGATGTAGAGGATGGAATCAATGTCGATCATC-------------
-----TTAGCTTAGTTACTAGGCAGTCTTTTGGC---------------------TGGCG
AAAGCAAGCTAGAGGATGTCGATGTCGAGGACATCAATGGATCTATGTCATC-AT--CAT
CA---CACACTATCGTATGGCCAGAATGTTTAT-------AAATGAA-------------
ATACAACTTTCAGCAATGGATCTCTTGGTTCTCGCATCGATGAAGAACGCAGCGAATTGC
GATAAGTAATGTGAATTGCAGATTTCCAGTGAATCATCGAATCTTTGAACGCATCTTGCG
CTCCTTGGTATTCCGAGGAGCATGCCTGTTTGAGTGTCA-TTTAATTATCAACCA-CCGT
TCTTTAG-----------GGAACGATGGGTTGGAGTTGGGGGTTGCTGGCGACGACCTGG
TCGTCAGCTCTCCTTAAATACATTAGCGATCGAGTTGGGCTATCAAGTCTTTCGACATGC
ACGGCCATTGACGTGATAATGATCGTCCTGGCTGGA
>taxa66
------------------------------------------------------------
------------------------------------------------------------
------------------------------------------------------------
------------------------------------------------------------
------------------------------------------------------------
------------------------------------------------------------
------------------------------------------------------------
------------------------------------------------------------
------------------------------------------------------------
------------------------------------------------------------
--------------------------------------------AAA-------------
ATACAACTTTCAGCAATGGATCTCTTGGTTCTCGCATCGATGAAGAACGCAGCGAATTGC
GATAAGTAATGTGAATTGCAGATTTCCAGTGAATCATCGAATCTTTGAACGCATCTTGCG
CTCCTTGGTATTCCGAGGAGCATGCCTGTTTGAGTGTCA-TTTAATTATCAACCA-CCGT
TCTTTAG-----------GGAACGATGGGTTGGAGTTGGGGGTTGCTGGCGACGACGTGG
TCGTCAGCTCTCCTTAAATGCATTAGCGATCGAGTTGGGCTATCAAGTCTTTCGACATGC
ACGGCCATTGACGTGATAATGATCGTCCTGGCTGGA
>taxa67
---------------------------------GGGGGGGGCATGTGCAC--GTCCTCTT
ACCTTTTTTTCCACA-------------CAACACCTGTGCACCTTTTGTAGACTTT----
------------------------------------------------------------
------------------------------------------------------------
------------------------------------------------------------
------------------------------------------------------------
-TCCTCGCTGGCCCT------CGAAAGAGAAA----------------------------
-AGGCAAGGGAA------------------------------------------------
------------------------------------------------------------
--------------------------------------GGATCTATGTTTTTCATAACAT
CA---CACA-CGTCGTATGGCTAGAATG------------AAATACA-------TATCAT
ATACAACTTTCAGCAACGGATCTCTTGGCTCTCGCATCGATGAAGAACGCAGCGAATTGC
GATAAGTAATGTGAATTGCAGATTTCCAGTGAATCATCGAATCTTTGAACGCACCTTGCG
CTCCTTGGTATTCCGAGGAGCATGCCTGTTTGAGTGTCATTTAAATTCTCAACCA-AATC
CTCGCTT----TCGAGCAAGGGTTATGGCTTGGACTTGGGGGTTGCTGGCGGAAA-----
-CGTCGGCTCCCCTTAAATGCATTAGCAATCCAGTCATG----CCAGTCTTTTGACATGC
ACGGCCTCGGACGTGATAATCATCGTCCTCGCTGGA
>taxa68
GACTGTAGCTGGCTGGACTTT---------GACAGGTCTAGCATGTGCAC--GTCCTCTC
ACCTACTTTTCTTTT-----TCTATCACACACACCCGTGCACCTTTTGTAGATCTC----
------------------------------------------------------------
------------------------------------------------------------
------------------------------------------------------------
------------------------------------------------------------
-----CTCTCCCTCT------CGAAAGAGAAGGGTACG----------------------
------------------------------------------------------------
------------------------------------------------------------
--------------------------------------GAATCTATGTCTTC-ATCCTAT
CA---CACA-CATCGTATGGCCAGAATGT-----------AAACAAT----ATATAACAT
ATACAACTTTCAGCAACGGATCTCTTGGCTCTCGCATCGATGAAGAACGCAGCGAATTGC
GATAAGTAATGTGAATTGCAGATTTCCAGTGAATCATCGAATCTTTGAACGCATCTTGCG
CTCCTTGGTATTCCGAGGAGCATGCCTGTTTGAGTGTCATTTTAATCATCAACCA-TTTC
TCTTATC-----------CGAGATATGGATTGGAGTTGGGGGTTGCTGGTGGCCT---GA
CCGTCAGCTCCTCTTAAACGCATTAGCGATCGAGTCGA-----CTAGTCTTT-GACGTGC
ACGGCCTTGGACGTGATAATGATCGTCCCGGCTGGA
>taxa69
GACTGTAGCTGGCTGGACTTT---------GACAGGTCTAGCATGTGCAC--GTCCTCTC
ACCTACTTTTCTTTT-----TCTATCACACACACCCGTGCACCTTTTGTAGATCTC----
------------------------------------------------------------
------------------------------------------------------------
------------------------------------------------------------
------------------------------------------------------------
-----CTCTCCCTCT------CGAAAGAGAAGGGTACG----------------------
------------------------------------------------------------
------------------------------------------------------------
--------------------------------------GAATCTATGTCTTC-ATCCTAT
CA---CACA-CATCGTATGGCCAGAATGT-----------AAACAAT----ATATAACAT
ATACAACTTTCAGCAACGGATCTCTTGGCTCTCGCATCGATGAAGAACGCAGCGAATTGC
GATAAGTAATGTGAATTGCAGATTTCCAGTGAATCATCGAATCTTTGAACGCATCTTGCG
CTCCTTGGTATTCCGAGGAGCATGCCTGTTTGAGTGTCATTTTAATCATCAACCA-TTTC
TCTTATC-----------CGAGATATGGATTGGAGTTGGGGGTTGCTGGTGGCCT---GA
CCGTCAGCTCCTCTTAAACGCATTAGCGATCGAGTCGA-----CTAGTCTTT-GACGTGC
ACGGCCTTGGACGTGATAATGATCGTCCCGGCTGGA
>taxa71
------------------------------------------------------------
------------------------------------------------------------
------------------------------------------------------------
------------------------------------------------------------
------------------------------------------------------------
------------------------------------------------------------
-----------------------AGAGAAGGG------TACG------------------
------------------------------------------------------------
------------------------------------------------------------
--------------------------------------GAATCTATGTCTTC-ATCCTAT
CA---CACA-CATCGTATGGCCAGAATGT-----------AAACAAT----ATATAACAT
ATACAACTTTCAGCAACGGATCTCTTGGCTCTCGCATCGATGAAGAACGCAGCGAATTGC
GATAAGTAATGTGAATTGCAGATTTCCAGTGAATCATCGAATCTTTGAACGCATCTTGCG
CTCCTTGGTATTCCGAGGAGCATGCCTGTTTGAGTGTCATTTTAATCATCAACCA-TTTC
TCTTATC-----------CGAGATATGGATTGGAGTTGGGGGTTGCTGGTGGCCT---GA
CCGTCAGCTCCTCTTAAAnGCATTAGCGATCGAGTCGA-----CTAGTCTTT-GACGTGC
ACGGCCTTGGACGTGATAATGATCGTCCCGGCTGGA
>taxa73
GACTGTTGCTGGCTAGACGGC------------TAGTCTTGCATGTGCAC--GTCCCCTC
GCCTTTTTCTT---------ATCTCTATACACACCTGTGCACCTTTTGTAGATTGA----
------------------------------------------------------------
------------------------------------------------------------
------------------------------------------------------------
------------------------------------------------------------
------------TCT------CGAAAGAGAT-----------------------------
------------------------------------------------------------
------------------------------------------------------------
--------------------------------------CGATCTATGTTTTC-TTCACAT
CA---CACACTATCGTATGGCTAGAATG------------AAACAAA-----TACAAATC
ATACAACTTTCAGCAACGGATCTCTTGGCTCTCGCATCGATGAAGAACGCAGCGAATTGC
GATAAGTAATGTGAATTGCAGATTTCCAGTGAATCATCGAATCTTTGAACGCATCTTGCG
CTCCTTGGTATTCCGAGGAGCATGCCTGTTTGAGTGTCATTTTAATTCTCAACCA-TCCT
TTTCTGG----------------TATGGCTTGGAGTTGGGGGTTGCTGGCAGGAA-----
-TGTCAGCTCTCCTTAAATGCATTAGCGATCGAGTTGG-----CTAGTCTTTTGACGTGC
ACGACCTTGGACGTGATAATGATCGTCCTGGCTGGA
>taxa75
GACTGTTGCTGGCTAGACGGC------------TAGTCTTGCATGTGCAC--GTCCCCTC
GCCTTTTTCTT---------ATCTCTATACACACCTGTGCACCTTTTGTAGATTGA----
------------------------------------------------------------
------------------------------------------------------------
------------------------------------------------------------
------------------------------------------------------------
------------TCT------CGAAAGAGAT-----------------------------
------------------------------------------------------------
------------------------------------------------------------
--------------------------------------CGATCTATGTTTTC-TTCACAT
CA---CACACTATCGTATGGCTAGAATG------------AAACAAA-----TACAAATC
ATACAACTTTCAGCAACGGATCTCTTGGCTCTCGCATCGATGAAGAACGCAGCGAATTGC
GATAAGTAATGTGAATTGCAGATTTCCAGTGAATCATCGAATCTTTGAACGCATCTTGCG
CTCCTTGGTATTCCGAGGAGCATGCCTGTTTGAGTGTCATTTTAATTCTCAACCA-TCCT
TTTCTGG----------------TATGGCTTGGAGTTGGGGGTTGCTGGCAGGAA-----
-TGTCAGCTCTCCTTAAATGCATTAGCGATCGAGTTGG-----CTAGTCTTTTGACGTGC
ACGACCTTGGACGTGATAATGATCGTCCTGGCTGGA
>taxa76
GACTGTTGCTGGCTAGACGGC------------TAGTCTTGCATGTGCAC--GTCCCCTC
GCCTTTTTCTT---------ATCTCTATACACACCTGTGCACCTTTTGTAGATTGA----
------------------------------------------------------------
------------------------------------------------------------
------------------------------------------------------------
------------------------------------------------------------
------------TCT------CGAAAGAGAT-----------------------------
------------------------------------------------------------
------------------------------------------------------------
--------------------------------------CGATCTATGTTTTC-TTCACAT
CA---CACACTATCGTATGGCTAGAATG------------AAACAAA-----TACAAATC
ATACAACTTTCAGCAACGGATCTCTTGGCTCTCGCATCGATGAAGAACGCAGCGAATTGC
GATAAGTAATGTGAATTGCAGATTTCCAGTGAATCATCGAATCTTTGAACGCATCTTGCG
CTCCTTGGTATTCCGAGGAGCATGCCTGTTTGAGTGTCATTTTAATTCTCAACCA-TCCT
TTTCTGG----------------TATGGCTTGGAGTTGGGGGTTGCTGGCAGGAA-----
-TGTCAGCTCTCCTTAAACGCATTAGCGATCGAGTTGG-----CTAGTCTTTTGACGTGC
ACGACCTTGGACGTGATAATGATCGTCCTGGCTGGA
>taxa77
----------------------------------------GCATGTGCAC--GTCCCCTC
GCCTTTTTCTT---------ATCTCTATACACACCTGTGCACCTTTTGTAGATTGA----
------------------------------------------------------------
------------------------------------------------------------
------------------------------------------------------------
------------------------------------------------------------
------------TCT------CGAAAGAGAT-----------------------------
------------------------------------------------------------
------------------------------------------------------------
--------------------------------------CGATCTATGTTTTC-TTCACAT
CA---CACACTATCGTATGGCTAGAATG------------AAACAAA-----CACATATC
ATACAACTTTCAGCAACGGATCTCTTGGCTCTCGCATCGATGAAGAACGCAGCGAATTGC
GATAAGTAATGTGAATTGCAGATTTCCAGTGAATCATCGAATCTTTGAACGCATCTTGCG
CTCCTTGGTATTCCGAGGAGCATGCCTGTTTGAGTGTCATTTTAATTCTCAACCA-TCCT
TTTCTGG----------------TATGGCTTGGAGTTGGGGGTTGCTGGCAGGAA-----
-TGTCAGCTCTCCTTAAATGCATTAGCGATCGAGTTGG-----CTAGTCTTTTGACGTGC
ACGACCTTGGACGTGATAATGATCGTCCTGGCTGGA
>taxa78
-----------------------------------------------------TCGCCTT
TTTCTTATCTCTATA--------------CACACCTGTGCACCTTTTGTAGATTGA----
------------------------------------------------------------
------------------------------------------------------------
------------------------------------------------------------
------------------------------------------------------------
------------TCT------CGAAAGAGAT-----------------------------
------------------------------------------------------------
------------------------------------------------------------
--------------------------------------CGATCTATGTTTTC-TTCACAT
CA---CACACTATCGTATGGCTAGAATG------------AAACAAA-----CACATATC
ATACAACTTTCAGCAACGGATCTCTTGGCTCTCGCATCGATGAAGAACGCAGCGAATTGC
GATAAGTAATGTGAATTGCAGATTTCCAGTGAATCATCGAATCTTTGAACGCATCTTGCG
CTCCTTGGTATTCCGAGGAGCATGCCTGTTTGAGTGTCATTTTAATTCTCAACCA-TCCT
TTTCTGG----------------TATGGCTTGGAGTTGGGGGTTGCTGGCAGGAA-----
-TGTCAGCTCTCCTTAAATGCATTAGCGATCGAGTTGG-----CTAGTCTTTTGACGTGC
ACGACCTTGGACGTGATAATGATCGTCCTGGCTGGA
>taxa79
--------------------------------------TTGCATGTGCAC--GTCCCCTC
GCCTTTTTCTT---------ATCTCTATACACACCTGTGCACCTTTTGTAGATTGA----
------------------------------------------------------------
------------------------------------------------------------
------------------------------------------------------------
------------------------------------------------------------
------------TCT------CGAAAGAGAT-----------------------------
------------------------------------------------------------
------------------------------------------------------------
--------------------------------------CGATCTATGTTTTC-TTCACAT
CA---CACACTATCGTATGGCTAGAATG------------AAACAAA-----TACATATC
ATACAACTTTCAGCAACGGATCTCTTGGCTCTCGCATCGATGAAGAACGCAGCGAATTGC
GATAAGTAATGTGAATTGCAGATTTCCAGTGAATCATCGAATCTTTGAACGCATCTTGCG
CTCCTTGGTATTCCGAGGAGCATGCCTGTTTGAGTGTCATTTTAATTCTCAACCA-TCCT
TTTCTGG----------------TATGGCTTGGAGTTGGGGGTTGCTGGCAGGAA-----
-TGTCAGCTCTCCTTAAACGCATTAGCGATCGAGTTGG-----CTAGTCTTTTGACGTGC
ACGACCTTGGACGTGATAATGATCGTCCTGGCTGGA
>taxa80
GACTGTTGCTGGCTAGACGGC------------TAGTCTTGCATGTGCAC--GTCCCCTC
GCCTTTTTCTT---------ATCTCTATACACACCTGTGCACCTTTTGTAGATTGA----
------------------------------------------------------------
------------------------------------------------------------
------------------------------------------------------------
------------------------------------------------------------
------------TCT------CGAAAGAGAT-----------------------------
------------------------------------------------------------
------------------------------------------------------------
--------------------------------------CGATCTATGTTTTC-TTCACAT
CA---CACACTATCGTATGGCTAGAATG------------AAACAAA-----CACATATC
ATACAACTTTCAGCAACGGATCTCTTGGCTCTCGCATCGATGAAGAACGCAGCGAATTGC
GATAAGTAATGTGAATTGCAGATTTCCAGTGAATCATCGAATCTTTGAACGCATCTTGCG
CTCCTTGGTATTCCGAGGAGCATGCCTGTTTGAGTGTCATTTTAATTCTCAACCA-TCCT
TTTCTGG----------------TATGGCTTGGAGTTGGGGGTTGCTGGCAGGAA-----
-TGTCAGCTCTCCTTAAACGCATTAGCGATCGAGTTGG-----CTAGTCTTTTGACGTGC
ACGACCTTGGACGTGATAATGATCGTCCTGGCTGGA
>taxa81
--------------------------------CTAGTCTTGCATGTGCAC--GTCCCCTC
GCCTTTTTCTT---------ATCTCTATACACACCTGTGCACCTTTTGTAGATTGA----
------------------------------------------------------------
------------------------------------------------------------
------------------------------------------------------------
------------------------------------------------------------
------------TCT------CGAAAGAGAT-----------------------------
------------------------------------------------------------
------------------------------------------------------------
--------------------------------------CGATCTATGTTTTC-TTCACAT
CA---CACACTATCGTATGGCTAGAATG------------AAACAAA-----CACATATC
ATACAACTTTCAGCAACGGATCTCTTGGCTCTCGCATCGATGAAGAACGCAGCGAATTGC
GATAAGTAATGTGAATTGCAGATTTCCAGTGAATCATCGAATCTTTGAACGCATCTTGCG
CTCCTTGGTATTCCGAGGAGCATGCCTGTTTGAGTGTCATTTTAATTCTCAACCA-TCCT
TTTCTGG----------------TATGGCTTGGAGTTGGGGGTTGCTGGCAGGAA-----
-TGTCAGCTCTCCTTAAATGCATTAGCGATCGAGTTGG-----CTAGTCTTTTGACGTGC
ACGACCTTGGACGTGATAATGATCGTCCTGGCTGGA
>taxa85
GACTGTCGCCGAGTAGACT------------------------CGTGCAC--GTCCCCTC
GCCTTCGACTATCTG--AATGTATTGACATACACCTGTGCACCTTTTGTAGATTTC----
------------------------------------------------------------
------------------------------------------------------------
------------------------------------------------------------
------------------------------------------------------------
-------TCCGCCTT------CGAGAGAAGGA------------TGGTGG----------
------------------------------------------------------------
------------------------------------------------------------
--------------------------------------CGATCTATGTTTTC-ATCATAT
CA---CACA-CATCGTATGGCCAGAATG------------TAACAAA-----CAATCATA
ATACAACTTTCAGCAACGGATCTCTTGGTTCTCGCATCGATGAAGAACGCAGCGAATTGC
GATAAGTAATGTGAATTGCAGATTTCCAGTGAATCATCGAATCTTTGAACGCATCTTGCG
CTCCTTGGTATTCCGAGGAGCATGCCTGTTTGAGTGTCA-TCGAATCATCAACCA-AATA
TTCATTT---------------GTTTGGCTTGGAGTTGGGAGTTGCTGGCAGCGA-----
-TGTCAGCTCTCCTCAAATGCATTAGCGATCGAGTTGG-----CTAGTCTTT-GACGTGC
ACGGCCTTGGACGTGATAATGATCGTCCTGGCTGGA
>taxa86
CACTGTCGCTGGCAGGACTCG----AAGTTCTTAGTCTTTGCATGTGCAC--GTCCTTCT
CTCTCCACCTTTTTC---------TCCATCACACCTGTGCACCTTTTGTAGATCCA----
------------------------------------------------------------
------------------------------------------------------------
------------------------------------------------------------
------------------------------------------------------------
------------CCT------CGAAAGAGGAG----------------------------
------------------------------------------------------------
------------------------------------------------------------
--------------------------------------AGATCTATGTTTT--ATCATAT
CA---CACA-TTTCGTATGGCCAGAATG------------AAACAAA---AAAACATATC
ATACAACTTTCAGCAACGGATCTCTTGGCTCTCGCATCGATGAAGAACGCAGCGAATTGC
GATAAGTAATGTGAATTGCAGATTTCCAGTGAATCATCGAATCTTTGAACGCATCTTGCG
CTCCTTGGTATTCCGAGGAGCATGCCTGTTTGAGTGTCA-TTTAATTATCAACCA-----
TCCTTGA-----------GGGGATATGGCTTGGAGTTGGAGGTTGCTGGCGGTAC---TA
CCGTCAGCTCCTCTTAAATACATTAGCGATCGAGTTGG-----CTAGTCTTT-GACGTGC
ACGGCCTTGGACGTGATAATGATCGTCGTGGCTGGA
>taxa87
CACTGTCGCTGGCAGGACTCG----AAGTTCTTAGTCTTTGCATGTGCAC--GTCCTTCT
CTCTCCACCTTTTTC---------TCCATCACACCTGTGCACCTTTTGTAGATCCA----
------------------------------------------------------------
------------------------------------------------------------
------------------------------------------------------------
------------------------------------------------------------
------------CCT------CGAAAGAGGAG----------------------------
------------------------------------------------------------
------------------------------------------------------------
--------------------------------------AGATCTATGTTTT--ATCATAT
CA---CACA-TTTCGTATGGCCAGAATG------------AAACAAA---AAAACATATC
ATACAACTTTCAGCAACGGATCTCTTGGCTCTCGCATCGATGAAGAACGCAGCGAATTGC
GATAAGTAATGTGAATTGCAGATTTCCAGTGAATCATCGAATCTTTGAACGCATCTTGCG
CTCCTTGGTATTCCGAGGAGCATGCCTGTTTGAGTGTCA-TTTAATTATCAACCA-----
TCCTTGA-----------GGGGATATGGCTTGGAGTTGGAGGTTGCTGGCGGTAC---TA
CCGTCAGCTCCTCTTAAATACATTAGCGATCGAGTTGG-----CTAGTCTTT-GACGTGC
ACGGCCTTGGACGTGATAATGATCGTCGTGGCTGGA
>taxa90
CACTGTCGCTGGCAGGACTCG----AAGTTCTTAGTCTTTGCATGTGCAC--GTCCTTCT
CTCTCCACCTTTTTC---------TCCATCACACCTGTGCACCTTTTGTAGATCCA----
------------------------------------------------------------
------------------------------------------------------------
------------------------------------------------------------
------------------------------------------------------------
------------CCT------CGAAAGAGGAG----------------------------
------------------------------------------------------------
------------------------------------------------------------
--------------------------------------AGATCTATGTTTT--ATCATAT
CA---CACA-TTTCGTATGGCCAGAATG------------AAACAAA---AAAACATATC
ATACAACTTTCAGCAACGGATCTCTTGGCTCTCGCATCGATGAAGAACGCAGCGAATTGC
GATAAGTAATGTGAATTGCAGATTTCCAGTGAATCATCGAATCTTTGAACGCATCTTGCG
CTCCTTGGTATTCCGAGGAGCATGCCTGTTTGAGTGTCA-TTTAATTATCAACCA-----
TCCTTGA-----------GGGGATATGGCTTGGAGTTGGAGGTTGCTGGCGGTAC---TA
CCGTCAGCTCCTCTTAAATACATTAGCGATCGAGTTGG-----CTAGTCTTT-GACGTGC
ACGGCCTTGGACGTGATAATGATCGTCGTGGCTGGA
>taxa91
CACTGTCGCTGGCAGGACTCG----AAGTTCTTAGTCTTTGCATGTGCAC--GTCCTTCT
CTCTCCACCTTTTTC---------TCCATCACACCTGTGCACCTTTTGTAGATCCA----
------------------------------------------------------------
------------------------------------------------------------
------------------------------------------------------------
------------------------------------------------------------
------------CCT------CGAAAGAGGAG----------------------------
------------------------------------------------------------
------------------------------------------------------------
--------------------------------------AGATCTATGTTTT--ATCATAT
CA---CACA-TTTCGTATGGCCAGAATG------------AAACAAA---AAAACATATC
ATACAACTTTCAGCAACGGATCTCTTGGCTCTCGCATCGATGAAGAACGCAGCGAATTGC
GATAAGTAATGTGAATTGCAGATTTCCAGTGAATCATCGAATCTTTGAACGCATCTTGCG
CTCCTTGGTATTCCGAGGAGCATGCCTGTTTGAGTGTCA-TTTAATTATCAACCA-----
TCCTTGA-----------GGGGATATGGCTTGGAGTTGGAGGTTGCTGGCGGTAC---TA
CCGTCAGCTCCTCTTAAATACATTAGCGATCGAGTTGG-----CTAGTCTTT-GACGTGC
ACGGCCTTGGACGTGATAATGATCGTCGTGGCTGGA
>taxa92
CACTGTCGCTGGCAGGACTCG----AAGTTCTTAGTCTTTGCATGTGCACGTGTCCTTCT
CTCTCCACCTTTTTC---------TCCATCACACCTGTGCACCTTTTGTAGATCCA----
------------------------------------------------------------
------------------------------------------------------------
------------------------------------------------------------
------------------------------------------------------------
------------CCT------CGAAAGAGGAG----------------------------
------------------------------------------------------------
------------------------------------------------------------
--------------------------------------AGATCTATGTTTT--ATCATAT
CA---CACA-TTTCGTATGGCCAGAATG------------AAACAAA---AAAACATATC
ATACAACTTTCAGCAACGGATCTCTTGGCTCTCGCATCGATGAAGAACGCAGCGAATTGC
GATAAGTAATGTGAATTGCAGATTTCCAGTGAATCATCGAATCTTTGAACGCATCTTGCG
CTCCTTGGTATTCCGAGGAGCATGCCTGTTTGAGTGTCA-TTTAATTATCAACCA-----
TCCTTGA-----------GGGGATATGGCTTGGAGTTGGAGGTTGCTGGCGGTAC---TA
CCGTCAGCTCCTCTTAAATACATTAGCGATCGAGTTGG-----CTAGTCTTT-GACGTGC
ACGGCCTTGGACGTGATAATGATCGTCGTGGCTGGA
>taxa93
GACTGTCGCTGGCTGGGCTGG--AACTTCTCCCTCCCGTTGCACGTGCAC--GTCCCCCT
CGCCTTTTTCCCCTT---ACTCTACTACACACACCTGTGCACCTTTTGTAGATCGA----
------------------------------------------------------------
------------------------------------------------------------
------------------------------------------------------------
------------------------------------------------------------
-----TCCCCTCTTT------CGAAGGGGGAGGGGAAG----------------------
------------------------------------------------------------
------------------------------------------------------------
--------------------------------------GAATCTATGTCTTTTATTATAT
CA---CACA-TGTCGTATGGCCAGAATG------------AAAGGAT---GAATGTCATT
ATACAACTTTCAGCAACGGATCTCTTGGCTCTCGCATCGATGAAGAACGCAGCGAATTGC
GATAAGTAATGTGAATTGCAGATTTCCAGTGAATCATCGAATCTTTGAACGCATCTTGCG
CTCCTTGGTATTCCGAGGAGCATGCCTGTTTGAGTGTCC-TTTAAATCTCAACCA-TCCT
CTCTTCG--------------AGTATGGCTTGGAATTGGGGGTTGCTGGCAGAGG--GAA
CTGTCAGCTCTCCTTAAACGCATTAGCGATCAAGTCCGG----CTAGTCTTC-GACGTGC
ACGGCCTTTGGCGTGATAATGATCGTCATGGCTGGA
>taxa94
GACTGTCGCTGGCTGGGACGG----GACTCCTAGTTCCTTGCATGTGCAC--GTCCCCCT
CGCCTTTTTCCCTAT--------CTTACACACACCTGTGCACCTTTTGTAGATCGA----
------------------------------------------------------------
------------------------------------------------------------
------------------------------------------------------------
------------------------------------------------------------
------TCCCCCTCT------TCAAAGGGGGG------GGGGAAG---------------
------------------------------------------------------------
------------------------------------------------------------
--------------------------------------GAATCTATGTCTTACATTACAT
CA---CACA-TGTTGTATGGCCAGAACG------------AAAGGAC-AATGTTTATATT
ATACAACTTTCAGCAACGGATCTCTTGGCTCTCGCATCGATGAAGAACGCAGCGAATTGC
GATAAGTAATGTGAATTGCAGATTTCCAGTGAATCATCGAATCTTTGAACGCATCTTGCG
CTCCTTGGTATTCCGAGGAGCATGCCTGTTTGAGTGTCA-TTGAAATATCAACCA-TCCT
CTCTTTG-------------AGGTATGGCTTGGAATTGGGGGTTGCTGGCGGGGA----A
CCGTCAGCTCTCCTTAAATGTATTAGCGATCAAGTCGAG----CTAGTCTTT-GACGTGC
ACGGCCTTTGGCGTGATAACGATCGTCATGGCTGGA
>taxa95
GACTGTCGCTGGTCAGACTAG-----------TTAGTCTAGCATGTGCAC--GTCCCCCT
CGCCTTCTTTCTTTA--------TCTACACACACCTGTGCACCTTTTGTAGATCTC----
------------------------------------------------------------
------------------------------------------------------------
------------------------------------------------------------
------------------------------------------------------------
-------TTCCCTCT------CGAAAGAGTGGGAG-------------------------
------------------------------------------------------------
------------------------------------------------------------
--------------------------------------GAATCTATGTCTTT-ATCATAT
CA---CACA-TGTCGTATGGCCAGAATG------------AAACGAT----ATATAACAT
ATACAACTTTCAGCAACGGATCTCTTGGTTCTCGCATCGATGAAGAACGCAGCGAATTGC
GATAAGTAATGTGAATTGCAGATTTCCAGTGAATCATCGAATCTTTGAACGCATCTTGCG
CTCCTTGGTATTCCGAGGAGCATGCCTGTTTGAGTGTCA-TTTAATTATCAACCA-TCTC
TCCCTCT--------TTGAGAGGTATGGATTGGACTTGGAGGTTGCTGGTGGCCT---GA
CCATCAGCTCCTCTTAAATGCATTAGCGATCGAGTTGG-----CTGGTCTTTTGACATGC
ACGGCCTTGGACGTGATAATGATCGTCCTGGCTGGA
>taxa96
GACTGTCGCTGGTCAGACTAG-----------TTAGTCTAGCATGTGCAC--GTCCCCCT
CGCCTTCTTTCTTTA--------TCTACACACACCTGTGCACCTTTTGTAGATCTC----
------------------------------------------------------------
------------------------------------------------------------
------------------------------------------------------------
------------------------------------------------------------
-------TTCCCTCT------CGAAAGAGTGGGAG-------------------------
------------------------------------------------------------
------------------------------------------------------------
--------------------------------------GAATCTATGTCTTT-ATCATAT
CA---CACA-TGTTGTATGGCCAGAATG------------AAACGAT----ATATAACAT
ATACAACTTTCAGCAACGGATCTCTTGGTTCTCGCATCGATGAAGAACGCAGCGAATTGC
GATAAGTAATGTGAATTGCAGATTTCCAGTGAATCATCGAATCTTTGAACGCATCTTGCG
CTCCTTGGTATTCCGAGGAGCATGCCTGTTTGAGTGTCA-TTTAATTATCAACCA-TCTC
TCCCTCT--------TTGAGAGGTATGGATTGGACTTGGAGGTTGCTGGTGGCCT---GA
CCATCAGCTCCTCTTAAATGCATTAGCGATCGAGTTGG-----CTGGTCTTTTGACATGC
ACGGCCTTGGACGTGATAATGATCGTCCTGGCTGGA
>taxa97
------------------------------------------------------------
------------------------------------------------------------
------------------------------------------------------------
------------------------------------------------------------
------------------------------------------------------------
------------------------------------------------------------
----------------------GAAAGAGTGG---GAG----------------------
------------------------------------------------------------
------------------------------------------------------------
--------------------------------------GAATCTATGTCTTT-ATCATAT
CA---CACA-TGTCGTATGGCCAGAATG------------AAACGAT----ATATAACAT
ATACAACTTTCAGCAACGGATCTCTTGGTTCTCGCATCGATGAAGAACGCAGCGAATTGC
GATAAGTAATGTGAATTGCAGATTTCCAGTGAATCATCGAATCTTTGAACGCATCTTGCG
CTCCTTGGTATTCCGAGGAGCATGCCTGTTTGAGTGTCA-TTTAATTATCAACCA-TCTC
TCCCTCT--------TTGAGAGGTATGGATTGGACTTGGAGGTTGCTGGTGGCCT---GA
CCATCAGCTCCTCTTAAATGCATTAGCGATCGAGTTGG-----CTGGTCTTTTGACATGC
ACGGCCTTGGACGTGATAATGATCGTCCTGGCTGGA
>taxa98
------------------------------------------------------------
-------------------------TACACACACCTGTGCACCTTTTGTAGATCTC----
------------------------------------------------------------
------------------------------------------------------------
------------------------------------------------------------
------------------------------------------------------------
-------TTCCCTCT------CGAAAGAGTGG---GAG----------------------
------------------------------------------------------------
------------------------------------------------------------
--------------------------------------GAATCTATGTCTTT-ATCATAT
CA---CACA-TGTCGTATGGCCAGAATG------------AAACGAT----ATATAACAT
ATACAACTTTCAGCAACGGATCTCTTGGTTCTCGCATCGATGAAGAACGCAGCGAATTGC
GATAAGTAATGTGAATTGCAGATTTCCAGTGAATCATCGAATCTTTGAACGCATCTTGCG
CTCCTTGGTATTCCGAGGAGCATGCCTGTTTGAGTGTCA-TTTAATTATCAACCA-TCTC
TCCCTCT--------TTGAGAGGTATGGATTGGACTTGGAGGTTGCTGGTGGCCT---GA
CCATCAGCTCCTCTTAAATGCATTAGCGATCGAGTTGG-----CTGGTCTTTTGACATGC
ACGGCCTTGGACGTGATAATGATCGTCCTGGCTGGA
>taxa99
-------TCAGACTAGTTAGT----------------CTAGCATGTGCAC--GTCCCCCT
CGCCTTCTTTCTTTA--------TCTACACACACCTGTGCACCTTTTGTAGATCTC----
------------------------------------------------------------
------------------------------------------------------------
------------------------------------------------------------
------------------------------------------------------------
-------TTCCCTCT------CGAAAGAGTGGGAG-------------------------
------------------------------------------------------------
------------------------------------------------------------
--------------------------------------GAATCTATGTCTTT-ATCATAT
CA---CACA-TGTCGTATGGCCAGAATG------------AAACGAT----ATATAACAT
ATACAACTTTCAGCAACGGATCTCTTGGTTCTCGCATCGATGAAGAACGCAGCGAATTGC
GATAAGTAATGTGAATTGCAGATTTCCAGTGAATCATCGAATCTTTGAACGCATCTTGCG
CTCCTTGGTATTCCGAGGAGCATGCCTGTTTGAGTGTCA-TTTAATTATCAACCA-TCTC
TCCCTCT--------TTGAGAGGTATGGATTGGACTTGGAGGTTGCTGGTGGCCT---GA
CCATCAGCTCCTCTTAAATGCATTAGCGATCGAGTTGG-----CTGGTCTTTTGACATGC
ACGGCCTTGGACGTGATAATGATCGTCCTGGCTGGA
>taxa100
GCTTGTCGCTGGCCCACCACT------------GGGGGGGGCATGTGCAC--GTCCTCTT
ACCTTTTTTTCCACA-------------CAACACCTGTGCACCTTTTGTAGACTTT----
------------------------------------------------------------
------------------------------------------------------------
------------------------------------------------------------
------------------------------------------------------------
-TCCTCGCTGGCCCT------CGAAAGAGAAA----------------------------
------------------------------------------------------------
------------------------------------------------------------
---------------------------AGGCAAGGGAAGGATCTATGTTTTTCATAACAT
CA---CACA-CGTCGTATGGCTAGAATG------------AAATACA-------TATCAT
ATACAACTTTCAGCAACGGATCTCTTGGCTCTCGCATCGATGAAGAACGCAGCGAATTGC
GATAAGTAATGTGAATTGCAGATTTCCAGTGAATCATCGAATCTTTGAACGCACCTTGCG
CTCCTTGGTATTCCGAGGAGCATGCCTGTTTGAGTGTCATTTAAATTCTCAACCAAATCC
TCGCTTT-----CGAGCAAGGGTTATGGCTTGGACTTGGGGGTTGCTGGCGGAAA-----
-CGTCGGCTCCCCTTAAATGCATTAGCAATCCAGTCATG----CCAGTCTTTTGACATGC
ACGGCCTCGGACGTGATAATCATCGTCCTCGCTGGA
>taxa101
----------------------------------GGGGGGGCATGTGCAC--GTCCTCTT
ACCTTTTTTTCCACA-------------CAACACCTGTGCACCTTTTGTAGACTTT----
------------------------------------------------------------
------------------------------------------------------------
------------------------------------------------------------
------------------------------------------------------------
-TCCTCGCTGGCCCT------CGAAAGAGAAA----------------------------
------------------------------------------------------------
------------------------------------------------------------
---------------------------AGGCAAGGGAAGGATCTATGTTTTTCATAACAT
CA---CACA-CGTCGTATGGCTAGAATG------------AAATACA-------TATCAT
ATACAACTTTCAGCAACGGATCTCTTGGCTCTCGCATCGATGAAGAACGCAGCGAATTGC
GATAAGTAATGTGAATTGCAGATTTCCAGTGAATCATCGAATCTTTGAACGCACCTTGCG
CTCCTTGGTATTCCGAGGAGCATGCCTGTTTGAGTGTCATTTAAATTCTCAACCAAATCC
TCGCTTT-----CGAGCAAGGGTTATGGCTTGGACTTGGGGGTTGCTGGCGGAAA-----
-CGTCGGCTCCCCTTAAATGCATTAGCAATCCAGTCATG----CCAGTCTTTTGACATGC
ACGGCCTCGGACGTGATAATCATCGTCCTCGCTGGA
>taxa102
--CTGTCGCTGGCAGTCGACT---------------GACTGCATGTGCAC--GTCCTTCT
CTCTCTCTAT-------------------CACACCTGTGCACCTTTTGTAGATCCA----
------------------------------------------------------------
------------------------------------------------------------
------------------------------------------------------------
------------------------------------------------------------
------------CCT------CGAAAGAGGAG----------------------------
------------------------------------------------------------
------------------------------------------------------------
--------------------------------------GGATCTATGTTTTT-ATCACAT
CA---CACAATTTCGTATGGCCAGAATG------------AAACCAA----AAAAAATTA
TTACAACTTTCAGCAACGGATCTCTTGGCTCTCGCATCGATGAAGAACGCAGCGAATTGC
GATAAGTAATGTGAATTGCAGATTTCCAGTGAATCATCGAATCTTTGAACGCATCTTGCG
CTCCTTGGTATTCCGAGGAGCATGCCTGTTTGAGTGTCA-ATTAATTCTCAACCATTCCC
TTTCTTT----CCAAGGGAGGGATATGGCTTGGAGTTGGGGGTTGCTGGCGGTAC--CTG
TCGTCTGCTCCCCTTAAATACATTAGCGATCGAGTTGG-----CTAGTCTTT-GACGTGC
ACGGCCTTGGACGTGATAATGATCGTCGTGGCTGGA
>taxa103
CACTGTCGCTGGCAGTCGACT---------------GACTGCATGTGCAC--GTCCTTCT
CTCTCTCTAT-------------------CACACCTGTGCACCTTTTGTAGATCCA----
------------------------------------------------------------
------------------------------------------------------------
------------------------------------------------------------
------------------------------------------------------------
------------CCT------CGAAAGAGGAG----------------------------
------------------------------------------------------------
------------------------------------------------------------
--------------------------------------GGATCTATGTTTTT-ATCACAT
CA---CACAATTTCGTATGGCCAGAATG------------AAACCAA----AAAAAATTA
TTACAACTTTCAGCAACGGATCTCTTGGCTCTCGCATCGATGAAGAACGCAGCGAATTGC
GATAAGTAATGTGAATTGCAGATTTCCAGTGAATCATCGAATCTTTGAACGCATCTTGCG
CTCCTTGGTATTCCGAGGAGCATGCCTGTTTGAGTGTCA-ATTAATTCTCAACCATTCCC
TTTCTTT---CCAAGGGGAGGGATATGGCTTGGAGTTGGGGGTTGCTGGCGGTAC--CTG
CTGTCTGCTCCCCTTAAATACATTAGCGATCGAGTTGG-----CTAGTCTTT-GACGTGC
ACGGCCTTGGACGTGATAATGATCGTCGTGGCTGGA
>taxa106
GACTGTCGCTGGCG-------------------TCTTCTCGCATGTGCAC--GTCCTTCT
GCTTTTTTTACTCTA------------TACACACCCGTGCACTTTTTGTAGATCCC----
------------------------------------------------------------
------------------------------------------------------------
------------------------------------------------------------
------------------------------------------------------------
-----------CCCT------CGAAAGAGAGAG---------------------------
------------------------------------------------------------
------------------------------------------------------------
--------------------------------------GGATCTATGTCTTT-ATCATAT
CATCTCACA----TGTATGGCCAGAATGAAAACA------TAATAAA-------------
ATACAACTTTCAGCAATGGATCTCTTGGTTCTCGCATCGATGAAGAACGCAGCGAATTGC
GATAAGTAATGTGAATTGCAGATTTCCAGTGAATCATCGAATCTTTGAACGCACCTTGCG
CTCCTTGGTATTCCGAGGAGCATGCCTGTTTGAGTGTCATTTGAATCATCAACCA-TG-C
TTTC----------------GAGCATGGCTTGGAGTTGGGGGTTGCTGGCGTTCG-----
CCGTCAGCTCTCCTTAAACGCATTAGCGATCGAGTCGGG----CTAGTCTTTTGACGTGC
ACGGCCTTGGACGTGATAATGATCGTCCGGGCTGGA
>taxa107
GACTGTCGCTGGCG-------------------TCTTCTCGCATGTGCAC--GTCCTTCT
GCTTTTTTTACTCTA------------TACACACCCGTGCACTTTTTGTAGATCCC----
------------------------------------------------------------
------------------------------------------------------------
------------------------------------------------------------
------------------------------------------------------------
----------CCCCT------CGAAAGAGAGAG---------------------------
------------------------------------------------------------
------------------------------------------------------------
--------------------------------------GGATCTATGTCTTT-ATCATAT
CATCTCACA----TGTATGGCCAGAATGAAAACA------TAATAAA-------------
ATACAACTTTCAGCAATGGATCTCTTGGTTCTCGCATCGATGAAGAACGCAGCGAATTGC
GATAAGTAATGTGAATTGCAGATTTCCAGTGAATCATCGAATCTTTGAACGCACCTTGCG
CTCCTTGGTATTCCGAGGAGCATGCCTGTTTGAGTGTCATTTGAATCATCAACCA-TG-C
TTTC----------------GAGCATGGCTTGGAGTTGGGGGTTGCTGGCGTTCG-----
CCGTCAGCTCTCCTTAAACGCATTAGCGATTGAGTCGGG----CTAGTCTTTTGACGTGC
ACGGCCTTGGACGTGATAATGATCGTCCGGGCTGGA
>taxa108
GACTGTCGCTGGCCAGACTAG---------------TCTTGCGTGTGCAC--GTCCCCCT
CGCCTTTTTCTTATC-------CTATACACACACCTGTGAACCTTTTGTAGATCAT----
------------------------------------------------------------
------------------------------------------------------------
------------------------------------------------------------
------------------------------------------------------------
-------------CT------CGAAAGAGAG-----------------------------
------------------------------------------------------------
------------------------------------------------------------
--------------------------------------GGATCTATGTTTTC-TTCACAT
CA---CACA-CGTCGTATGGCTAGAATG------------AAACAAT------ACATATC
ATACAACTTTCAGCAACGGATCTCTTGGCTCTCGCATCGATGAAGAACGCAGCGAATTGC
GATAAGTAATGTGAATTGCAGATTTCCAGTGAATCATCGAATCTTTGAACGCATCTTGCG
CTCCTTGGTATTCCGAGGAGCATGCCTGTTTGAGTGTCA-TTGAATTCTCAACCG-TACC
ATTTGCG---------------GTATGGCTTGGAGTTGGGGGTTGCTGGCAGCGA-----
-TGTGAGCTCCCCTTGAATGCATTAGCGATCGAGTTGG-----CTGGTCTTT-GACGTGC
ACGGCCTTGGACGTGATAATGATCGTCCTTGCTGGA
>taxa112
------------------------------------------------------------
------------------------------------------------------------
------------------------------------------------------------
------------------------------------------------------------
------------------------------------------------------------
------------------------------------------------------------
------------------------------------------------------------
------------------------------------------------------------
------------------------------------------------------------
-----------------------------------------------------ATCATAT
CACCTCACA----TGTATGGCCAGAACG------------WAATCAT-------ATTAAA
ATACAACTTTCAGCAATGGATCTCTTGGTTCTCGCATCGATGAAGAACGCAGCGAATTGC
GATAAGTAATGTGAATTGCAGATTTCCAGTGAATCATCGAATCTTTGAACGCACCTTGCG
CTCCTCGGTATTCCGAGGAGCATGCCTGTTTGAGTGTCATTAGAATCATCAACCA-TGCT
TTCTTGA---------CGGAGAGCATGGCTTGGAGTTGGGGGTTGCTGGCGTTTC----A
CCGTCAGCTCTCCTTAAATGCATTAGTGGTCGGGTCGGG----CTGGTCTTTCGACGTGC
ACGGCCTTGGACGTGATAAAGATCGTCCTGGCTGGA
>taxa114
GACTGT-GCTGGCCGTTTGAA------------TAAGACGGCATGTGCAC--GTCCCCTC
GTCTTTTTCTGTCTA-----TCATATACACACACCTGTGCACCAATTGTAGATTTC----
------------------------------------------------------------
------------------------------------------------------------
------------------------------------------------------------
------------------------------------------------------------
----------CCCTT------CGAAAGAGGGAGG--------------------------
------------------------------------------------------------
------------------------------------------------------------
--------------------------------------CGATCTATGTCTTC-ATCACA-
-----CACACTATTGTATGGCCAGAATGAAAAT-------TAATAAA-------------
ATACAACTTTCAGCAATGGATCTCTTGGTTCTCGCATCGATGAAGAACGCAGCGAATTGC
GATAAGTAATGTGAATTGCAGATTTCCAGTGAATCATCGAATCTTTGAACGCATATTGCG
CTCCTTGGTATTCCGAGGAGCATGCCTGTTTGAGTGTCA-TTTGATTATCAACCA-TAAT
TCTCGAA---------AGAGAATGATGGCTTGGAGTTGGGGGTTGCTGGCGACCA-CTGG
TCGTCAGCTCTCCTTAAATGCATTAGCGGTCGAGTTGGGCTATCAAGTCTTTTGACATGC
ACGGCCATTGACGTGATAATGATCGTCGTGGCTGGA
>taxa116
GACTGT-GCTGGCCGTTTGAA------------TAAGACGGCATGTGCAC--GTCCCCTC
GTCTTTTTCTGTCTA-----TCATATACACACACCTGTGCACCAATTGTAGATTTC----
------------------------------------------------------------
------------------------------------------------------------
------------------------------------------------------------
------------------------------------------------------------
----------CCCTT------TGAAAGAGGGAGG--------------------------
------------------------------------------------------------
------------------------------------------------------------
--------------------------------------CGATCTATGTCTTC-ATCACA-
-----CACACTATTGTATGGCCAGAATGAAAAT-------TAATAAA-------------
ATACAACTTTCAGCAATGGATCTCTTGGTTCTCGCATCGATGAAGAACGCAGCGAATTGC
GATAAGTAATGTGAATTGCAGATTTCCAGTGAATCATCGAATCTTTGAACGCATATTGCG
CTCCTTGGTATTCCGAGGAGCATGCCTGTTTGAGTGTCA-TTTGATTATCAACCA-TAAT
TCTCGAA---------AGAGAATGATGGCTTGGAGTTGGGGGTTGCTGGCGACCA-CTGG
TCGTCAGCTCTCCTTAAATGCATTAGCGGTCGAGTTGGGCTATCAAGTCTTTTGACATGC
ACGGCCATTGACGTGATAATGATCGTCGTGGCTGGA
>taxa117
GACTGTCGCTGGCCAGACTAT-------CTGACTAGTCTTGCATGTGCAC--GTCCCTCC
TCGCCTTTTTCTT-------ATCTATACACACACCTGTGCACCCTTTGTAGATCAT----
------------------------------------------------------------
------------------------------------------------------------
------------------------------------------------------------
------------------------------------------------------------
-------------CT------CGAAAGAGAA-----------------------------
------------------------------------------------------------
------------------------------------------------------------
--------------------------------------GGATCTATGTTTTC-TTCACAT
CA---CACATCATCGTATGGCTAGAATG------------AAACAAT------ACATATC
ATACAACTTTCAGCAACGGATCTCTTGGCTCTCGCATCGATGAAGAACGCAGCGAATTGC
GATAAGTAATGTGAATTGCAGATTTCCAGTGAATCATCGAATCTTTGAACGCATCTTGCG
CTCCTTGGTATTCCGAGGAGCATGCCTGTTTGAGTGTCA-TTGAATTCTCAACCA-TACC
ATTTGTG---------------GTATGGCTTGGAGTTGGGGGTTGCTGGCAGCGA-----
-TGTCAGCTCCCCTTAAATGCATTAGCGATCGAGTTGG-----CTGGTCTTT-GACGTGC
ACGGCCTTGGACGTGATAATGATCGTCCTGGCTGGA
>taxa118
--------------------------------------------GTGCAC--GTCTCCTA
GCCTTTTTCTATCTA----TAAACACACACACACCTGTGCACCTTTTGTAGATCCT----
------------------------------------------------------------
------------------------------------------------------------
------------------------------------------------------------
------------------------------------------------------------
------------CTT------CGAAAGAGGAG----------------------------
------------------------------------------------------------
------------------------------------------------------------
--------------------------------------AGATCTATGTTTTC-ATCACAC
CA---CACATGATCGTATGGCCAGAATG------------AAAAAGA-AAGCAATATATT
ATACAACTTTCAGCAATGGATCTCTTGGTTCTCGCATCGATGAAGAACGCAGCGAATTGC
GATAAGTAATGTGAATTGCAGATTTCCAGTGAATCATCGAATCTTTGAACGCATCTTGCG
CTCCTTGGTATTCCGAGGAGCATGCCTGTTTGAGTGTCA-TCGAATTCTCAACCATTC-T
CTCTTTA--TTTAAGGAGGGGGGCATGGCTTGGAGTTGGGGGTTGCTGGCACAGG----A
CTGTCAGCTCCTCTTAAATGCATTAGTGAACAAGTTGGG----CTGGTCTTT-GACGTGG
ACGGCCTTGGACGTGATAATGATCGTCGTGGCTGGA
>taxa119
GATTGTCGCTGGCTGGACTGC---------------------ATGTGCAC--GTCTCCTA
GCCTTTTTCTATCTA----TAAACACACACACACCTGTGCACCTTTTGTAGATCCT----
------------------------------------------------------------
------------------------------------------------------------
------------------------------------------------------------
------------------------------------------------------------
------------CTT------CGAAAGAGGAG----------------------------
------------------------------------------------------------
------------------------------------------------------------
--------------------------------------AGATCTATGTTTTC-ATCACAC
CA---CACATGATCGTATGGCCAGAATG------------AAAAAGA-AAGCAATATATT
ATACAACTTTCAGCAATGGATCTCTTGGTTCTCGCATCGATGAAGAACGCAGCGAATTGC
GATAAGTAATGTGAATTGCAGATTTCCAGTGAATCATCGAATCTTTGAACGCATCTTGCG
CTCCTTGGTATTCCGAGGAGCATGCCTGTTTGAGTGTCA-TCGAATTCTCAACCATTC-T
CTCTTTA--TTTAAGGAGGGGGGCATGGCTTGGAGTTGGGGGTTGCTGGCACAGG----A
CTGTCAGCTCCTCTTAAATGCATTAGTGAACAAGTTGGG----CTGGTCTTT-GACGTGC
ACGGCCTTGGACGTGATAATGATCGTCGTGGCTGGA
>taxa121
------------------------------------------------------------
------------------------------------------------------------
------------------------------------------------------------
------------------------------------------------------------
------------------------------------------------------------
------------------------------------------------------------
------------------------------------------------------------
------------------------------------------------------------
------------------------------------------------------------
---------------------------------------------------------TAT
TA----------------------------------------------------------
-TACAACTTTCAGCAATGGATCTCTTGGTTCTCGCATCGATGAAGAACGCAGCGAATTGC
GATAAGTAATGTGAATTGCAGATTTCCAGTGAATCATCGAATCTTTGAACGCATCTTGCG
CTCCTTGGTATTCCGAGGAGCATGCCTGTTTGAGTGTCA-TCGAATTCTCAACCATTC-T
CTCTTTA--TTTAAGGAGGGGGGCATGGCTTGGAGTTGGGGGTTGCTGGCACAGG----A
CTGTCAGCTCCTCTTAAATGCATTAGTGAACAAGTTGGG----CTGGTCTTT-GACGTGC
ACGGCCTTGGACGTGATAATGATCGTCATGGCTGGA
>taxa122
-------------------------------------------------C----------
------------------------------------------------------------
------------------------------------------------------------
------------------------------------------------------------
------------------------------------------------------------
------------------------------------------------------------
------------------------------------------------------------
------------------------------------------------------------
------------------------------------------------------------
-----------------------------------------------------ATCACAC
CA---CACATGATCGTATGGCCAGAATG------------AAAAAGA-AAGCAATATATT
ATACAACTTTCAGCAATGGATCTCTTGGTTCTCGCATCGATGAAGAACGCAGCGAATTGC
GATAAGTAATGTGAATTGCAGATTTCCAGTGAATCATCGAATCTTTGAACGCATCTTGCG
CTCCTTGGTATTCCGAGGAGCATGCCTGTTTGAGTGTCA-TCGAATTCTCAACCATTC-T
CTCTTTA--TTTAAGGAGGGGGGCATGGCTTGGAGTTGGGGGTTGCTGGCACAGG----A
CTGTCAGCTCCTCTTAAATGCATTAGTGAACAAGTTGGG----CTGGTCTTT-GACGTGC
ACGGCCTTGGACGTGATAATGATCGTCGTGGCTGGA
>taxa123
GATATT--CTGATCTGA--------------------ATCGCATGTGCAC--GTCCCCTC
ACCTTTTCTTCCTTA--------------------TCTATATCCTTTATAGATCCC----
------------------------------------------------------------
------------------------------------------------------------
------------------------------------------------------------
------------------------------------------------------------
-------------CT------AGAAAGCTCAG----------------------------
------------------------------------------------------------
------------------------------------------------------------
---------------GCCTCAGGCTCTGAGCTTTGCAAGGATCTATGTTTTC-ATCACAT
CA---CACA-TGTCGTATGGCTAGAATG------------AAATCAT-AATATACATAT-
ATACAACTTTCAGCAACGGATCTCTTGGCTCTCGCATCGATGAAGAACGCAGCGAATTGC
GATAAGTAATGTGAATTGCAGATTTCCAGTGAATCATCGAATCTTTGAACGCATCTTGCG
CTCCTTGGTATTCCGAGGAGCATGCCTGTTTGAGTGTCA-TTGAATTCTCAATCA-TCTT
CTCTTTC--TTGGGGGGAGGGGGGATGGCTTGGAGTTGGGGGTTGCTGGCAGGGG----A
CCGTCAGCTCTCCTTAAATGCATCAGCAATCAAGTTGG-----CTAGTCTTTCGACGTGC
ACGGCTTTGGACGTGATAATGATCGTCATGGCTGGA
>taxa124
GACTGTAGCTGGCTTTTCTGG--ATATTCTGATCTGAATCGCATGTGCAC--GTCCCCTC
ACCTTTTCTTCCTTA--------------------TCTATATCCTTTATAGATCCC----
------------------------------------------------------------
------------------------------------------------------------
------------------------------------------------------------
------------------------------------------------------------
-------------CT------AGAAAGCTCAG----------------------------
------------------------------------------------------------
------------------------------------------------------------
---------------GCCTCAGGCTCTGAGCTTTGCAAGGATCTATGTTTTC-ATCACAT
CA---CACA-TGTCGTATGGCTAGAATG------------AAATCAT-AATATACATAT-
ATACAACTTTCAGCAACGGATCTCTTGGCTCTCGCATCGATGAAGAACGCAGCGAATTGC
GATAAGTAATGTGAATTGCAGATTTCCAGTGAATCATCGAATCTTTGAACGCATCTTGCG
CTCCTTGGTATTCCGAGGAGCATGCCTGTTTGAGTGTCA-TTGAATTCTCAATCA-TCTT
CTCTTTC--TTGGGGGGAGGGGGGATGGCTTGGAGTTGGGGGTTGCTGGCAGGGG----A
CCGTCAGCTCTCCTTAAATGCATCAGCAATCAAGTTGG-----CTAGTCTTTCGACGTGC
ACGGCTTTGGACGTGATAATGATCGTCATGGCTGGA
>taxa128
GACTGTAGCTGGCTTGATATTCTGATCT-------GAATCGCATGTGCAC--GTCCCCTC
ACCTTTTCTTCCTTA--------------------TCTATATCCTTTATAGATCCC----
------------------------------------------------------------
------------------------------------------------------------
------------------------------------------------------------
------------------------------------------------------------
-------------CT------AGAAAGCTCAG----------------------------
------------------------------------------------------------
------------------------------------------------------------
---------------GCCTCAGGCTCTGAGCTTTGCAAGGATCTATGTTTTC-ATCACAT
CA---CACA-TGTCGTATGGCTAGAATG------------AAATCAT-AATATACATAT-
ATACAACTTTCAGCAACGGATCTCTTGGCTCTCGCATCGATGAAGAACGCAGCGAATTGC
GATAAGTAATGTGAATTGCAGATTTCCAGTGAATCATCGAATCTTTGAACGCATCTTGCG
CTCCTTGGTATTCCGAGGAGCATGCCTGTTTGAGTGTCA-TTGAATTCTCAATCA-TCTT
CTCTTTC--TTGGGGGGAGGGGGGATGGCTTGGAGTTGGGGGTTGCTGGCAGGGG----A
CCGTCAGCTCTCCTTAAATGCATCAGCAATCAAGTTGG-----CTAGTCTTTCGACGTGC
ACGGCTTTGGACGTGATAATGATCGTCATGGCTGGA
>taxa130
GACTGTAGCTGGCTTGATATT-------CTGATCTGAATCGCATGTGCAC--GTCCCCTC
ACCTTTTCTTCCTTA--------------------TCTATATCCTTTATAGATCCC----
------------------------------------------------------------
------------------------------------------------------------
------------------------------------------------------------
------------------------------------------------------------
-------------CT------AGAAAGCTCAG----------------------------
------------------------------------------------------------
------------------------------------------------------------
---------------GCCTCAGGCTCTGAGCTTTGCAAGGATCTATGTTTTC-ATCACAT
CA---CACA-TGTCGTATGGCTAGAATG------------AAATCAT-AATATACATAT-
ATACAACTTTCAGCAACGGATCTCTTGGCTCTCGCATCGATGAAGAACGCAGCGAATTGC
GATAAGTAATGTGAATTGCAGATTTCCAGTGAATCATCGAATCTTTGAACGCATCTTGCG
CTCCTTGGTATTCCGAGGAGCATGCCTGTTTGAGTGTCA-TTGAATTCTCAATCA-TCTT
CTCTTTC--TTGGGGGGAGGGGGGATGGCTTGGAGTTGGGGGTTGCTGGCAG--------
-------------------------GGGACC-----------------------------
------------------------------------
>taxa131
GACTGTCGCTGGCCGGACTTT---------GACTAGTCTAGCATGTGCAC--GTCCCCTC
GCCTTTTTTCT---------ATCTATACCCACACCTGTGCACCTTTTGTAGATCTC----
------------------------------------------------------------
------------------------------------------------------------
------------------------------------------------------------
------------------------------------------------------------
-------CTCCCTCT------TGAAAGAGAGGGCGG------------------------
------------------------------------------------------------
------------------------------------------------------------
--------------------------------------GAATCTATGTTTTC-ATCATAT
CA---CACA-TGTCGTATGGCCAGAATG------------AAACAAT--ATATAATATAT
ATACAACTTTCAGCAACGGATCTCTTGGCTCTCGCATCGATGAAGAACGCAGCGAATTGC
GATAAGTAATGTGAATTGCAGATTTCCAGTGAATCATCGAATCTTTGAACGCATCTTGCG
CTCCTTGGTATTCCGAGGAGCATGCCTGTTTGAGTGTCA-TTTAATTCTCAACCATTTCT
CTCTT--------------GAGTGATGGATTGGAGTTGGGGGTTGCTGGCGGCCT---GA
CCGTCAGCTCTCCTTAAATGTATTAGCGATCGAGTTGG-----CTAGTCTTT-GACGTGC
ACGGCCTTGGACGTGATAATGATCGTCCTGGCTGGA
>taxa132
GACTGTCGCTGGCCGGACTTT---------GACTAGTCTAGCATGTGCAC--GTCCCCTC
GCCTTTTTTCT---------ATCTATACCCACACCTGTGCACCTTTTGTAGATCTC----
------------------------------------------------------------
------------------------------------------------------------
------------------------------------------------------------
------------------------------------------------------------
-------CTCCCTCT------TGAAAGAGAGGGCGG------------------------
------------------------------------------------------------
------------------------------------------------------------
--------------------------------------GAATCTATGTTTTC-ATCATAT
CA---CACA-TGTCGTATGGCCAGAATG------------AAACAAT--ATATAATATAT
ATACAACTTTCAGCAACGGATCTCTTGGCTCTCGCATCGATGAAGAACGCAGCGAATTGC
GATAAGTAATGTGAATTGCAGATTTCCAGTGAATCATCGAATCTTTGAACGCATCTTGCG
CTCCTTGGTATTCCGAGGAGCATGCCTGTTTGAGTGTCA-TTTAATTCTCAACCATTTCT
CTCTT--------------GAGTGATGGATTGGAGTTGGGGGTTGCTGGCGGCCT---GA
CCATCAGCTCTCCTTAAATGTATTAGCGATCGAGTTGG-----CTAGTCTTT-GACGTGC
ACGGCCTTGGACGTGATAATGATCGTCCTGGCTGGA
>taxa134
GACTGTTGCTGGCTGGGTTGC-----TTTCTAGCGATCTTGCATGTGCAC--GTCCTCTC
ACTACTCATTATCTA--------------CACACCTGTGCACCTTTTGTAGGTCCC----
------------------------------------------------------------
------------------------------------------------------------
------------------------------------------------------------
------------------------------------------------------------
------------CCT------CGAGAGAGGAG----------------------------
------------------------------------------------------------
------------------------------------------------------------
--------------------------------------CGATCTATGTTTTTCATCACCT
CA---CACA-TGTCGTATGGCTAGAATGAATA--------CAATAAG----------ATA
ATACAACTTTCAGCAACGGATCTCTTGGCTCTCGCATCGATGAAGAACGCAGCGAATTGC
GATAAGTAATGTGAATTGCAGATTTCCAGTGAATCATCGAATCTTTGAACGCATCTTGCG
CTCCTTGGTATTCCGAGGAGCATGCCTGTTTGAGTGTCA-TTAAATTCTCAACCA-TCST
CTCTTCT--TGGTCGAAGGGTGGTATGGCTTGGTGTTGGGAGTTGCTGGCAGGGA-----
-TGTCAGCTCTCCTTAAATGCATTAGCGATCGAGTTGG-----CTAGTCTTT-GACATGC
ACGGCCTCGGACGTGATAACGATCGTCCTGGCTGGA
>taxa135
GACTGTTGCTGGCTGGGTTGC-----TTTCTAGCGATCTTGCATGTGCAC--GTCCTCTC
ACTACTCATTATCTA--------------CACACCTGTGCACCTTTTGTAGGTCCC----
------------------------------------------------------------
------------------------------------------------------------
------------------------------------------------------------
------------------------------------------------------------
------------CCT------CGAGAGAGGAG----------------------------
------------------------------------------------------------
------------------------------------------------------------
--------------------------------------CGATCTATGTTTTTCATCACCT
CA---CACA-TGTCGTATGGCTAGAATGAATA--------CAATAAG----------ATA
ATACAACTTTCAGCAACGGATCTCTTGGCTCTCGCATCGATGAAGAACGCAGCGAATTGC
GATAAGTAATGTGAATTGCAGATTTCCAGTGAATCATCGAATCTTTGAACGCATCTTGCG
CTCCTTGGTATTCCGAGGAGCATGCCTGTTTGAGTGTCA-TTAAATTCTCAACCA-TCGT
CTCTTCT--TGGTCGAAGGGTGGTATGGCTTGGTGTTGGGAGTTGCTGGCAGGGA-----
-TGTCAGCTCTCCTTAAATGCATTAGCGATCGAGTTGG-----CTAGTCTTT-GACATGC
ACGGCCTCGGACGTGATAACGATCGTCCTGGCTGGA
>taxa136
GACTGTTGCTGGCTGGGTTGC-----TTTCTAGCGATCTTGCATGTGCAC--GTCCTCTC
ACTACTCATTATCTA--------------CACACCTGTGCACCTTTTGTAGGTCCC----
------------------------------------------------------------
------------------------------------------------------------
------------------------------------------------------------
------------------------------------------------------------
------------CCT------CGAGAGAGGAG----------------------------
------------------------------------------------------------
------------------------------------------------------------
--------------------------------------CGATCTATGTTTTTCATCACCT
CA---CACA-TGTCGTATGGCTAGA-----------------------------------
------------------------------------------------------------
------------------------------------------------------------
------------------------------------------------------------
------------------------------------------------------------
------------------------------------------------------------
------------------------------------
>taxa137
--------CAGTCTTTATCTT------------TAGGCTGGCGAAAACAA----------
-----------------------------------------------GCAG---------
------------------------------------------------------------
------------------------------------------------------------
------------------------------------------------------------
------------------------------------------------------------
---------------------CAAGAGGACGA----------------------------
------------------------------------------------------------
------------------------------------------------------------
---------AAGTCGATGTCAATGTTGACGATATCAAGGGATCTATGTTTTC-AT--CAT
CA---CACACTATTGTATGGCCAGAATGTTTAAT------AAATAAA-------------
ATACAACTTTCAGCAATGGATCTCTTGGTTCTCGCATCGATGAAGAACGCAGCGAATTGC
GATAAGTAATGTGAATTGCAGATTTCCAGTGAATCATCGAATCTTTGAACGCATCTTGCG
CTCCTTGGTATTCCGAGGAGCATGCCTGTTTGAGTGTCA-TTTAATCATCAACCG-TCAT
TCTTTAG-----------GGAACGATGGCTTGGAGTTGGGAGTTGCTGGCGGGTC-----
-CGTCAGCTCTTCTTAAAAGCATTAGCGACTAT----------CAAGTCTTTCGACATGC
ACGGCCATCGACGTGATAATGATCGTCGTGGCTGGA
>taxa139
GACTGTCGCTGGCCATCAACG----------------ATGGCATGTGCAC--GTCCTCCA
GCCTTTTTCTGATCT-----ATCTATATCC-CACCTGTGCACCTTTTGTAGATCCC----
------------------------------------------------------------
------------------------------------------------------------
------------------------------------------------------------
------------------------------------------------------------
------------CCT------TGAAAGAGGAGG---------------------------
------------------------------------------------------------
------------------------------------------------------------
--------------------------------------TGATCTATGTTTTC-ATCACAT
CA---CACA-CATTGTATGGCCAGAATG------------TTATAAA--ATATATATAAA
ATACAACTTTCAGCAACGGATCTCTTGGTTCTCGCATCGATGAAGAACGCAGCGAATTGC
GATAAGTAATGTGAATTGCAGATTTCCAGTGAATCATCGAATCTTTGAACGCATCTTGCG
CTCCTTGGTATTCCGAGGAGCATGCCTGTTTGAGTGTCA-TTTAGTTCTCAACCA-TCAT
TCTTCTC---TTCTGGGCAAGGATATGGCTTGGAGTTGGGAGTTGCTGGCAGGAA-----
-TGTCAGCTCTTCTTAAATGCATTAGCGATCGAGTTGAG----CTAGTCTTCTGACGTGC
ACGGCTTTGGACGTGATAATGATCGTCATGGCTGGA
>taxa141
GACCGTCGCTGGCTGGGACTT------------AGTTCTTGCATGTGCAC--GTCCCCTT
CACCTTTTTCCCTATCTAACACACACACTTACACCTGTGCACCTTTTGTAGATCGA----
------------------------------------------------------------
------------------------------------------------------------
------------------------------------------------------------
------------------------------------------------------------
------TCTCCCTTCCCAAGGTGGTGGAGAGA------G---------------------
------------------------------------------------------------
------------------------------------------------------------
--------------------------------------GAATCTATGTCTTTCATTACAC
CA---CACAGTGTCGTATGGCCAGAATG------------AAAAGGA----TGATTACAT
ATACAACTTTCAGCAACGGATCTCTTGGCTCTCGCATCGATGAAGAACGCAGCGAATTGC
GATAAGTAATGTGAATTGCAGATTTCCAGTGAATCATCGAATCTTTGAACGCATCTTGCG
CTCCTTGGTATTCCGAGGAGCATGCCTGTTTGAGTGTCA-TCGAAATCTCAACCA-TTCT
CCCTTCG-------AAGGGGGTGTATGGCTTGGAGTTGGGGGCTGCTGGCAGGGGAGGGG
CCGTCAGCTCTCCTTAAACGCATTAGTGATCGGGTTGGG----CTAGTC-TTCG------
------------------------------------
>taxa147
GATTGTCGCTGGCTGGACTAC-------TGGTTGTCCCTGGCATGTGCAC--GTCCGCCT
CGCCTTTTTCCCTCT-----CTAACTACACACACCTGTGCACCTTTTGTAGATCGA----
------------------------------------------------------------
------------------------------------------------------------
------------------------------------------------------------
------------------------------------------------------------
----TTGCTCCCTTT---------------------------------------------
------------------------------------------------------------
------------------------------------------------------------
--------------------------------------CGATCTATGTTTCTCATCACAT
CA---CACAGTATTGTATGGCCAGAATG------------GAAAGCATAATATATATCAT
ATACAACTTTCAGCAACGGATCTCTTGGCTCTCGCATCGATGAAGAACGCAGCGAATTGC
GATAAGTAATGTGAATTGCAGATTTCCAGTGAATCATCGAATCTTTGAACGCATCTTGCG
CTCCTTGGTATTCCGAGGAGCATGCCTGTTTGAGTGTCA-TCGAAATCTCAACCA-TTCT
CTCTTCG--------------AGTATGGCTTGGAGTTGGGGGTTGCTGGCAGGGG--GAA
TCGTCAGCTCTCCTTAAATGCATTAGCGATCGAGTTGAG----CTAGTC-TTCGACGTGC
ACGGCCTTTGGCGTGATAATGATCGTCATGGCTGGA
>taxa149
GACTGT-GCTGGCCGTTCAAA------------TAAGACGGCATGTGCAC--GTCCCCTC
GTCTTTCTTCTCTGT------CATATACCCACACCTGTGCACCAATCGTAGATCTTTCAA
CGTTAATGTTGACGGAAGTCCTTCATCTCGTCCTAGCTTAGTTACTAGGCAGTCTTTCAA
AAGAGGGGCTGGCGAAAGCAAGCTAAAGGATCAAAGTTGATGTCGATGTTTGCAGTAAAT
CCTTGATCTGATCAAGCTTAGTTACTAGGCAGTCTTTGAAAAGAGGCTGGCGAAAGCAAG
CAAGAAAGGCGATGTCGATGTCGATGTTAATGGTAAGTCCTTGATCTCGTCAAGCTTAGT
TACTAGGCAGTCTTT------TGAAAAAGAGGCTGGCGAAAGCAAGCAGGAAAAGAAAAG
GATGAAAGTTGATGTTGATGTAGAGGATGGAATCAATGTCGATGTCGACGGAAGTCCTTG
ATC--TTAGCTTAGTTACTAGGCAGTCTTTTGAAAGAGAGGCTGGCGAAAGCAAGCTA--
-GAGGATGAAAGTCAATGTCGATGTCGATGATATCAATGGATCTATGTTTTA-AT--CAT
CA---CACACTGTTGTATGGCCAGAATGTTTAT-------AAATAAA--------ATAAA
ATACAACTTTCAGCAATGGATCTCTTGGTTCTCGCATCGATGAAGAACGCAGCGAATTGC
GATAAGTAATGTGAATTGCAGATTTCCAGTGAATCATCGAATCTTTGAACGCATCTTGCG
CTCCTTGGTATTCCGAGGAGCATGCCTGTTTGAGTGTCA-TTTAATTATCAACCA-TCAT
TCTTTAG-----------GGAATGATGGCTTGGAGTTGGGGGTTGCTGGCGACGACCTGG
TCGTCGGCTCTCCTTAAATGCATTAGCGATCGAGTTGGGCTATCAAGTCTTTCGACATGC
ACAGCCATTGACGTGATAATGATCGTCGTGGCTGGA
>taxa150
GACTGT-GCTGGCCATTTGAA------------CAAGATGGCATGTGCAC--GTCCCCTC
GTCTTCTTTCTCCAT------CATATACTCACACCTGTGCACCAATTGTAGATCTTTCAA
TGTTGATGTCGACAGAAGTCCTTGTT----------------------------------
------------------------------------------------------------
------------------------------------------------------------
----------------------------------------------------AGCTTAGT
TACTAGGCAGTCTTT------CGAAAGAGAGGCTGGCGAAAGCAAGCT--------AGGG
GATGAAAGTTGATGTTGATGTTGAGGGTAGAATCAAAGTTGATGTCGATGGAAGTCCTTG
ATGAGTTAGCTTAGTTACTAGGCAGTCTTT--------AGGCTGGCGAAAACAAGCAGCA
AGAGGATGAAAGTTGATGTCGATGTTGACGATATCAG-AGATCTATGTTTTT-AT--CAT
CA---CACACTATTGTATGGCCAGAATGTTA---------AAATAAA-------------
ATACAACTTTCAGCAATGGATCTCTTGGTTCTCGCATCGATGAAGAACGCAGCGAATTGC
GATAAGTAATGTGAATTGCAGATTTCCAGTGAATCATCGAATCTTTGAACGCATCTTGCG
CTCCTTGGTATTCCGAGGAGCATGCCTGTTTGAGTGTCA-TTTAATTATCAACCG-TCAT
TCTTTAG-----------GGAATGATGGCTTGGAGTTGGGAGTTGCTGGCGGGTC-----
-CGTCAGCTCTTCTTAAAAGCATTAGCGACTAT----------CAAGTCTTTTGACATGC
ACGGCCATTGACGTGATAATGATCGTCGTGGCTGGA
>taxa151
GACCGTCGCCGAGTCAGACTT--------TGATTAGTTTGGCTCGTGCAC--GTCCCCTC
GCCTTCTACCGTCTGAGAGTATCAACATACACACCTGTGCACCTTTTGTAGATTTC----
------------------------------------------------------------
------------------------------------------------------------
------------------------------------------------------------
------------------------------------------------------------
-------TCCCCCTT------CGAGAGAGGGG------------TGGTGG----------
------------------------------------------------------------
------------------------------------------------------------
--------------------------------------CGATCTATGTTTTC-ATCATAT
CA---CACA-CATCGTATGGCCAGAATG------------TAACAAAC--ATGATA----
ATACAACTTTCAGCAACGGATCTCTTGGTTCTCGCATCGATGAAGAACGCAGCGAATTGC
GATAAGTAATGTGAATTGCAGATTTCCAGTGAATCATCGAATCTTTGAACGCATCTTGCG
CTCCTTGGTATTCCGAGGAGCATGCCTGTTTGAGTGTCATTCAAATCATCAACCA-AATA
TTCGTTT---------------ATTTGGCTTGGAGTTGGGGGTTGCTGGCAGCGA-----
-TGTCGGCTCTCCTGAAATGCATTAGTGATCGAGTTGG-----CTAGTCTTT-GACGTGC
ACGGCCTTGGACGTGATAATGATCGTCATGGCTGGA
>taxa152
------------------------------------------------------------
------------------------ACACACACACCTGTGCACCTTTTGTAGATCCT----
------------------------------------------------------------
------------------------------------------------------------
------------------------------------------------------------
------------------------------------------------------------
------------CTT------CGAAAGAGGAG----------------------------
------------------------------------------------------------
------------------------------------------------------------
--------------------------------------AGATCTATGTTTTC-ATCACAC
CA---CACATGATCGTATGGCCAGAATG------------AAAAAGA---AAGCTATATT
ATACAACTTTCAGCAATGGATCTCTTGGTTCTCGCATCGATGAAGAACGCAGCGAATTGC
GATAAGTAATGTGAATTGCAGATTTCCAGTGAATCATCGAATCTTTGAACGCATCTTGCG
CTCCTTGGTATTCCGAGGAGCATGCCTGTTTGAGTGTCA-TCGAATTCTCAACCATTCTC
TCTTTAT--TTTAAGGAGGGGGGCATGGCTTGGAGTTGGGGGTTGCTGGCACAGG----A
CCGTCAGCTCCTCTTAAATGCATTAGTGAACAAGTTGGG----CTGGTCTTT-GACGTGC
ACGGCCTTGGACGTGATAATGATCGTCATGGCTGGA
>taxa153
CACTGTCGCTGGCAGGACTAA-----AGTTCTTAGTCTTTGCATGTGCAC--GTCCGATT
CTCTCTCCACCTTTT-------TCTCCATCACACCTGTGCACCTTTTGTAGATCCA----
------------------------------------------------------------
------------------------------------------------------------
------------------------------------------------------------
------------------------------------------------------------
------------CCT------CGAAAGAGGAG----------------------------
------------------------------------------------------------
------------------------------------------------------------
--------------------------------------GGATCTATGTTTT--ATCATAT
CA---CACA-TTTCGTATGGCCAGAATG------------AAACAAA---AAAACATATC
ATACAACTTTCAGCAACGGATCTCTTGGCTCTCGCATCGATGAAGAACGCAGCGAATTGC
GATAAGTAATGTGAATTGCAGATTTCCAGTGAATCATCGAATCTTTGAACGCATCTTGCG
CTCCTTGGTATTCCGAGGAGCATGCCTGTTTGAGTGTCA-TTTAATTATCAACCA-TCCC
TTTCTTT---CGAGGGGAGGGGATATGGCTTGGAGTTGGAGGTTGCTGGCGGTAC---TA
CCGTCAGCTCCTCTTAAATACATTAGCGATCGAGTTGG-----CTAGTCTTT-GACGTGC
ACGGCCTTGGACGTGATAATGATCGTCGTGGCTGGA
>taxa154
------------------------------------------------------------
------------------------------------------------------------
------------------------------------------------------------
------------------------------------------------------------
------------------------------------------------------------
------------------------------------------------------------
-----------------------AAAA---------------------------------
------------------------------------------------------------
------------------------------------------------------------
-----------------------------------------------------AACATAT
CA----------------------------------------------------------
-TACAACTTTCAGCAACGGATCTCTTGGCTCTCGCATCGATGAAGAACGCAGCGAATTGC
GATAAGTAATGTGAATTGCAGATTTCCAGTGAATCATCGAATCTTTGAACGCATCTTGCG
CTCCTTGGTATTCCGAGGAGCATGCCTGTTTGAGTGTCA-TTTAATTATCAACCA-TCCC
TTTCTTT---CGAGGGGAGGGGATATGGCTTGGAGTTGGAGGTTGCTGGCGGTAC---TA
CCGTCAGCTCCTCTTAAATACATTAGCGATCGAGTTGG-----CTAGTCTTT-GACGTGC
ACGGCCTTGGACGTGATAATGATCGTCGTGGCTGGA
>taxa158
GACTGTCGCTGGCG-------------------TCTTCTCGCATGTGCAC--GTCCCTTT
GCTTTTACTCT-----------------ACACACCCGTGCACTTTTTGTAGATCCC----
------------------------------------------------------------
------------------------------------------------------------
------------------------------------------------------------
------------------------------------------------------------
-----------CCCT------CGAAAGAAGAG----------------------------
------------------------------------------------------------
------------------------------------------------------------
--------------------------------------GGATCTATGTCTTT-ATCATAT
CATCTCACA----TGTATGGCCAGAATGA-----------AAACATA--------ATAAA
ATACAACTTTCAGCAATGGATCTCTTGGTTCTCGCATCGATGAAGAACGCAGCGAATTGC
GATAAGTAATGTGAATTGCAGATTTCCAGTGAATCATCGAATCTTTGAACGCACCTTGCG
CTCCTTGGTATTCCGAGGAGCATGCCTGTTTGAGTGTCATTTGAATCATCAACCA-TGCT
TTCTTGA-------ACGGGAGAGCATGGATTGGAGTTGGGGGTTGCTGGCGTTCA-----
CCGTCAGCTCTCCTTAAATGCATTAGCGATCGAGTCGAG----CTAGTCTTTCGACGTGC
ACGGCCTTGGACGTGATAATGATCGTCCTGGCTGGA
>taxa160
-------------------------------------------------C--GTCCCTTT
GCTTTTACTCT-----------------ACACACCCGTGCACTTTTTGTAGATCCC----
------------------------------------------------------------
------------------------------------------------------------
------------------------------------------------------------
------------------------------------------------------------
-----------CCCT------CGAAAGAAGAG----------------------------
------------------------------------------------------------
------------------------------------------------------------
--------------------------------------GGATCTATGTCTTT-ATCATAT
CATCTCACA----TGTATGGCCAGAATGA-----------AAACATA--------ATAAA
ATACAACTTTCAGCAATGGATCTCTTGGTTCTCGCATCGATGAAGAACGCAGCGAATTGC
GATAAGTAATGTGAATTGCAGATTTCCAGTGAATCATCGAATCTTTGAACGCACCTTGCG
CTCCTTGGTATTCCGAGGAGCATGCCTGTTTGAGTGTCATTTGAATCATCAACCA-TGCT
TTCTTGA--------TGGGAGAGCATGGATTGGAGTTGGGGGTTGCTGGCATTCA-----
CCGTCAGCTCTCCTTAAATGCATTAGCGATCGAGTCGAG----CTAGTCTTTCGACGTGC
ACGGCCTTGGACGTGATAATGATCGTCCTGGCTGG-
>taxa161
GACTGTCGCTGGCG-------------------TCTTCTCGCATGTGCAC--GTCCCTTT
GCTTTTACTCT-----------------ACACACCCGTGCACTTTTTGTAGATCCC----
------------------------------------------------------------
------------------------------------------------------------
------------------------------------------------------------
------------------------------------------------------------
-----------CCCT------CGAAAGAAGAG----------------------------
------------------------------------------------------------
------------------------------------------------------------
--------------------------------------GGATCTATGTCTTT-ATCATAT
CATCTCACA----TGTATGGCCAGAATGA-----------AAACATA--------ATAAA
ATACAACTTTCAGCAATGGATCTCTTGGTTCTCGCATCGATGAAGAACGCAGCGAATTGC
GATAAGTAATGTGAATTGCAGATTTCCAGTGAATCATCGAATCTTTGAACGCACCTTGCG
CTCCTTGGTATTCCGAGGAGCATGCCTGTTTGAGTGTCATTTGAATCATCAACCA-TGCT
TTCTTGA-------ACGGGAGAGCATGGATTGGAGTTGGGGGTTGCTGGCGTTCA-----
CCGTCAGCTCTCCTTAAATGCATTAGCGATCGAGTCGAG----CTAGTCTTTCGACGTGC
ACGGCCTTGGACGTGATAATGATCGTCCTGGCTGGA
>taxa162
GACTGTGGCTGGCAAGGT---------------TCTCCTTGCATGTGCAC--GTCTCTC-
--------------------GTATCTACACACACCTGTGCACCTTTTGTAGATCCT----
------------------------------------------------------------
------------------------------------------------------------
------------------------------------------------------------
------------------------------------------------------------
-------------CT------CGAAAGAGTAG----------------------------
------------------------------------------------------------
------------------------------------------------------------
--------------------------------------CGATCTATGTTTTC-ATCACAT
CA---CACA-TGTCGTATGGCTAGAATG------------AAATCAT-----AACATGAA
ATACAACTTTCAGCAACGGATCTCTTGGCTCTCGCATCGATGAAGAACGCAGCGAATTGC
GATAAGTAATGTGAATTGCAGATTTCCAGTGAATCATCGAATCTTTGAACGCATCTTGCG
CTCCTTGGTATTCCGAGGAGCATGCCTGTTTGAGTGTCA-TTAAATTCTCAACCA-TCAC
CATCTGT---------------GGATGGGTTGGAGTTGGGAGTTGCTGGCGGGAA-----
ACGTCAGCTCTCCTTAAATGTATTAGCGATCGAGTTGG-----CTGGTCTTT-GACGCAC
ACGGCCTTGGACGTGATAATGATCGTCGTGGCTGGA
>taxa163
GACTGTGGCTGGCAAGGT---------------TCTCCTTGCATGTGCAC--GTCTCTC-
--------------------GTATCTACACACACCTGTGCACCTTTTGTAGATCCT----
------------------------------------------------------------
------------------------------------------------------------
------------------------------------------------------------
------------------------------------------------------------
-------------CT------CGAAAGAGTAG----------------------------
------------------------------------------------------------
------------------------------------------------------------
--------------------------------------CGATCTATGTTTTC-ATCACAT
CA---CACA-TGTCGTATGGCTAGAATG------------AAATCAT-----AACATGAA
ATACAACTTTCAGCAACGGATCTCTTGGCTCTCGCATCGATGAAGAACGCAGCGAATTGC
GATAAGTAATGTGAATTGCAGATTTCCAGTGAATCATCGAATCTTTGAACGCATCTTGCG
CTCCTTGGTATTCCGAGGAGCATGCCTGTTTGAGTGTCA-TTAAATTCTCAACCA-TCAC
CATCTGT---------------GGATGGGTTGGAGTTGGGAGTTGCTGGCGGGAA-----
ACGTCAGCTCTCCTTAAATGTATTAGCGATCGAGTTGG-----CTGGTCTTT-GACGCAC
ACGGCCTTGGACGTGATAATGATCGTCGTGGCTGGA
>taxa164
GACTGT-GCTGGCCGTTT------------GAATAAGACAGCATGTGCAC--GTCCCCTC
GTCTTCGTTCGTCTG-----TCGTATACCCACACCTGTGCACCAATTGTAGATCTTTCAA
CGTTAATGTCGATGGAAGTCCTTTATCTCGTCCTAACTTAGTTACTAGGCAGTCTTTCGA
AAGAGAGGCTGGCGAAAGCAAGCTAGAGGATCAAAGTTGATGTCGATGTCGACGGTAAAT
CCTTGATCTGATCAAGCTTAGTTACTAGGCAGTCTTTGAAAAGAGGCTGGCGAAAGCAAG
CAAGAAAGGCAATGTCGATGTCGATGTCGATGGTAAGTCCTTGATCTCGTCAAGCTTAGT
TACTAGGCAGTCTTT------TGAAAAAGAGACTGGCGAAAGCAAGCAGGAAAAGAGGAG
GATGAAAGTTGATGTTGATGTAGAGGGTAGAATCAAAGTTAATGTTAACGGAAGTCCTTG
ATGAGTTAGCTTAGTTACTAGGCAGTCTTTCGAAAGAGAGGCTGGCGAAAGCAAGCAAGC
AGAGGATGAAAGTTAATGTTGATGCTGATGATATCAATGGATCTATGTTTTC-AT--CAT
CA---CACACTATTGTATGGCCAGAATGTTTAT-------AAATAAA-------------
ATACAACTTTCAGCAATGGATCTCTTGGTTCTCGCATCGATGAAGAACGCAGCGAATTGC
GATAAGTAATGTGAATTGCAGATTTCCAGTGAATCATCGAATCTTTGAACGCATCTTGCG
CTCCTTGGTATTCCGAGGAGCATGCCTGTTTGAGTGTCA-TTTAATTATCAACCA-TCGT
TCTTTAG-----------TGAATGATGGCTTGGAGTTGGGGGTTGCTGGCGACGACCTGG
TTGTCAGCTCTCCTTAAAAGCATTAGCGATCGA------------AGTCTTTCGACATGC
ACGGCCATTGACGTGATAATGATCGTCGTGGCTGGA
>taxa165
GACTGT-GCTGGCCGTTT------------GAATAAGACAGCATGTGCAC--GTCCCCTC
GTCTTCGTTCGTCTG-----TCGTATACCCACACCTGTGCACCAATTGTAGATCTTTCAA
CGTTAATGTCGATGGAAGTCCTTTATGTCGTCCTAACTTAGTTACTAGGCAGTCTTTCGA
AAGAGAGGCTGGCGAAAGCAAGCTAGAGGATCAAAGTTGATGTCGATGTCGACGGTAAAT
CCTTGATCTGATCAAGCTTAGTTACTAGGCAGTCTTTGAAAAGAGGCTGGCGAAAGCAAG
CAAGAAAGGCAATGTCGATGTCGATGTCGATGGTAAGTCCTTGATCTCGTCAAGCTTAGT
TACTAGGCAGTCTTT------TGAAAAAGAGACTGGCGAAAGCAAGCAGGAAAAGAGGAG
GATGAAAGTTGATGTTGATGTAGAGGGTAGAATCAAAGTTAATGTTAACGGAAGTCCTTG
ATGAGTTAGCTTAGTTACTAGGCAGTCTTTCGAAAGAGAGGCTGGCGAAAGCAAGCAAGC
AGAGGATGAAAGTTAATGTTGATGCTGATGATATCAATGGATCTATGTTTTC-AT--CAT
CA---CACACTATTGTATGGCCAGAATGTTTAT-------AAATAAA-------------
ATACAACTTTCAGCAATGGATCTCTTGGTTCTCGCATCGATGAAGAACGCAGCGAATTGC
GATAAGTAATGTGAATTGCAGATTTCCAGTGAATCATCGAATCTTTGAACGCATCTTGCG
CTCCTTGGTATTCCGAGGAGCATGCCTGTTTGAGTGTCA-TTTAATTATCAACCA-TCGT
TCTTTAG-----------TGAATGATGGCTTGGAGTTGGGGGTTGCTGGCGACGACCTGG
TTGTCAGCTCTCCTTAAAAGCATTAGCGATCGA------------AGTCTTTCGACATGC
ACGGCCATTGACGTGATAATGATCGTCGTGGCTGGA
>taxa166
GACTGT-GCTGGCCGTTT------------GAATAAGACAGCATGTGCAC--GTCCCCTC
GTCTTCGTTCGTCTG-----TCGTATACCCACACCTGTGCACCAATTGTAGATCTTTCAA
CGTTAATGTCGATGGAAGTCCTTTATCTCGTCCTAACTTAGTTACTAGGCAGTCTTTCGA
AAGAGAGGCTGGCGAAAGCAAGCTAGAGGATCAAAGTTGATGTCGATGTCGACGGTAAAT
CCTTGATCTGATCAAGCTTAGTTACTAGGCAGTCTTTGAAAAGAGGCTGGCGAAAGCAAG
CAAGAAAGGCAATGTCGATGTCGATGTCGATGGTAAGTCCTTGATCTCGTCAAGCTTAGT
TACTAGGCAGTCTTT------TGAAAAAGAGACTGGMGAAMGCAAGCAGGARAAGAKGAG
GATGAAAGTTGATGTTGATGTAGAGGGTAGAATCAAAGTTAATGTTAACGGAAGTCCTTG
ATGAGTTAGCTTAGTTACTAGGCAGTCTTTCGAAAGAGAGGCTGGCGAAAGCAAGCAAGC
AGAGGATGAAAGTTAATGTTGATGCTGATGATATCAATGGATCTATGTTTTC-AT--CAT
CA---CACACTATTGTATGGCCAGAATGTTTAT-------AAATAAA-------------
ATACAACTTTCAGCAATGGATCTCTTGGTTCTCGCATCGATGAAGAACGCAGCGAATTGC
GATAAGTAATGTGAATTGCAGATTTCCAGTGAATCATCGAATCTTTGAACGCATCTTGCG
CTCCTTGGTATTCCGAGGAGCATGCCTGTTTGAGTGTCA-TTTAATTATCAACCA-TCGT
TCTTTAG-----------TGAATGATGGCTTGGAGTTGGGGGTTGCTGGCGACGACCTGG
TTGTCAGCTCTCCTTAAAAGCATTAGCGATCGA------------AGTCTTTCGACATGC
ACGGCCATTGACGTGATAATGATCGTCGTGGCTGGA
>taxa167
GACTGT-GCTGGCCGTTT------------GAATAAGACAGCATGTGCAC--GTCCCCTC
GTCTTCGTTCGTCTG-----TCGTATACCCACACCTGTGCACCAATTGTAGATCTTTCAA
CGTTAATGTCGATGGAAGTCCTTTATCTCGTCCTAACTTAGTTACTAGGCAGTCTTTCGA
AAGAGAGGCTGGCGAAAGCAAGCTAGAGGATCAAAGTTGATGTCGATGTCGACGGTAAAT
CCTTGATCTGATCAAGCTTAGTTACTAGGCAGTCTTTGAAAAGAGGCTGGCGAAAGCAAG
CAAGAAAGGCAAAGTCGATGTCGATGTCGATGGTAAGTCCTTGATCTCGTCAAGCTTAGT
TACTAGGCAGTCTTT------TGAAAAAGAGACTGGCGAAAGCAAGCAGGAAAAGAGGAG
GATGAAAGTTAATGTTGATGTAGAGGGTAGAATCAAAGTTAATGTTAACGGAAGTCCTTG
ATGAGTTAGCTTAGTTACTAGGCAGTCTTTCGAAAGAGAGGCTGGCGAAAGCAAGCAAGC
AGAGGATGAAAGTTAATGTTGATGCTGATGATATCAATGGATCTATGTTTTC-AT--CAT
CA---CACACTATTGTATGGCCAGAATGTTTAT-------AAATAAA-------------
ATACAACTTTCAGCAATGGATCTCTTGGTTCTCGCATCGATGAAGAACGCAGCGAATTGC
GATAAGTAATGTGAATTGCAGATTTCCAGTGAATCATCGAATCTTTGAACGCATCTTGCG
CTCCTTGGTATTCCGAGGAGCATGCCTGTTTGAGTGTCA-TTTAATTATCAACCA-TCGT
TCTTTAG-----------TGAATGATGGCTTGGAGTTGGGGGTTGCTGGCGACGACCTGG
TTGTCAGCTCTCCTTAAAAGCATTAGCGATCGA------------AGTCTTTCGACATGC
ACGGCCATTGACGTGATAATGATCGTCGTGGCTGGA
>w3048
---TGT-GCTGGCCATTTCGT-------TTGAATAACATGGCATGTGCAC--GTCCCCTC
GTCTTTCTTCGTCTG-----TCATATACCCACACTTGTGCACCAATCGTAGATCTTTCAA
TGTTAATGTTGATGGAAGTCC---------------------------------------
------------------------------------------------------------
------------------------------------------------------------
----------------------------------------TTGATCTCGTCAAGCTTAGT
TACTAGGCAGTCTTT------TGAAAAAGAGGCTGGCGAAAGCAAGCAGGAAAAGAAGAG
GATGAAAGTTAACATTGATGTAGAGGATAGAATCAATGTCAATGTCAATGGAAGTCCTTG
ATC--TTAGCTTAGTTACTAGGCAGTCTTTCGAAAGAAAGGCTGGCGAAAGCAAGC---T
AGAGGATGAAAGTTGATGTCGATGTTGATGACATCAATGGATCTATGTTTTC-AT--CAT
CA---CACACTATTGTATGGCCAGAATGTTTAT-------AAATAAA-------------
ATACAACTTTCAGCAATGGATCTCTTGGTTCTCGCATCGATGAAGAACGCAGCGAATTGC
GATAAGTAATGTGAATTGCAGATTTCCAGTGAATCATCGAATCTTTGAACGCATCTTGCG
CTCCTTGGTATTCCGAGGAGCATGCCTGTTTGAGTGTCA-TTTAATTATCAACCA-TCAT
TCTTTAG-----------GGAACGATGGCTTGGAGTTGGGAGTTGCTGGCGACACCCTGG
TTGTCAGCTCTCCTTAAATGCATTAGCGATCGAGTTGGACTATCAAGTCTTTCGACATGC
ACGGCCATTGACGTGATAATGATCGTCA--------
>w3049
----GT-GCTGGCCATTTCGT-------TTGAATAACATGGCATGTGCAC--GTCCCCTC
GTCTTTCTTCGTCTG-----TCATATACCCACACTTGTGCACCAATCGTAGATCTTTCAA
TGTTAATGTTGATGGAAGTCC---------------------------------------
------------------------------------------------------------
------------------------------------------------------------
----------------------------------------TTGATCTCGTCAAGCTTAGT
TACTAGGCAGTCTTT------TGAAAAAGAGGCTGGCGAAAGCAAGCAGGAAAAGAAGAG
GATGAAAGTTAACATTGATGTAGAGGATAGAATCAATGTCAATGTCAATGGAAGTCCTTG
ATC--TTAGCTTAGTTACTAGGCAGTCTTTCGAAAGAAAGGCTGGCGAAAGCAAGC---T
AGAGGATGAAAGTTGATGTCGATGTTGATGACATCAATGGATCTATGTTTTC-AT--CAT
CA---CACACTATTGTATGGCCAGAATGTTTAT-------AAATAAA-------------
ATACAACTTTCAGCAATGGATCTCTTGGTTCTCGCATCGATGAAGAACGCAGCGAATTGC
GATAAGTAATGTGAATTGCAGATTTCCAGTGAATCATCGAATCTTTGAACGCATCTTGCG
CTCCTTGGTATTCCGAGGAGCATGCCTGTTTGAGTGTCA-TTTAATTATCAACCA-TCAT
TCTTTA------------------------------------------------------
------------------------------------------------------------
------------------------------------
>w3049b
---TGT-GCTGGCCATTTCGT-------TTGAATAACATGGCATGTGCAC--GTCCCCTC
GTCTTTCTTCGTCTG-----TCATATACCCACACTTGTGCACCAATCGTAGATCTTTCAA
TGTTAATGTTGATGGAAGTCC---------------------------------------
------------------------------------------------------------
------------------------------------------------------------
----------------------------------------TTGATCTCGTCAAGCTTAGT
TACTAGGCAGTCTTT------TGAAAAAGAGGCTGGCGAAAGCAAGCAGGAAAAGAAGAG
GATGAAAGTTAACATTGATGTAGAGGATAGAATCAATGTCAATGTCAATGGAAGTCCTTG
ATC--TTAGCTTAGTTACTAGGCAGTCTTTCGAAAGAAAGGCTGGCGAAAGCAAGC---T
AGAGGATGAAAGTTGATGTCGATGTTGATGACATCAATGGATCTATGTTTTC-AT--CAT
CA---CACACTATTGTATGGCCAGAATGTTTAT-------AAATAAA-------------
ATACAACTTTCAGCAATGGATCTCTTGGTTCTCGCATCGATGAAGAACGCAGCGAATTGC
GATAAGTAATGTGAATTGCAGATTTCCAGTGAATCATCGAATCTTTGAACGCATCTTGCG
CTCCTTGGTATTCCGAGGAGCATGCCTGTTTGAGTGTCA-TTTAATTATCAACCA-TCAT
TCTTTAG-----------GGAACGATGGCTTGGAGTTGGGAGTTGCTGGCGACACCCTGG
TTGTCAGCTCTCCTTAAATGCATTAGCGATCGAGTTGGACTATCAAGTCTTTCGACATGC
ACGGCCATTGACGTGAT-------------------
