# Supplementary material for: Boletaceae in China: Taxonomy and phylogeny reveal a new genus, two new species, and a new record
Source: Front Microbiol. 2023 Feb 2;13:1052948. doi: 10.3389/fmicb.2022.1052948 (PMC9932287; doi:10.3389/fmicb.2022.1052948)
Supplement: Supplementary file 1 [file Data_Sheet_1.zip › Phylloporus/phylloporus_lsu.fas]

>taxa01
--------------------------------attttgaatctggcggtcgtcatggctg
tccgagttgtaatctagagaagcgtcttctgcgctggcccgtgtacaagtctcctggaag
ggagcgtcatagagggtgagaatcccgtctttgacacggagaatcagtgcgatgtgatgc
gctctcgacgagtcgagttgtttgggaatgcagctcaaatagggtggtaaattccatcta
aagctaaatacaggcgagagaccgatagcgaacaagtaccgtgagggaaagatgaaaaga
actttggaaagagagttaaacagtacgtgaaattgctgaaagggaaacgctcgatgtcag
tcgcgtccgccagggatcaaccttgcttcatcgctcggtgcatttcttggtcggacgggt
cagcatcagtttcgatcgtcgtagaacggtggagggaacgtggcacctctcgaggtgtgt
tatagccctctatcttatgcgtcggaagggactgaggaactcgacact-----------t
ctggtgtctaggatgctggcataatggccttgagcgacccgtcttgaaacacggaccaag
gagtctaacatgcctgcgagtgtttgggtgtcaaactcaagcgcgcaacgaaagtgaaag
tcgagatctttgtcatggagagcatcgacgcccggaccagagtctttgacgaaggatctg
cggtagagcatgtatgttgggacccgaaagatggtgaactatgcctgaatagggtgaagc
cagaggaaactctggtggaggctcgtagcgattctgacgtgcaaatcgatcgtcgaattt
ggg---------------------------------------------------------
-------------------
>taxa02
--------------------------------attttgaatctggcggtcatcatggctg
tccgagttgtaatctagagaagcgtcttctgcgctggcccgtgtacaagtctcctggaag
ggagcgtcatagagggtgagaatcccgtctttgacacggagaatcagtgcgatgtgatgc
gctctcgacgagtcgagttgtttgggaatgcagctcaaatagggtggtaaattccatcta
aagctaaatacaggcgagagaccgatagcgaacaagtaccgtgagggaaagatgaaaaga
actttggaaagagagttaaacagtacgtgaaattgctgaaagggaaacgctcgatgtcag
tcgcgtccgccagggatcaaccttgcttcatcgctcggtgcatttcttggtcggacgggt
cagcatcagtttcgatcgtcgtagaacggtggagggaacgtggcacctctcgaggtgtgt
tatagtcctctatcttatgcgtcggaagggactgaggaactcgacact-----------t
ctggtgtctaggatgctggcataatggccttgagcgacccgtcttgaaacacggaccaag
gagtctaacatgcctgcgagtgtttgggtgtcaaactcaagcgcgcaacgaaagtgaaag
tcgagatctttgtcatggagagcatcgacgcccggaccagagtctttgacgaaggatctg
cggtagagcatgtatgttgggacccgaaagatggtgaactatgcctgaatagggtgaagc
cagaggaaactctggtggaggctcgtagcgattctgacgtgcaaatcgatcgtcgaattt
ggg---------------------------------------------------------
-------------------
>taxa03
------------------------------------------------------------
----------------------------------tggaccgtgtacaagtctcctggaag
ggagcgtcatagagggtgagaatcccgtctttgacacggactgccagtgctatgtgatgc
gctctcgacgagtcgagttgtttgtgaatgcagctcaaaatgggtggtaaattccatcta
aagctaaatacaggcgagagaccgatagcgaacaagtaccgtgagggaaagacgaaaaga
actttggaaagagagttaaacagtacgtgaaattgctgaaagggaaacgcttgatgtcag
tcgcgttcgccagggatcaacctagcttgattgcttggtgcatttcttggtcgaacgggt
cagcatcagtttcgatcgaggtataatggcggagggaatgtggcacctctaggggtgtgt
tatagactttcgtcgtatgcttgggtggggactgaggaactcgacacagacttt-cnagt
cttgtgtctaggatgctggcataatggccttaagcgacccgtcttgaaacacggaccaag
gagtctaacatgcctgcgagtgtttgagtgtgaaa-------------------------
------------------------------------------------------------
------------------------------------------------------------
------------------------------------------------------------
------------------------------------------------------------
-------------------
>taxa04
--------------------------gctcaaattttgaatctggcggtccttgtggccg
tccgagttgtaatctagagaagcgtcttccgcgttggaccgtgtacaagtctcctggaag
ggagcgtcatagagggtgagaatcccgtctttgacacggactgccagtgctatgtgatgc
gctctcgacgagtcgagttgtttgtgaatgcagctcaaaatgggtggtaaattccatcta
aagctaaatacaggcgagagaccgatagcgaacaagtaccgtgagggaaagacgaaaaga
actttggaaagagagttaaacagtacgtgaaattgctgaaagggaaacgcttgatgtcag
tcgcgttcgccagggatcaacctagcttgattgcttggtgcatttcttggtcgaacgggt
cagcatcagtttcgatcgaggtataatggcggagggaatgtggcacctctaggggtgtgt
tatagactttcgtcgtatgcttgggtggggactgaggaactcgacacagacttt-ctagt
cttgtgtctaggatgctggcataatggccttaagcgacccgtcttgaaacacggaccaag
gagtctaacatgcctgcgagtgtttgagt-------------------------------
------------------------------------------------------------
------------------------------------------------------------
------------------------------------------------------------
------------------------------------------------------------
-------------------
>taxa05
tagtaactgcgagtgaagcgggaaaagctcaaattttgaatctggcggtccttgtggccg
tccgagttgtaatctagagaagcgtcttccgcgttggaccgtgtacaagtctcctggaag
ggagcgtcatagagggtgagaatcccgtctttgacacggactgccagtgctatgtgatgc
gctctcgacgagtcgagttgtttgtgaatgcagctcaaaatgggtggtaaattccatcta
aagctaaatacaggcgagagaccgatagcgaacaagtaccgtgagggaaagacgaaaaga
actttggaaagagagttaaacagtacgtgaaattgctgaaagggaaacgcttgatgtcag
tcgcgttcgccagggatcaacctagcttgattgcttggtgcatttcttggtcgaacgggt
cagcatcagtttcgatcgaggtataatggcggagggaatgtggcacctctaggggtgtgt
tatagactttcgtcgtatgcttgggtggggactgaggaactcgacacagacttt-ctagt
cttgtgtctaggatgctggcataatggccttaagcgacccgtcttgaaacacggaccaag
gagtctaacatgcctgcgagtgtttgagtgtgaaactcatgcgcgcaacgaaagtgaaag
tcgagatctctgtcatggagagcatcgatgcccggactggagtctttgacgaaagatctg
cggtagagcatgcatgttgggacccgaaagatggtgaactatgcctgaatagggtgaagc
cagaggaaactctggtggaggctcgtagcgattctgacgtgcaaatcgatcgtcgaattt
gggtataggggcgaaagactaatcgaaccatctagtagctggttcctgccgagctc----
-------------------
>taxa06
tagtaactgcgagtgaagcgggaaaagctcaaattttgaatctggcggtcctcgtggccg
tccgagttgtaatctagagaagcgtcttccgcgctggaccgtgtacaagtctcctggaag
ggagcgtcatagagggtgagaatcccgtcttcgacacggactgccagtgctatgtgatgc
gctctcgaagagtcgagttgtttgggaatgcagctcaaaatgggtggtaaattccatcta
aagctaaatacaggcgagagaccgatagcgaacaagtaccgtgagggaaagatgaaaaga
actttggaaagagagttaaacagtacgtgaaattgctgaaagggaaacgcttgatgtcag
tcttgtctgccaaggatcaaccttgcttcattgcttggtgcatttcttggtcggatgggt
cagcgtcagtttcggtcgaggtataatggcggagggaatgtggcacctctaggggtgtgt
tatagcctttggtcgtatgcttcggtagggattgaggaactcgacacggactttactagt
cttgtgtctaggatgctggcataatggccttaagcgacccgtcttgaaacacggaccaag
gagtctaacatgcctgcgagtgtttgggtgtaaaactcgagcgcgcaacgaaagtgaaag
tcgagatctctgtcatggagagcatcgacgcccggacccgagtctttgacaaaggatctg
cggtagagcatgcatgttgggacccgaaagatggtgaactatgcctgaatagggtgaagc
cagaggaaactctggtggaggctcgtagcgattctgacgtgcaaatcgatcgtcgaattt
gggtataggggcgaaagactaatcgaac--------------------------------
-------------------
>taxa07
tagtaactgcgagtgaagcgggaaaagctcaaattttgaatctggcggtccttgtggccg
tccgagttgtaatctagagaagcgtcttccgcgctggaccgtgtacaagtctcctggaag
ggagcatcatagagggtgagaatcccgtctttgacacggactgccagtgctatgtgatgc
gctctcgacgagtcgagttgtttgtgaatgcagctcaaaatgggtggtaaattccatcta
aagctaaatacaggcgagagaccgatagcgaacaagtaccgtgagggaaagacgaaaaga
actttgaaaagagagttaaacagtacgtgaaattgctgaaagggaaacgcttgatgtcag
tcgcgttcgccagggatcaaccttgcttcatcgcttggtgcatttcttggtcggacgggt
cagcatcagtttcgatcgaagtataatgggggagggaatgtggcacctctaggggtgtgt
tatagcctttcgtcgtatgcttcggtagggactgaggaactcgacacggactttactagt
cttgtgtctaggatgctggcataatggccttaagcgacccgtcttgaaacacggaccaag
gagtctaacatgcctgcgagtgtttgagtgtaaaactcttgcgcgcaatgaaagtgaaag
tcgagatctctgtcatggagagcatcgacgcccggaccagagtctctgacgatggatctg
cggtagagcatgcatgttgggacccgaaagatggtgaactatgcctgaatagggtgaagc
cagaggaaactctggtggaggctcgtagcgattctgacgtgcaaatcgatcgtcgaattt
gggtataggggcgaaagactaatcgaaccatctagtagctggttcctgccgaagtttccc
tcaggatagcagaaactca
>taxa08
tagtaactgcgagtgaagcgggaaaagctcaaattttgaatctggcggtcgttttggtcg
tccgagttgtaatctagagaagcgtcttccgcgctggaccgtgtacaagtctcctggaag
ggagcgtcatagagggtgagaatcccgtctttgacatggactgccagtgctatgtgatgc
gctctcgacgagtcgagttgtttgggaatgcagctcaaaatgggtggtaaattccatcta
aagctaaatacaggcgagagaccgatagcgaacaagtaccgtgagggaaagatgaaaaga
actttggaaagagagttaaacagtacgtgaaattgctgaaagggaaacgcttgatgtcag
tcgcgtcctccagggatcaaccttgcttaatcgctgggtgcatttcttggttggacgggt
cagcatcagtttctgtcgtcgtagaatggtctagggaatgtggcacctctaggggtgtgt
tatagccctgggtcgtatgcgtcggtggagactgaggaactcggcacg-actctcatggg
attgtgtctaggatgctggcataatggccttaagcgacccgtcttgaaacacggaccaag
gagtctaacatgcctgcgagtgtttgggtgtaaaactcgagcgcgaaatgaaagtgaaag
tcgagatctctgtcatggagagcatcgacgcccggaccagagtctttgacgaaggatctg
cggtagagcatgcatgttgggacccgaaagatggtgaactatgcctgaatagggtgaagc
cagaggaaactctggtggaggctcgtagcgattctgacgtgcaaatcgatcgtcgaattt
gggtat------------------------------------------------------
-------------------
>taxa09
tagtaactgcgagtgaagcgggaaaagctcaaattttgaatctggcggtcgttttggtcg
tccgagttgtaatctagagaagcgtcttccgcgctggaccgtgtacaagtctcctggaag
ggagcgtcatagagggtgagaatcccgtctttgacatggactgccagtgctatgtgatgc
gctctcgacgagtcgagttgtttgggaatgcagctcaaaatgggtggtaaattccatcta
aagctaaatacaggcgagagaccgatagcgaacaagtaccgtgagggaaagatgaaaaga
actttggaaagagagttaaacagtacgtgaaattgctgaaagggaaacgcttgatgtcag
tcgcgtcctccagggatcaaccttgcttaatcgctgggtgcatttcttggttggacgggt
cagcatcagtttctgtcgtcgtagaatggtctagggaatgtggcacctctgggggtgtgt
tatagccctgggtcatatgcgtcggtggagactgaggaactcggcacg-actctcatggg
attgtgtctaggatgctggcataatggccttaagcgacccgtcttgaaacacggaccaag
gagtctaacatgcctgcgagtgtttgggtgtaaaactcgagcgcgaaatgaaagtgaaag
tcgagatctctgtcatggagagcatcgacgcccggaccagagtctttgacgaaggatctg
cggtagagcatgcatgttgggacccgaaagatggtgaactatgcctgaatagggtgaagc
cagaggaaactctggtggaggctcgtagcgattctgacgtgcaaatcgat----------
------------------------------------------------------------
-------------------
>taxa11
tagtaactgcgagtgaagcgggaaaagctcaaattttgaatctggcggtcttgttggccg
cccgagttgtaatctagagaagcgtcttccgcgctggaccgtgtacaagtctcctggaag
ggagcgtcatagagggtgagaatcccgtctttgacacggaccgccagtgctatgtgatgc
gctctcgacgagtcgagttgtttgggaatgcagctcaaaatgggtggtaaattccatcta
aagctaaatacaggcgagagaccgatagcgaacaagtaccgtgagggaaagatgaaaaga
actttggaaagagagttaaacagtacgtgaaattgctgaaagggaaacgcttgatgtcag
tcgcgtccgccagggatcaaccttgccttaccgctgggtgcatttcttggtcggacgggt
cagcatcggtttcgatcgtcgcagaatgttcaagggaacgtggcacctctaggggtgtgt
tatagcctttggtcgtatgcgtcagtggggaccgaggaactcggcacg-accttg--ggt
ctcgtgtctaggatgctggcataatggccttaagcgacccgtcttgaaacacggaccaag
gagtctaacatgcctgcgagtgtttgggtgtaaaactcgagcgcgcaatgaaagtgaaag
tcgagatctctgtcatggagagcatcgacgcccggactggagtctttgacgaaggatctg
cggtagagcatgcatgttgggacccgaaagatggtgaactatgcctgaatagggtgaagc
cagaggaaactctggtggaggctcgtagcgattctgacgtgcaaatcgatcgtcgaattt
gggtataggggcgaaagactaatcgaaccatctagtagctggttcctgccgaagtttccc
tcaggatagcagaaactca
>taxa12
tagtaactgcgagtgaagcgggaaaagctcaaattttgaatctggcggtcttgttggccg
cccgagttgtaatctagagaagcgtcttccgcgctggaccgtgtacaagtctcctggaag
ggagcgtcatagagggtgagaatcccgtctttgacacggaccgccagtgctatgtgatgc
gctctcgacgagtcgagttgtttgggaatgcagctcaaaatgggtggtaaattccatcta
aagctaaatacaggcgagagaccgatagcgaacaagtaccgtgagggaaagatgaaaaga
actttggaaagagagttaaacagtacgtgaaattgctgaaagggaaacgcttgatgtcag
tcgcgtccgccagggatcaaccttgccttaccgctgggtgcatttcttggtcggacgggt
cagcatcggtttcgatcgtcgcagaatgttcaagggaacgtggcacctctaggggtgtgt
tatagcctttggtcgtatgcgtcagtggggaccgaggaactcggcacg-accttg--ggt
ctcgtgtctaggatgctggcataatggccttaagcgacccgtcttgaaacacggaccaag
gagtctaacatgcctgcgagtgtttgggtgtaaaactcgagcgcgcaatgaaagtgaaag
tcgagatctctgtcatggagagcatcgacgcccggactggagtctttgacgaaggatctg
cggtagagcatgcatgttgggacccgaaagatggtgaactatgcctgaatagggtgaagc
cagaggaaactctggtggaggctcgtagcgattctgacgtgcaaatcgatcgtcgaattt
gggtataggggcgaaagactaatcgaaccatctagtagctggttcctgccgaagtttccc
tcaggatagcagaaactca
>taxa13
tagtaactgcgagtgaagcgggaaaagctcaaattttgaatctggcggtcttgttggccg
tccgagttgtaatctagagaagcgtcttccgcgctggaccgtgtacaagtctcctggaag
ggagcgtcatagagggtgagaatcccgtctttgacacggaccgccagtgctatgtgatgc
gctctcgacgagtcgagttgtttgggaatgcagctcaaaatgggtggtaaattccatcta
aagctaaatacaggcgagagaccgatagcgaacaagtaccgtgagggaaagatgaaaaga
actttggaaagagagttaaacagtacgtgaaattgctgaaagggaaacgcttgatgtcag
tcgcgtccgccagggatcaaccttgccttaccgctgggtgcatttcttggtcggacgggt
cagcatcggtttcgatcgtcgtagaatgttcaagggaacgtggcacctctaggggtgtgt
tatagcctttggtcgtatgcgtcggtggggaccgaggaactcggcacg-accttg--ggt
ctcgtgtctaggatgctggcataatggccttaagcgacccgtcttgaaacacggaccaag
gagtctaacatgcctgcgagtgtttgggtgtaaaactcgagcgcgcaatgaaagtgaaag
tcgagatctctgtcatggagagcatcgacgcccggaccggagtctttgacgaaggatctg
cggtagagcatgcatgttgggacccgaaagatggtgaactatgcctgaatagggtgaagc
cagaggaaactctggtggaggctcgtagcgattctgacgtgcaaatcgatcgtcgaattt
gggtataggggcgaaagactaatcgaaccat-----------------------------
-------------------
>taxa14
tagtaactgcgagtgaagcgggaaaagctcaaattttgaatctggcggtcttgttggccg
cccgagttgtaatctagagaagcgtcttccgcgctggaccgtgtacaagtctcctggaag
ggagcgtcatagagggtgagaatcccgtctttgacanggaccgccagtgctatgtgatgc
gctctcgacgagtcgagttgtttgggaatgcagctcaaaatgggtggtaaattccatcta
aagctaaatacaggcgagagaccgatagcgaacaagtaccgtgagggaaagatgaaaaga
actttggaaagagagttaaacagtacgtgaaattgctgaaagggaaacgcttgatgtcag
tcgcgtccgccagggatcaaccttgccttaccgctgggtgcatttcttggtcggacgggt
cagcatcggtttcgatcgtcgcagaatgttcaagggaacgtggcacctctaggggtgtgt
tatagcctttggtcgtatgcgtcagtggggaccgaggaactcggcacg-accttg--ggt
ctcgtgtctaggatgctggcataatggccttaagcgacccgtcttgaaacacggaccaag
gagtctaacatgcctgcgagtgtttgggtgtaaaactcgagcgcgcaatgaaagtgaaag
tcgagatctctgtcatggagagcatcgacgcccggactggagtctttgacgaaggatctg
cggtagagcatgcatgttgggacccgaaagatggtgaactatgcctgaatagggtgaagc
cagaggaaactctggtggaggctcgtagcgattctgacgtgcaaatcgatcgtcgaattt
gggtataggggcgaaagactaatcgaaccatctagtagctggttctgc------------
-------------------
>taxa16
tagtaactgcgagtgaagagggaaaagctcaaattttgaatctggcggtcctcgtggccg
tccgagttgtaatctagagaagcgtcttccgcgctggaccgtgtacaagtctcctggaag
ggagcgtcatagagggtgagaatcccgtctctgacacggactgccagtgctatgtgatgc
gctctcgaagagtcgagttgtttgggaatgcagctcaaaatgggtggtaaattccatcta
aagctaaatacaggcgagagaccgatagcgaacaagtaccgtgagggaaagatgaaaaga
actttggaaagagagttaaacagtacgtgaaattgctgaaagggaaacgcttgatgtcag
tcgcgtccgccagggatcaaccttgcttcttcgctgggtgcatttcttggtcggacgggt
cagcatcggtttcgatcgtcgtagaatggtcgagggaacgtggcacctctaggggtgtgt
tatagccctcggtcgtatgcgtcggtagggaccgaggaactcggcatgaaccttac-ggt
c-agtgtctaggatgctggcataatggccttaagcgacccgtcttgaaacacggaccaag
gagtctaacatgcctgcgagtgttcgggtggaaaactcgagcgcgcaacgaaagtgaaag
tcgagatctctgtcgtggagagcatcgacgcccggaccagagtctttgacgaaggatctg
cggtagagcatgcatgttgggacccgaaagatggtgaactatgcctgaatagggtgaagc
cagaggaaactctggtggaggctcgtagcgattctgacgtgcaaatcgatcgtcgaattt
gggtataggggcgaaagactaatcgaaccatctagtagctggttcctgccgaagtttccc
tcaggatagcagaaactca
>taxa17
tagtaactgcgagtgaagcgggaaaagctcaaattttgaatctggcggtcttcttggtcg
tccgagttgtaatctagagaagcgtcttccgcgctggaccgtgtacaagtctcctggaag
ggagcatcatagagggtgagaatcccgtctttgacacggacgcccagtgctatgtgatgc
gctctcgacgagtcgagttgtttgggaatgcagctcaaaatgggtggtaaattccatcta
aagctaaatacaggcgagagaccgatagcgaacaagtaccgtgagggaaagatgaaaaga
actttggaaagagagttaaacagtacgtgaaattgctgaaagggaaacgcttgatgtcag
tcgcgtccgccagggatcaaccttgctttatcgctgggtgcatttcttggtcggacgggt
cagcatcagtttcgatcgtcgtagaatggccgagggaatgtggcaccccttggggtgtgt
tatagccttgggtcgtatgcgtcgatggggactgaggtactcggcacg-accctgc-ggt
ctggtgtctaggatgctggcataatggccttaagcgacccgtcttgaaacacggaccaag
gagtctaacatgcctgcgagtgtttgggtggaaaactcgagcgcgcaacgaaagtgaaag
tcgagatctctgtcatggagagcatcgacgcccggaccagagtctttgacgaaggatctg
cggtagagcatgcatgttgggacccgaaagatggtgaactatgcctgaatagggtgaagc
cagaggaaactctggtggaggctcgtagcgattctgacgtgcaaatcgatcgtcgaattt
gggtataggggcgaaagactaatcgaaccatctagtagctggttcctgccgaagtttccc
tcaggatagcagaaactca
>taxa18
tagtaactgcgagtgaagcgggaaaagctcaaatttcgaatctggcggtcttcttggycg
tccgagttgtaatctagagaagcgtcttccgcgctggaccgtgtacaagtctcctggaag
ggagcatcatagagggtgagaatcccgtctttgacacggacgcccagtgctatgtgatgc
gctctcgacgagtcgagttgtttgggaatgcagctcaaaatgggtggtaaattccatcta
aagctaaatacaggcgagagaccgatagcgaacaagtaccgtgagggaaagatgaaaaga
actttggaaagagagttaaacagtacgtgaaattgctgaaagggaaacgcttgatgtcag
tcgcgtccgccagggatcaaccttgctttatcgctgggtgcatttcttggtcggaygggt
cagcatcagtttcgatcgtcgtagaatggccgagggaatgtggcaccccttggggtgtgt
tatagccttgggtcgtatgcgtcgatggggactgaggtactcggcacg-accctgc-ggt
ctggtgtctaggatgctggcataatggccttaagcgacccgtcttgaaacmcggaccaag
gagtytaacatgcctgcgagtgtttgggtggaaaactcgagcgcgcaacgaaagtgaaag
tcgagatctctgtcatggagagcatcgacgcccggaccagagtctttgacgaaggatctg
cggtagagcatgcatgttgggacccgaaagatggtgaactatgcctgaatagggtgaagc
cagaggaaactctggtggaggctcgtagcgattctgacgtgcaaatcgatcgtcgaattt
gggtataggggcgaaagactaatcgaaccatctagtagctggatcctgccgaagt-----
-------------------
>taxa19
tagtaactgcgagtgaagcgggaaaagctcaaattttgaatctggcggtcgttgaggccg
tccgagttgtaatctagagaagcgtcttccgcgctggaccgtgtacaagtctcctggaag
ggagcgtcatagagggtgagaatcccgtctttgacacggaccgccagtgctatgtgatgc
gctctcgacgagtcgagttgtttgtgaatgcagctcaaaatgggtggtaaattccatcta
aagctaaatatgggcgagagaccgatagcgaacaagtaccgtgagggaaagacgaaaaga
actttggaaagagagttaaacagtacgtgaaattgctgaaagggaaacgcttgatgtcag
tcgcgttcgccagggatcaacctagcttcatcgctcggtgcatttcttggtggaacgggt
cagcgtcagtttcgatcgaggtataatggcaaaggtaatgtggcacccctaggggtgtgt
tatagaccttggtcgtatgcttgggtggggactgaggaactcgacacggactttgctagt
cttgtgtctaggatgctggcataatggccttaagcgacccgtcttgaaacacggaccaag
gagtctaacatgcctgcgagtgttcgagtgagaaactcgtgcgcggaacgaaagtgaaag
tcgagatctctgtcatggagagcatcgacgcccggaccagagtctttgacgaaggatctg
cggtagagcatgcatgttgggacccgaaagatggtgaactatgcctgaatagggtgaagc
cagaggaaactctggtggaggctcgtagcgattctgacgtgcaaatcgatcgtcgaattt
gggtataggggcgaaagactaatcgaaccatctagtagctggttcctgccgaagtttccc
tcaggatagcagaaactcg
>taxa20
tagtaactgcgagtgaagcgggaaaagctcaaattttgaatctggcggtcgttgaggccg
tccgagttgtaatctagagaagcgtcttccgcgctggaccgtgtacaagtctcctggaag
ggagcgtcatagagggtgagaatcccgtctttgacacggaccgccagtgctatgtgatgc
gctctcgacgagtcgagttgtttgtgaatgcagctcaaaatgggtggtaaattccatcta
aagctaaatatgggcgagagaccgatagcgaacaagtaccgtgagggaaagacgaaaaga
actttggaaagagagttaaacagtacgtgaaattgctgaaagggaaacgcttgatgtcag
tcgcgttcgccagggatcaacctagcttcatcgctcggtgcatttcttggtggaacgggt
cagcgtcagtttcgatcgaggtataatggcaaaggtaatgtggcacccctaggggtgtgt
tatagaccttggtcgtatgcttgggtggggactgaggaactcgacacggactttgctagt
cttgtgtctaggatgctggcataatggccttaagcgacccgtcttgaaacacggaccaag
gagtctaacatgcctgcgagtgttcgagtgagaaactcgtgcgcggaacgaaagtgaaag
tcgagatctctgtcatggagagcatcgacgcccggaccagagtctttgacgaaggatctg
cggtagagcatgcatgttgggacccgaaagatggtgaactatgcctgaatagggtgaagc
cagaggaaactctggtggaggctcgtagcgattctgacgtgcaaatcgatcgtcgaattt
gggtataggggcgaaagactaatcgaaccatctagtagctggttcctgccgaagtttccc
tcaggatagcagaaactcg
>taxa21
tagtaactgcgagtgaagcgggaaaagctcaaattttgaatctggccgtcgttgaggccg
tccgagttgtaatctagagaagcgtcttccgcgctggaccgtgtacaagtctcctggaag
ggagcgtcatagagggtgagaatcccgtctttgacacggactgccagtgctatgtgatgc
gctctcgacgagtcgagttgtttgtgaatgcagctcaaaatgggtggtaaattccatcta
aagctaaatatgggcgagagaccgatagcgaacaagtaccgtgagggaaagacgaaaaga
actttggaaagagagttaaacagtacgtgaaattgctgaaagggaaacgcttgatgtcag
tcgcgttcgccagggatcaacctagcttcatcgctcggtgcatttcttggtggaacgggt
cagcgtcagtttcgatcgaggtataatggcaaaggtaatgtggcacccctaggggtgtgt
tatagaccttggtcgtatgcttgggtggggactgaggaactcgacacggactttgctagt
cttgtgtctaggatgctggcataatggccttaagcgacccgtcttgaaacacggaccaag
gagtctaacatgcctgcgagtgttcgagcgataaactcgtgcgcggaacgaaagtgaaag
tcgagatctctgtcatggagagcatcgacgcccggaccagagtctttgacgaaggatctg
cggtagagcatgcatgttgggacccgaaagatggtgaactatgcctgaatagggtgaagc
cagaggaaactctggtggaggctcgtagcgattctgacgtgcaaatcgatcgtcgaattt
gggtataggggcgaaagactaatcgaaccatctagtagctggttcctgccgaagtttccc
tcaggatagcagaaactcg
>taxa22
tagtaactgcgagtgaagcgggaaaagctcaaattttgaatctggcggtcgtcgaggccg
tccgagttgtaatctagagaagcgtcttccgcgctggaccgtgtacaagtctcctggaag
ggagcgtcatagagggtgagaatcccgtctttgacacggactgccagtgctatgtgatgc
gctctcgacgagtcgagttgtttgtgaatgcagctcaaaatgggtggtaaattccatcta
aagctaaatatgggcgagagaccgatagcgaacaagtaccgtgagggaaagacgaaaaga
actttggaaagagagttaaacagtacgtgaaattgctgaaagggaaacgcttgatgtcag
tcgcgttcgccagggatcaacctagcttcatcgctcggtgcatttcttggtcgaacgggt
cagcgtcagtttcgatcgaggtataatggcaaaggtaatgtggcacccctaggggtgtgt
tatagaccttggtcgtatgcttgggtggggactgaggaactcgacacggactttgctagt
cttgtgtctaggatgctggcataatggccttaagcgacccgtcttgaaacacggaccaag
gagtctaacatgcctgcgagtgttcgagcgataaactcgtgcgcggaacgaaagtgaaag
tcgagatctctgtcatggagagcatcgacgcccggaccagagtctttgacgaaggatctg
cggtagagcatgcatgttgggacccgaaagatggtgaactatgcctgaatagggtgaagc
cagaggaaactctggtggaggctcgtagcgattctgacgtgcaaatcgatcgtcgaattt
gggtataggggcgaaagactaatcgaaccatctagtagctggttcctgccgaagtttccc
tcaggatagcagaaactcg
>taxa23
--------------------------gctcaaattttgaatctggcggtcgttgaggccg
tccgagttgtaatctagagaagcgtcttccgcgctggaccgtgtacaagtctcctggaag
ggagcgtcatagagggtgagaatcccgtctttgacacggactgccagtgctatgtgatgc
gctctcgacgagtcgagttgtttgtgaatgcagctcaaaatgggtggtaaattccatcta
aagctaaatatgggcgagagaccgatagcgaacaagtaccgtgagggaaagacgaaaaga
actttggaaagagagttaaacagtacgtgaaattgctgaaagggaaacgcttgatgtcag
tcgcgttcgccagggatcaacctagcttcatcgctcggtgcatttcttggtggaac----
------------------------------------------------------------
------------------------------------------------------------
------------------------------------------------------------
------------------------------------------------------------
------------------------------------------------------------
------------------------------------------------------------
------------------------------------------------------------
------------------------------------------------------------
-------------------
>taxa24
tagtaactgcgagtgaagcgggaaaagctcaaattttgaatctggcggtcgttgaggccg
tccgagttgtaatctagagaagcgtcttccgcgctggaccgtgtacaagtctcctggaag
ggagcgtcatagagggtgagaatcccgtctttgacacggactgccagtgctatgtgatgc
gctctcgacgagtcgagttgtttgtgaatgcagctcaaaatgggtggtaaattccatcta
aagctaaatatgggcgagagaccgatagcgaacaagtaccgtgagggaaagacgaaaaga
actttggaaagagagttaaacagtacgtgaaattgctgaaagggaaacgcttgatgtcag
tcgcgttcgccagggatcaacctagcttcatcgctcggtgcatttcttggtggaacgggt
cagcgtcagtttcgatcgaggtataatggcaaaggtaatgtggcacccctaggggtgtgt
tatagaccttggtcgtatgcttgggtggggactgaggaactcgacacggactttgctagt
cttgtgtctaggatgctggcataatggccttaagcgacccgtcttgaaacacggaccaag
gagtctaacatgcctgcgagtgttcgagcgataaactcgtgcgcggaacgaaagtgaaag
tcgagatctctgtcatggagagcatcgacgcccggaccagagtctttgacgaaggatctg
cggtagagcatgcatgttgggacccgaaagatggtgaactatgcctgaatagggtgaagc
cagaggaaactctggtggaggctcgtagcgattctgacgtgcaaatcgatcgtcgaattt
gggtataggggcgaaagactaatcgaaccatctagtagctggttcctgccgaagtccttc
t------------------
>taxa26
tagtaactgcgagtgaagcgggaaaagctcaaattttgaatctggcggtcctcgtggccg
tccgagttgtaatctagagaagcgtcttccgcgctggaccgtgtacaagtctcctggaag
ggagcgtcatagagggtgagaatcccgtctttgacacggactgccagtgctatgtgatgc
gctctcgacgagtcgagttgtttgtgaatgcagctcaaaatgggtggtaaattccatcta
aagctaaatatgggcgagagaccgatagcgaacaagtaccgtgagggaaagacgaaaaga
actttggaaagagagttaaacagtacgtgaaattgctgaaagggaaacgcttgatgtcag
tcgcgttcgccagggatcaacctagcttcgttgcttggtgcatttcttggttggacgggt
cagcatcagtttcgatcgaggtataatggcggagggaatgtggcacctctaggggtgtgt
tatagactttcgtcgtatgcttgggtagggactgaggaactcgacacggactttgctagt
cttgtgtctaggatgctggcataatggccttaagcgacccgtcttgaaacacggaccaag
gagtctaacatgcgtgcgagtgttcgagtggtaaactcgtgcgcgcaacgaaagtgaaag
tcgagatctctgtcatggagagcatcgacgcccggaccagagtctttgacgaaggatctg
cggtagagcatgcatgttgggacccgaaagatggtgaactatgcctgaatagggtgaagc
cagaggaaactctggtggaggctcgtagcgattctgacgtgcaaatcgatcgtcgaattt
gggtataggggcgaaagactaatcgaaccatctagtagctggttcctgccgaagtttccc
tcaggatagcagaaactca
>taxa27
tagtaactgcgagtgaagcgggaaaagctcaaattttgaatctggcggtcctcgtggccg
tccgagttgtaatctagagaagcgtcttccgcgctggaccgtgtacaagtctcctggaag
ggagcgtcatagagggtgagaatcccgtctttgacacggactgccagtgctatgtgatgc
gctctcgacgagtcgagttgtttgtgaatgcagctcaaaatgggtggtaaattccatcta
aagctaaatatgggcgagagaccgatagcgaacaagtaccgtgagggaaagacgaaaaga
actttggaaagagagttaaacagtacgtgaaattgctgaaagggaaacgcttgatgtcag
tcgcgttcgccagggatcaacctagcttcgttgcttggtgcatttcttggttggacgggt
cagcatcagtttcgatcgaggtataatggcggagggaatgtggcacctctaggggtgtgt
tatagactttcgtcgtatgcttgggtagggactgaggaactcgacacggactttgctagt
cttgtgtctaggatgctggcataatggccttaagcgacccgtcttgaaacacggaccaag
gagtctaacatgcgtgcgagtgttcgagtggtaaactcgtgcgcgcaacgaaagtgaaag
tcgagatctctgtcatggagagcatcgacgcccggaccagagtctttgacgaaggatctg
cggtagagcatgcatgttgggacccgaaagatggtgaactatgcctgaatagggtgaagc
cagaggaaactctggtggaggctcgtagcgattctgacgtgcaaatcgatcgtcgaattt
gggtataggggcgaaagactaatcgaaccatctagtagctggttcctgccgaagtttccc
tcaggatagcagaaactca
>taxa28
tagtaactgcgagtgaagcgggaaaagctcaaattttgaatctggcggtcctcgtggccg
tccgagttgtaatctagagaagcgtcttccgcgctggaccgtgtacaagtctcctggaag
ggagcgtcatagagggtgagaatcccgtctttgacacggactgccagtgctatgtgatgc
gctctcgacgagtcgagttgtttgtgaatgcagctcaaaatgggtggtaaattccatcta
aagctaaatatgggcgagagaccgatagcgaacaagtaccgtgagggaaagacgaaaaga
actttggaaagagagttaaacagtacgtgaaattgctgaaagggaaacgcttgatgtcag
tcgcgttctccagggatcaacctagcttcgttgcttggtgcatttcttggttggacgggt
cagcatcagtttcgatcgaggtataatggcggagggaatgtggcacctctaggggtgtgt
tatagactttcgtcgtatgcttgggtagggactgaggaactcgacacggactttgctagt
cttgtgtctaggatgctggcataatggccttaagcgacccgtcttgaaacacggaccaag
gagtctaacatgcgtgcgagtgttcgagtggtaaactcgtgcgcgcaacgaaagtgaaag
tcgagatctctgtcatggagagcatcgacgcccggaccagagtctttgacgaaggatctg
cggtagagcatgcatgttgggacccgaaagatggtgaactatgcctgaatagggtgaagc
cagaggaaactctggtggaggctcgtagcgattctgacgtgcaaatcgatcgtcgaattt
gggtataggggcgaaagactaatcgaaccatctagtagctggttcctgccga--------
-------------------
>taxa29
tagtaactgcgagtgaagagggaaaagctcaaattttgaatctggcggtcctcgaggccg
tccgagttgtaatctagagaagcgtcttccgcgctggaccgtgtacaagtctcctggaag
ggagcatcatagagggtgagaatcccgtctttgacacggactgccagggctatgtgatgc
gctctcgaagagtcgagttgtttgggaatgcagctcaaaatgggtggtaaattccatcta
aagctaaatacatgcgagagaccgatagcgaacaagtaccgtgagggaaagatcaaaaga
actttggaaagagagttaaacagtacgtgaaattgctgaaagggaaacgcttgatgtcag
tcgcgtccgccagggatcaaccttgc---attgctgggcgcaattcttggtaggacgggt
cagcgtcagtttcgatcgtcgcataatggtcaagggaatgtggcacctctaggggtgtgt
tatagccctgggtcgtatgggtcggtagggactgaggaactcggcactaaccttgcgggt
-gtgtgtctaggatgctggcataatggccttaagcgacccgtcttgaaacacggaccaag
gagtctaacatgcctgcgagtgtttgggtgtaaaactcgagcgcgcaacgaaagtgaaag
tcgagatctctgtcatggagagcatcgacgcccggacccgagtctttgacaaaggatctg
cggtagagcatgcatgttgggacccgaaagatggtgaactatgcctgaatagggtgaagc
cagaggaaactctggtggaggctcgtagcgattctgacgtgcaaatcgatcgtcgaattt
gggtataggggcgaaagactaatcgaaccatctagtagctggttcctgccgaagtttccc
tcaggatagcagaaactca
>taxa30
-----------agtgaagagggaaaagctcaaattttaaatctggcggtcctttcggtcg
tccgagttgtaatctagagaagcgtcttccgcgctggaccgtgtacaagtctcctggaag
ggagcatcatagagggtgagaatcccgtctttgacacggactaccagtgctatgtgatgc
gctctcgacgagtcgagttgtttgggaatgcagctcaaaatgggtggtaaattccatcta
aagctaaatacaggcgagagaccgatagcgaacaagtaccgtgagggaaagatgaaaaga
actttggaaagagagttaaacagtacgtgaaattgctgaaagggaaacgcttgatgtcag
tcacgtctgtcaaggatcaaccttgctttattgctgggtgcatttcttgatcggacgggt
cagcatcagtttcgatcgtcgtagaatggtcaagggaaagtggcacctctaggggtgtgt
tatagccctcggtcgtatgcgtcgatagggactgaggaactcggcacgaccttctcg-gt
ctggtgtctaggatgctggcataatggccttaagcgacccgtcttgaaacacggaccaag
gagtctaacatgcctgcgagtgtttgggtggaaaactcgagcgcgcaatgaaagtgaaag
tcgagatctctgtcgtggagagcatcgacgcccggaccagagtctttgacaaaggatctg
cggtagagcatgcatgttgggacccgaaagatggtgaactatgcctgaatagggtgaagc
cagaggaaactctggtggaggctcgtagcgattctgacgtgcaaatcgatcgtcgaattt
gggtataggggcgaaagactaatcgaac--------------------------------
-------------------
>taxa31
tagtaactgcgagtgaagagggaaaagctcaaattttaaatctggcggtcctttcggtcg
tccgagttgtaatctagagaagcgtcttccgcgctggaccgtgtacaagtctcctggaag
ggagcatcatagagggtgagaatcccgtctttgacacggactaccagtgctatgtgatgc
gctctcgacgagtcgagttgtttgggaatgcagctcaaaatgggtggtaaattccatcta
aagctaaatacaggcgagagaccgatagcgaacaagtaccgtgagggaaagatgaaaaga
actttggaaagagagttaaacagtacgtgaaattgctgaaagggaaacgcttgatgtcag
tcacgtctgtcaaggatcaaccttgctttattgctgggtgcatttcttgatcggacgggt
cagcatcagtttcgatcgtcgtagaatggtcaagggaaagtggcacctctaggggtgtgt
tatagccctcggtcgtatgcgtcgatagggactgaggaactcggcacgaccttctcg-gt
ctggtgtctaggatgctggcataatggccttaagcgacccgtcttgaaacacggaccaag
gagtctaacatgcctgcgagtgtttgggtggaaaactcgagcgcgcaatgaaagtgaaag
tcgagatctctgtcgtggagagcatcgacgcccggaccagagtctttgacaaaggatctg
cggtagagcatgcatgttgggacccgaaagatggtgaactatgcctgaatagggtgaagc
cagaggaaactctggtggaggctcgtagcgattctgacgtgcaaatcgatcgtcgaattt
gggtataggggcgaaag-------------------------------------------
-------------------
>taxa32
------ctgcgagtgaaccgggaagagctcaaattttgaatctggtagtcttt-tgactg
cccgagttgtaatctagagaagcgttttccgcgctggaccgtgtacaagtctcctggaag
ggagcgtcatagagggtgagaatcccgtctttgacacggactaccagtgctatgtgatgc
gctctcgacgagtcgagttgtttgggaatgcagctcaaaatgggtggtaaattccatcta
aagctaaatacaggcgagagaccgatagcgaacaagtaccgtgagggaaagatgaaaaga
actttggaaagagagttaaacagtacgtgaaattgctgaaagggaaacgcttgatgtcag
tcgcatcggccagggatcaaccttgcggtctcgctgggtgcatttcctggtc-gatgggt
cagcatcagtttctgtcaccgtacaatggcaaaaggaatgtggcactttcgggagtgtgt
tatagcctttcgtcatatgcgatggttgggactgaggaactcggcacgac-ttc---ggt
c-tgtgtctaggatgctggcataatggccttaagcgacccgtcttgaaacacggaccaag
gagtctaacatgcctgcgagtgtttgggtggcaaacccgggcgcgtaatgaaagtgaaag
tcgagacctctgtcgtggagggcatcgacgcccggacctgagtctttgacgacggatctg
cggtagagcatgtatgttgggacccgaaagatggtgaactatgcctgaatagggtgaagc
cagaggaaactctggtggaggctcgtagcgattctgacgtgcaaatcgatcgtcgaattt
gggtataggggcgaaagactaatcgaaccatctagtagctggttcctgccgaagtttccc
tcaggaa------------
>taxa33
tagtaactgcgagtgaagcgggaaaagctcaaattttgaatctggcggtcttcatggctg
tccgagttgtaatctagagaagcgtcttccgcgctggaccgtgtacaagtctcctggaag
ggagcgtcatagagggtgagaatcccgtctttgacacggactgccagtgctatgtgatgc
gctctcgacgagtcgagttgtttgggaatgcagctcaaaatgggtggtaaattccatcta
aagctaaatacaggcgagagaccgatagcgaacaagtaccgtgagggaaagatgaaaaga
actttggaaagagagttaaacagtacgtgaaattgctgaaagggaaacgcttgatgtcag
tcacgtccgccagggatcaaccttgctttatcgttgggtgcatttcttggttggatgggt
cagcatcggtttcgatcgtcgtagaatggccaagggaacgtggcacctctaggggtgtgt
tatagcctttggtcgtatgcgtcgatggggactgaggaactcggcacgaccct-catggt
ttcgtgtctaggatgctggcataatggccttaagcgacccgtcttgaaacacggaccaag
gagtctaacatgcctgcgagtgtttgggtggaaaactcgagcgcgcaatgaaagtgaaag
tcgagatctctgtcatggagagcatcgacgcccggaccagagtctttgacgaaggatctg
cggtagagcatgcatgttgggacccgaaagatggtgaactatgcctgaatagggtgaagc
cagaggaaactctggtggaggctcgtagcgattctgacgtgcaaatcgatcgtcgaattt
gggtataggggcgaaagactaatcgaaccatctagta-----------------------
-------------------
>taxa34
tagtaactgcgagtgaagcgggaaaagctcaaatttcgaatctggcggtcttcgtggccg
tccgagttgtaatctagagaagcgtcttccgtgctggaccgtgtacaagtctcctggaag
ggagcgtcatagagggtgagaatcccgtctttgacacggacccccagtactatgtgatgc
gctctcgacgagtcgagttgtttgggaatgcagctcaaaacgggtggtaaattccatcta
aagctaaatacgggcgagagaccgatagcgaacaagtaccgtgagggaaagatgaaaaga
actttggaaagagagttaaacagtacgtgaaattgctgaaagggaaacgcttgatgtcag
tcgcgtccgccagggatcaaccttgccttatcgctgggtgcatttcttggtcggacgggt
cagcatcagtttcgatcgtcatagaatggccaagggaacgtggcacctccaggggtgtgt
tatagccctcggtcgtatgtgtcggtggggactgaggaactcggcacgtctct-------
tctgtgtctaggatgctggcataatggccttaagcgacccgtcttgaaacacggaccaag
gagtctaacatgcctgcgagtgtttgggtggaaaactcgagcgcgcaatgaaagtgaaag
tcgagatcttcgtcatggagagcatcgacgcccggacccgagtctttgacgaaggatctg
cggtagagcatgcatgttgggacccgaaagatggtgaactatgcctgaatagggtgaagc
cagaggaaactctggtggaggctcgtagcgattctgacgtgcaaatcgatcgtcgaattt
gggtataggggcgaaagactaatcgaaccatctagtagctggttcctgccgaagtttccc
tcaggatagcagaaactca
>taxa35
tagtaactgcgagtgaagcgggaaaagctcaaattttgaatctggcggtctttgtggccg
tccgagttgtaatctagagaagcgtgttccgcgctggaccgtgtacaagtctcctggaag
ggagcatcatagagggtgagaatcccgtctttgacacggactgccagtgctatgtgatgc
gctctcgacgagtcgagttgtttgtgaatgcagctcaaaatgggtggtaaattccatcta
aagctaaatactggcgagagaccgatagcgaacaagtaccgtgagggaaagatgaaaaga
actttggaaagagagttaaacagtacgtgaaattgctgaaagggaaacgcttgatgtcag
tcgcgttcgccagggatcaaccttgctttattgctcggtgcatttcttggttggacgggt
cagcatcagtttcgatcgaggtataatggcggagggaacgtggcacctctaggggtgtgt
tatagactttcgtcgtatgcttgggtggggactgaggaactcgacacggact--catagt
cttgtgtctaggatgctggcataatggccttaagcgacccgtcttgaaacacggaccaag
gagtctaacatgcgtgcgagtgttcgagtgtgaaactcgtgcgcgcaacgaaagtgaaag
tcgagatctctgtcatggagagcatcgacgcccggaccagagtctctgacgaaggatctg
cggtagagcatgcatgttgggacccgaaagatggtgaactatgcctgaatagggtgaagc
cagaggaaactctggtggaggctcgtagcgattctgacgtgcaaatcgatcgtcgaattt
gggtataggggcgaaagactaatcgaaccatctagtagctggttcctgccgaagtttccc
tcaggatagcagaaactca
>taxa36
tagtaactgcgagtgaagcgggaaaagctcaaattttgaatctgacgatcttctgggtcg
ttcgagttgtaatctagagaagcgtcttccgcgctggaccgtgtacaagtctcctggaag
ggagcgtcatagagggtgagaatcccgtctctgacacggactcccagtgctatgtgatgc
gctctcgacgagtcgagttgtttgggaatgcagctcaaaatgggtggtaaattccatcta
aagctaaatacaggcgagagaccgatagcgaacaagtaccgtgagggaaagatgaaaaga
actttggaaagagagttaaacagtacgtgaaattgctgaaagggaaacgcttgacgtcag
tcacgtccgccagggatcaaccttgcttcacagctgggtgcatttcttggtcggacgggt
cagcatcagtctcgatcgtcgtagaatggccaagggaacgtggcacctctaggggtgtgt
tatagccctcggtcgtatgcgttggcagggactgaggaactcggcacgaccgt-tctggt
-ttgtgtctaggatgctggcataatggccttaagcgacccgtcttgaaacacggaccaag
gagtctaacatgcctgcgagtgtttgggtgcaaaactcgagcgcgcaatgaaagtgaaag
tcgagatctctgtcatggagagcaccgacgcccggacctgagtccttgacgaaggatctg
cggtagagcatgtatgttgggacccgaaagatggtgaactatgcctgaatagggtgaagc
cagaggaaactctggtggaggctcgtagcgattctgacgtgcaaatcgatcgtcgaattt
gggtataggggcgaaagactaatcgaaccatctagtagctggttcctgccgaagtttccc
tcaggatagcagaaactca
>taxa37
tagtaactgcgagtgaagcgggaaaagctcaaattttgaatctggcggtcttcttggtcg
tccgagttgtaatctagagaagcgtcttccgcgctggaccgtgtacaagtctcctggaag
ggagcgtcatagagggtgagaatcccgtctctgacacggactgccagtgctatgtgatgc
gctctcgacgagtcgagttgtttgggaatgcagctcaaaatgggtggtaaattccatcta
aagctaaatacaggcgagagaccgatagcgaacaagtaccgtgagggaaagatgaaaaga
actttggaaagagagttaaacagtacgtgaaattgctgaaagggaaacgcttgatgtcag
tcacgtccgccagggatcaaccttgctttttcgctgggtgcatttcttggtcggacgggt
cagcatcggtttcgatcgtcgtagaatggtcaagggaatgtggcacctctaggggtgtgt
tatagccctcgatcgtatgcgtcggtagggaccgaggaactcggcacgacctt--ctggg
attgtgtctaggatgctggcataatggccttaagcgacccgtcttgaaacacggaccaag
gagtctaacatgcctgcgagtgtttgggtgtcaaactcgagcgcgaaatgaaagtgaaag
tcgagatctctgtcgtggagagcaccgacgcccggacctgagtctttgacgaaggatctg
cggtagagcatgtatgttgggacccgaaagatggtgaactatgcctgaatagggtgaagc
cagaggaaactctggtggaggctcgtagcgattctgacgtgcaaatcgatcgtcgaattt
gggtataggggc------------------------------------------------
-------------------
>taxa38
tagtaactgcgagtgaagcgggaaaagctcaaattttgaatctggcggtcttcttggtcg
tccgagttgtaatctagagaagcgtcttccgcgctggaccgtgtacaagtctcctggaag
ggagcgtcatagagggtgagaatcccgtctctgacacggactgccagtgctatgtgatgc
gctctcgacgagtcgagttgtttgggaatgcagctcaaaatgggtggtaaattccatcta
aagctaaatacaggcgagagaccgatagcgaacaagtaccgtgagggaaagatgaaaaga
actttggaaagagagttaaacagtacgtgaaattgctgaaagggaaacgcttgatgtcag
tcacgtccgccagggatcaaccttgctttttcgctgggtgcatttcttggtcggacgggt
cagcatcggtttcgatcgtcgtagaatggtcaagggaatgtggcacctctaggggtgtgt
tatagccctcgatcgtatgcgtcggtagggaccgaggaactcggcacgacctt--ctggg
attgtgtctaggatgctggcataatggccttaagcgacccgtcttgaaacacggaccaag
gagtctaacatgcctgcgagtgtttgggtgtcaaactcgagcgcgaaatgaaagtgaaag
tcgagatctctgtcgtggagagcaccgacgcccggacctgagtctttgacgaaggatctg
cggtagagcatgtatgttgggacccgaaagatggtgaactatgcctgaatagggtgaagc
cagaggaaactctggtggaggctcgtagcgattctgacgtgcaaatcgatcgtcgaattt
gggtataggggcgaaagactaatcgaaccatctagtagctggttcctgccg---------
-------------------
>taxa39
tagtaactgcgagtgaagcgggaaaagctcaaattttgaatctggcggtcttcttggtcg
tccgagttgtaatctagagaagcgtcttccgcgctggaccgtgtacaagtctcctggaag
ggagcgtcatagagggtgagaatcccgtctctgacacggactgccagtgctatgtgatgc
gctctcgacgagtcgagttgtttgggaatgcagctcaaaatgggtggtaaattccatcta
aagctaaatacaggcgagagaccgatagcgaacaagtaccgtgagggaaagatgaaaaga
actttggaaagagagttaaacagtacgtgaaattgctgaaagggaaacgcttgatgtcag
tcacgtccgccagggatcaaccttgctttttcgctgggtgcatttcttggtcggacgggt
cagcatcggtttcgatcgtcgtagaatggtcaagggaatgtggcacctctaggggtgtgt
tatagccctcgatcgtatgcgtcggtagggaccgaggaactcggcacgacctt--ctggg
attgtgtctaggatgctggcataatggccttaagcgacccgtcttgaaacacggaccaag
gagtctaacatgcctgcgagtgtttgggtgtcaaactcgagcgcgaaatgaaagtgaaag
tcgagatctctgtcgtggagagcaccgacgcccggacctgagtctttgacgaaggatctg
cggtagagcatgtatgttgggacccgaaagatggtgaactatgcctgaatagggtgaagc
cagaggaaactctggtggaggctcgtagcgattctgacgtgcaaatcgatcgtcgaattt
gggtataggggcgaaagactaatcgaac--------------------------------
-------------------
>taxa40
------------------------------------------------------------
------------------------------------------------------------
------------------------------------------------------------
------------------------------------------------------------
-----------------------------gaacaagtaccgtgagggaaagacgaaaaga
actttggaaagagagttaaacagtacgtgaaattgctgaaagggaaacgcttgatgtcag
tcgcgtccgccagggatcaacctagcttgattgcttggtgcatttcttggtcggacgggt
cagcatcggtttcgatcggggtataatggcggagggaatgtggcacctctaggggtgtgt
tatagactttcgtcgtatgcttgggtggggaccgaggaactcgacacggactttgatagt
cttgtgtctaggatgctggcataatggccttaagcgacccgtcttgaaacacggaccaag
gagtctaacatgcctgcgagtgttcgagtgataaactcgtgcgcgcaacgaaagtgaaag
tcgagatctctgtcatggagagcatcgacgcccggaccagagtctctgacgaaggatctg
cggtagagc---------------------------------------------------
------------------------------------------------------------
------------------------------------------------------------
-------------------
>taxa41
aagtaactgcgagtgaagcgggaaaagctcaaattttgaatctggcggtccttgtggccg
tccgagttgtaatctagagaagtgttttccgcgctggaccgtgtacaagtctcctggaag
ggagcgtcatagagggtgagaatcccgtctttgacacggactgccagtgctatgtgatgc
gctctcgacgagtcgagttgtttgtgaatgcagctcaaaatgggtggtaaattccatcta
aagctaaatattggcgagagaccgatagcgaacaagtaccgtgagggaaagacgaaaaga
actttggaaagagagttaaacagtacgtgaaattgctgaaagggaaacgcttgatgtcag
tcgcgtccgccagggatcaacctagcttgattgcttggtgcatttcttggtcggacgggt
cagcatcggtttcgatcggggtataatggcggagggaatgtggcacctctaggggtgtgt
tatagactttcgtcgtatgcttgggtggggaccgaggaactcgacacggactttgatagt
cttgtgtctaggatgctggcataatggccttaagcgacccgtcttgaaacacggaccaag
gagtctaacatgcctgcgagtgttcgagtgataaactcgtgcgcgcaacgaaagtgaaag
tcgagatctctgtcatggagagcatcgacgcccggaccagagtctctgacgaaggatctg
cggtagagcatgcatgttgggacccgaaagatggtgaactatgcctgaatagggtgaagc
cagaggaaactctggtggaggctcgtagcgattctgacgtgcaaatcgatcgtcgaattt
gggtataggggcgaaagactaatcgaacc-------------------------------
-------------------
>taxa42
------------------------------------------------------------
------------------------------------------------------------
------------------------------------------------------------
------------------------------------------------------------
-----------------------------gaacaagtaccgtgagggaaagacgaaaaga
actttggaaagagagttaaacagtacgtgaaattgctgaaagggaaacgcttgatgtcag
tcgcgtccgccagggatcaacctagcttgattgcttggtgcatttcttggtcggacgggt
cagcatcggtttcgatcggggtataatggcggagggaatgtggcaccnctaggggtgtgt
tatagactttcgtcgtatgcttgggtggggaccgaggaactcgacacggactttgatagt
cttgtgtctaggatgctggcataatggccttaagcgacccgtcttgaaacacggaccaag
gagtctaacatgcctgcgagtgttcgagtgataaactcgtgcgcgcaacgaaagtgaaag
tcgagatctctgtca---------------------------------------------
------------------------------------------------------------
------------------------------------------------------------
------------------------------------------------------------
-------------------
>taxa43
-------------------------------------gaatctggcggtccttgtggccg
tccgagttgtaatctagagaagtgttttccgcgctggaccgtgtacaagtctcctggaag
ggagcgtcatagagggtgagaatcccgtctttgacacggactgccagtgctatgtgatgc
gctctcgacgagtcgagttgtttgtgaatgcagctcaaaatgggtggtaaattccatcta
aagctaaatattggcgagagaccgatagcgaacaagtaccgtgagggaaagacgaaaaga
actttggaaagagagttaaacagtacgtgaaattgctgaaagggaaacgcttgatgtcag
tcgcgtccgccagggatcaacctagcttgattgcttggtgcatttcttggtcggacgggt
cagcatcggtttcgatcggggtataatggcggagggaatgtggcacctctaggggtgtgt
tatagactttcgtcgtatgcttgggtggggaccgaggaactcgacacggactttgatagt
cttgtgtctaggatgctggcataatggccttaagcgacccgtcttgaaacacggaccaa-
------------------------------------------------------------
------------------------------------------------------------
------------------------------------------------------------
------------------------------------------------------------
------------------------------------------------------------
-------------------
>taxa44
----------------------------------------------ggtccttgtggccg
tccgagttgtaatctagagaagtgttttccgcgctggaccgtgtacaagtctcctggaag
ggagcgtcatagagggtgagaatcccgtctttgacacggactgccagtgctatgtgatgc
gctctcgacgagtcgagttgtttgtgaatgcagctcaaaatgggtggtaaattccatcta
aagctaaatattggcgagagaccgatagcgaacaagtaccgtgagggaaagacgaaaaga
actttggaaagagagttaaacagtacgtgaaattgctgaaagggaaacgcttgatgtcag
tcgcgtccgccagggatcaacctagcttgattgcttggtgcatttcttggtcggacgggt
cagcatcggtttcgatcggggtataatggcggagggaatgtggcacctctaggggtgtgt
tatagactttcgtcgtatgcttgggtggggaccgaggaactcgacacggactttgatagt
cttgtgtctaggatgctggcataatggcc-------------------------------
------------------------------------------------------------
------------------------------------------------------------
------------------------------------------------------------
------------------------------------------------------------
------------------------------------------------------------
-------------------
>taxa45
tagtaactgcgagtgaagcgggaaaagctcaaattttgaatctggcggtccttgtggccg
tccgagttgtaatctagagaagtgttttccgcgctggaccgtgtacaagtctcctggaag
ggagcgtcatagagggtgagaatcccgtctttgacacggactgccagtgctatgtgatgc
gctctcgacgagtcgagttgtttgtgaatgcagctcaaaatgggtggtaaattccatcta
aagctaaatattggcgagagaccgatagcgaacaagtaccgtgagggaaagacgaaaaga
actttggaaagagagttaaacagtacgtgaaattgctgaaagggaaacgcttgatgtcag
tcgcgtccgccagggatcaacctagcttgattgcttggtgcatttcttggtcggacgggt
------------------------------------------------------------
------------------------------------------------------------
------------------------------------------------------------
------------------------------------------------------------
------------------------------------------------------------
------------------------------------------------------------
------------------------------------------------------------
------------------------------------------------------------
-------------------
>taxa46
------ctgcgagtgaagcgggaaaagctcaaattttgaatctggcggtcctcgtggccg
tccgagttgtaatctagagaagcgtcttccgcgctggaccgtgtacaagtctcctggaag
ggagcgtcatagagggtgagaatcccgtctttgacacggactgccagtgctatgtgatgc
gctctcgacgagtcgagttgtttgtgaatgcagctcaaaatgggtggtaaattccatcta
aagctaaatacaggcgagagaccgatagcgaacaagtaccgtgagggaaagacgaaaaga
actttgaaaagagagttaaacagtacgtgaaattgctgaaagggaaacgcttgatgtcag
tcgcgttcgccagggatcaacctcgcttctttgcttggtgcatttcttggttggacgggt
cagcatcagtttcgatcgaggtataatggcggagggaatgtggcacctctaggggtgtgt
tatagactttcgtcgtatgcttgggtggggactgaggaactcgacacggacttt---agt
cttgtgtctaggatgctggcataatggccttaagcgacccgtcttgaaacacggaccaag
gagtctaacatgcctgcgagtgtttgagtgtcaaactcatgcgcgcaacgaaagtgaaag
tcgagatctctgtcatggagagcatcgacgcccggaccagagtctctgacgaaggatctg
cggtagagcatgcatgttgggacccgaaagatggtgaactatgcctgaatagggtgaagc
cagaggaaactctggtggaggctcgtagcgattctgacgtgcaaatcgatcgtcgaattt
gggtataggggcgaaagactaatcgaaccatctagtagctggttcctgccgaagtttccc
tcaggatagcagaaactca
>taxa47
--------gcgagtgaagcgggaaaagctcaaattttgaatctggcggtcctcgtggccg
tccgagttgtaatctagagaagcgtcttccgcgctggaccgtgtacaagtctcctggaag
ggagcgtcatagagggtgagaatcccgtctttgacacggactgccagtgctatgtgatgc
gctctcgacgagtcgagttgtttgtgaatgcagctcaaaatgggtggtaaattccatcta
aagctaaatacaggcgagagaccgatagcgaacaagtaccgtgagggaaagacgaaaaga
actttgaaaagagagttaaacagtacgtgaaattgctgaaagggaaacgcttgatgtcag
tcgcgttcgccagggatcaacctcgcttctttgcttggtgcatttcttggttggacgggt
cagcatcagtttcgatcgaggtataatggcggagggaatgtggcacctctaggggtgtgt
tatagactttcgtcgtatgcttgggtggggactgaggaactcgacacggacttt---agt
cttgtgtctaggatgctggcataatggccttaagcgacccgtcttgaaacacggaccaag
gagtctaacatgcctgcgagtgtttgagtgtcaaactcatgcgcgcaacgaaagtgaaag
tcgagatctctgtcatggagagcatcgacgcccggaccagagtctctgacgaaggatctg
cggtagagcatgcatgttgggacccgaaagatggtgaactatgcctgaatagggtgaagc
cagaggaaactctggtggaggctcgtagcgattctgacgtgcaaatcgatcgtcgaattt
gggtataggggcgaaagactaatcgaaccatctagtagctggttcctgccgaagtttccc
tcaggatagcagaaactca
>taxa48
-----------------gcgggaaaagctcaaattttgaatctggcggtcctcgtggccg
tccgagttgtaatctagagaagcgtcttccgcgctggaccgtgtacaagtctcctggaag
ggagcgtcatagagggtgagaatcccgtctttgacacggactgccagtgctatgtgatgc
gctctcgacgagtcgagttgtttgtgaatgcagctcaaaatgggtggtaaattccatcta
aagctaaatacaggcgagagaccgatagcgaacaagtaccgtgagggaaagacgaaaaga
actttgaaaagagagttaaacagtacgtgaaattgctgaaagggaaacgcttgatgtcag
tcgcgttcgccagggatcaacctcgcttctttgcttggtgcatttcttggttggacgggt
cagcatcagtttcgatcgaggtataatggcggagggaatgtggcacctctaggggtgtgt
tatagactttcgtcgtatgcttgggtggggactgaggaactcgacacggacttt---agt
cttgtgtctaggatgctggcataatggccttaagcgacccgtcttgaaacacggaccaag
gagtctaacatgcctgcgagtgtttgagtgtcaaactcatgcgcgcaacgaaagtgaaag
tcgagatctctgtcatggagagcatcgacgcccggaccagagtctctgacgaaggatctg
cggtagagcatgcatgttgggacccgaaagatggtgaactatgcctgaatagggtgaagc
cagaggaaactctggtggaggctcgtagcgattctgacgtgcaaatcgatcgtcgaattt
gggtataggggcgaaagactaatcgaaccatctagtagctggttcctgccgaagtttccc
tcaggatagcagaaactca
>taxa49
------ctgcgagtgaagcgggaaaagctcaaattttgaatctggcggtcctcgtggccg
tccgagttgtaatctagagaagcgtcttccgcgctggaccgtgtacaagtctcctggaag
ggagcgtcatagagggtgagaatcccgtctttgacacggactgccagtgctatgtgatgc
gctctcgacgagtcgagttgtttgtgaatgcagctcaaaatgggtggtaaattccatcta
aagctaaatacaggcgagagaccgatagcgaacaagtaccgtgagggaaagacgaaaaga
actttgaaaagagagttaaacagtacgtgaaattgctgaaagggaaacgcttgatgtcag
tcgcgttcgccagggatcaacctcgcttctttgcttggtgcatttcttggttggacgggt
cagcatcagtttcgatcgaggtataatggcggagggaatgtggcacctctaggggtgtgt
tatagactttcgtcgtatgcttgggtggggactgaggaactcgacacggacttt---agt
cttgtgtctaggatgctggcataatggccttaagcgacccgtcttgaaacacggaccaag
gagtctaacatgcctgcgagtgtttgagtgtcaaactcatgcgcgcaacgaaagtgaaag
tcgagatctctgtcatggagagcatcgacgcccggaccagagtctctgacgaaggatctg
cggtagagcatgcatgttgggacccgaaagatggtgaactatgcctgaatagggtgaagc
cagaggaaactctggtggaggctcgtagcgattctgacgtgcaaatcgatcgtcgaattt
gggtataggggcgaaagactaatcgaaccatctagtagctggttcctgccgaagtttccc
tcaggatagcagaaactca
>taxa50
-------------------gggaaaagctcaaattttgaatctggcggtcctcgtggccg
tccgagttgtaatctagagaagcgtcttccgcgctggaccgtgtacaagtctcctggaag
ggagcgtcatagagggtgagaatcccgtctttgacacggactgccagtgctatgtgatgc
gctctcgacgagtcgagttgtttgtgaatgcagctcaaaatgggtggtaaattccatcta
aagctaaatacaggcgagagaccgatagcgaacaagtaccgtgagggaaagacgaaaaga
actttgaaaagagagttaaacagtacgtgaaattgctgaaagggaaacgcttgatgtcag
tcgcgttcgccagggatcaacctcgcttctttgcttggtgcatttcttggttggacgggt
cagcatcagtttcgatcgaggtataatggcggagggaatgtggcacctctaggggtgtgt
tatagactttcgtcgtatgcttgggtggggactgaggaactcgacacggacttt---agt
cttgtgtctaggatgctggcataatggccttaagcgacccgtcttgaaacacggaccaag
gagtctaacatgcctgcgagtgtttgagtgtcaaactcatgcgcgcaacgaaagtgaaag
tcgagatctctgtcatggagagcatcgacgcccggaccagagtctctgacgaaggatctg
cggtagagcatgcatgttgggacccgaaagatggtgaactatgcctgaatagggtgaagc
cagaggaaactctggtggaggctcgtagcgattctgacgtgcaaatcgatcgtcgaattt
gggtataggggcgaaagacta---------------------------------------
-------------------
>taxa51
tagtaactgcgagtgaagagggaaaagctcaaattttgaatctggtggtcttcgggccca
tccgagttgtaatctagagaagtgtcttccgcgctggaccgtgtacaagtctcctggaag
ggagcgtcatagagggtgagaatcccgtctctgacacggacactcagtgctatgtgatgc
actctcgacgagtcgagttgtttgggaatgcagctcaaaacgggtggtaaattccatcta
aagctaaatacaggcgagagaccgatagcgaacaagtaccgtgagggaaagatgaaaaga
actttggaaagagagttaaacagtacgtgaaattgctgaaagggaaacacttgatgtcag
tcgcatcccccagggatcaacctcgctttatcgctgggtgcatttcctggtgggatgggt
cagcatcagtttctatcggcgtagaatggccaagggaatgtggcacctctaggggtgtgt
tatagatctcggtcctatgcgtcggtggggactgaggaactcggcacggcctctgg-ggt
-ctgtgtccaggatgctggcataatggccttaagcgacccgtcttgaaacacggaccaag
gagtctaacatgcctgcgagtgttcgggtgcaaaactcgagcgcgcaatgaaagtgaaag
tcgagatctctgtcgtggagagcatcgacgcccggacccgagtcttcgacaaaggatctg
cggtagagcatgcatgttgggacccgaaagatggtgaactatgcctgaatagggtgaagc
cagaggaaactctggtggaggctcgtagcgattctgacgtgcaaatcgatcgtcgaattt
gggtataggggcgaaagactaatcgaaccatctagtagctggttcctgccgaagtttccc
tcaggatagcagaaactcg
>taxa52
tagtaactgcgagtgaagagggaaaagctcaaattttgaatctggcggtcctcgaggccg
tccgagttgtaatctagagaagcgtcttccgcgctggaccgtgtacaagtctcctggaag
ggagcgtcatagagggtgagaatcccgtctttgacacggactgccagggctatgtgatgc
gctctcgaagagtcgagttgtttgggaatgcagctcaaaatgggtggtaaattccatcta
aagctaaatacaggcgagagaccgatagcgaacaagtaccgtgagggaaagatcaaaaga
actttggaaagagagttaaacagtacgtgaaattgctgaaagggaaacgcttgatgtcag
tcgcgtccgccagggatcaaccttgcgatatcgctgggcgcaattcttggtaggacgggt
cagcgtcagtttcgatcgtcgcataatggtcaagggaatgtggcacctctaggggtgtgt
tatagccctgggtcgtatgggtcggtagggactgaggaactcggcacgaaccttcg-ggt
-ttgtgtctaggatgctggcataatggccttaagcgacccgtcttgaaacacggaccaag
gagtctaacatgcctgcgagtgtttgggtgtaaaactcgagcgcgcaacgaaagtgaaag
tcgagatctctgtcatggagagcatcgacgcccggacccgagtctttgacaaaggatctg
cggtagagcatgcatgttgggacccgaaagatggtgaactatgcctgaatagggtgaagc
cagaggaaactctggtggaggctcgtagcgattctgacgtgcaaatcgatcgtcgaattt
gggtataggggcgaaagactaatcgaaccatctagtagctggttcctgccgaagtttccc
tcaggaac-----------
>taxa53
------------------------------------------------------------
------------------------------------------------------------
------------------------------------------------------------
------------------------------------------------------------
------------------------------------------------------------
------------------------------------------------------------
------------------------------------------------------------
------------------------------------------------------------
------------------------------------------------------------
-------------------------------aagcgacccgtcttgaaacacggaccaag
gagtctaacatgcctgcgagtgtttgggtgtaaaactcgagcgcgcaacgaaagtgaaag
tcgagatctctgtcatggagagcatcgacgcccggacccgagtctttgacaaaggatctg
cggtagagcatgcatgttgggacccgaaagatggtgaactatgcctgaatagggtgaagc
cagaggaaactctggtggaggctcgtagcgattctgacgtgcaaatcgatcgtcgaattt
gggtataggggcgaaagactaatcgaaccatctagtagctggttcctgccgaagtttccc
tcaggatagcagaaactca
>taxa55
-------------------------------------gaatctggcggtctttgtgggcg
tccgagttgtaatctagagaagcgtgttccgcgctggaccgtgtacaagtctcctggaag
ggagcgtcatagagggtgagaatcccgtctttgacacggactgccagtgctatgtgatgc
gctctcgacgagtcgagttgtttgtgaatgcagctcaaaatgggtggtaaattccatcta
aagctaaatactggcgagagaccgatagcgaacaagtaccgtgagggaaagatgaaaaga
actttggaaagagagttaaacagtacgtgaaattgctgaaagggaaacgcttgatgtcag
tcgcgttcgccagggatcaaccttgctttattgctcggtgcatttcttggttggacgggt
c-----------------------------------------------------------
------------------------------------------------------------
------------------------------------------------------------
------------------------------------------------------------
------------------------------------------------------------
------------------------------------------------------------
------------------------------------------------------------
------------------------------------------------------------
-------------------
>taxa56
tagtaactgcgagtgaagcgggaaaagctcaaattttgaatctggcggtctttgtggccg
tccgagttgtaatctagagaagcgtgttccgcgctggaccgtgtacaagtctcctggaag
ggagcgtcatagagggtgagaatcccgtctttgacacggactgccagtgctatgtgatgc
gctctcgacgagtcgagttgtttgtgaatgcagctcaaaatgggtggtaaattccatcta
aagctaaatactggcgagagaccgatagcgaacaagtaccgtgagggaaagatgaaaaga
actttggaaagagagttaaacagtacgtgaaattgctgaaagggaaacgcttgatgtcag
tcgcgttcgccagggatcaaccttgctttattgctcggtgcatttcttggttggacgggt
cagcatcagtttcgatcgaggtataatggcggagggaacgtggcacctctaggggtgtgt
tatagactttcgtcgtatgcttgggt----------------------------------
------------------------------------------------------------
------------------------------------------------------------
------------------------------------------------------------
------------------------------------------------------------
------------------------------------------------------------
------------------------------------------------------------
-------------------
>taxa57
tagtaactgcgagtgaagcgggaaaagctcaaattttgaatctggcggtctttgtggccg
tccgagttgtaatctagagaagcgtgttccgcgctggaccgtgtacaagtctcctggaag
ggagcgtcatagagggtgagaatcccgtctttgacacggactgccagtgctatgtgatgc
gctctcgacgagtcgagttgtttgtgaatgcagctcaaaatgggtggtaaattccatcta
aagctaaatactggcgagagaccgatagcgaacaagtaccgtgagggaaagatgaaaaga
actttggaaagagagttaaacagtacgtgaaattgctgaaagggaaacgcttgatgtcag
tcgcgttcgccagggatcaaccttgctttattgctcggtgcatttcttggttggacgggt
cagcatcagtttcgatcgaggtataatggcggagggaacgtggcacctctaggggtgtgt
tatagactttcgtcgtatgcttgggtggggactgaggaactcgacacggact--atcagt
cttgtgtctaggatgctggcataatggccttaagcgacccgtcttgaaacacggaccaag
gagtctaacatgcgtgcgagtgttcgagtgtgaaactcgtgcgcgcaacgaaagtgaaag
tcgagatctctgtcatggagagcatcgacgcccggaccagagtctctgacgaaggatctg
cggtagagcatgcatgttgggacccgaaagatggtgaactatgcctgaatagggtgaagc
cagaggaaactctggtggaggctcgtagcgattctgacgtgcaaatcgatcgtcgaattt
gggtataggggcgaaagactaatcgaaccatctagtagctggttcctg------------
-------------------
>taxa58
-------------------gggaaaagctcaaattttgaatctggcggtctttgtggccg
tccgagttgtaatctagagaagcgtgttccgcgctggaccgtgtacaagtctcctggaag
ggagcgtcatagagggtgagaatcccgtctttgacacggactgccagtgctatgtgatgc
gctctcgacgagtcgagttgtttgtgaatgcagctcaaaatgggtggtaaattccatcta
aagctaaatactggcgagagaccgatagcgaacaagtaccgtgagggaaagatgaaaaga
actttggaaagagagttaaacagtacgtgaaattgctgaaagggaaacgcttgatgtcag
tcgcgttcgccagggatcaaccttgctttattgctcggtgcatttcttggttggacgggt
cagcatcagtttcgatcgaggtataatggcggagggaacgtggcacctctaggggtgtgt
tatagactttcgtcgtatgcttgggtggggactgaggaactcgacacggac---gt----
------------------------------------------------------------
------------------------------------------------------------
------------------------------------------------------------
------------------------------------------------------------
------------------------------------------------------------
------------------------------------------------------------
-------------------
>taxa59
tagtaactgcgagtgaagcgggaaaagctcaaattttgaatctggcggtctttgtggccg
tccgagttgtaatctagagaagcgtgttccgcgctggaccgtgtacaagtctcctggaag
ggagcgtcatagagggtgagaatcccgtctttgacacggactgccagtgctatgtgatgc
gctctcgacgagtcgagttgtttgtgaatgcagctcaaaatgggtggtaaattccatcta
aagctaaatactggcgagagaccgatagcgaacaagtaccgtgagggaaagatgaaaaga
actttggaaagagagttaaacagtacgtgaaattgctgaaagggaaacgcttgatgtcag
tcgcgttcgccagggatcaaccttgctttattgctcggtgcatttcttggttggacgggt
cagcatcagtttcgatcgaggtataatggcggagggaacgtggcacctctaggggtgtgt
tatagactttcgtcgtatgcttgggtggggactgaggaactcgacacggac---------
------------------------------------------------------------
------------------------------------------------------------
------------------------------------------------------------
------------------------------------------------------------
------------------------------------------------------------
------------------------------------------------------------
-------------------
>taxa60
tagtaactgcgagtgaagcgggaaaagctcaaattttgaatctggcggtctttgtggccg
tccgagttgtaatctagagaagcgtgttccgcgctggaccgtgtacaagtctcctggaag
ggagcgtcatagagggtgagaatcccgtctttgacacggactgccagtgctatgtgatgc
gctctcgacgagtcgagttgtttgtgaatgcagctcaaaatgggtggtaaattccatcta
aagctaaatactggcgagagaccgatagcgaacaagtaccgtgagggaaagatgaaaaga
actttggaaagagagttaaacagtacgtgaaattgctgaaagggaaacgcttgatgtcag
tcgcgttcgccagggatcaaccttgctttattgctcggtgcatttcttggttggacgggt
cagcatcagtttcgatcgaggtataatggcggagggaacgtggcacctctaggggtgtgt
tatagactttcgtcgtatgcttgggtggggactgaggaactcgacacggac---gtgagt
cttgtgtctaggatgctggcataatggccttaagcgacccgtcttgaaacacggaccaag
gagtctaacatgcgtgcgagtgttcgagtgtgaaactcgtgcgcgcaacgaaagtgaaag
tcgagatctctgtcatggagagcatcgacgcccggaccagagtctgtgacgaaggatctg
cggtagagcatgcatgttgggacccgaaagatggtgaactatgcctgaatagggtgaagc
cagaggaaactctggtggaggctcgtagcgattctgacgtgcaaatcgatcgtcgaattt
gggtataggggcgaaagactaatcgaaccatctagtagctggtcctgc------------
-------------------
>taxa61
tagtaactgcgagtgaagcgggaaaagctcaaattttgaatctggcggtctttgtggccg
tccgagttgtaatctagagaagcgtgttccgcgctggaccgtgtacaagtctcctggaag
ggagcatcatagagggtgagaatcccgtctttgacacggactgccagtgctatgtgatgc
gctctcgacgagtcgagttgtttgtgaatgcagctcaaaatgggtggtaaattccatcta
aagctaaatactggcgagagaccgatagcgaacaagtaccgtgagggaaagatgaaaaga
actttggaaagagagttaaacagtacgtgaaattgctgaaagggaaacgcttgatgtcag
tcgcgttcgccagggatcaaccttgcttcattgctcggtgcatttcttggttggacgggt
cagcatcagtttcgatcgaggtataatggcggagggaacgtggcacctctaggggtgtgt
tatagactttcgtcgtatgcttgggtggggactgaggaactcgacacggac---------
------------------------------------------------------------
------------------------------------------------------------
------------------------------------------------------------
------------------------------------------------------------
------------------------------------------------------------
------------------------------------------------------------
-------------------
>taxa62
tagtaactgcgagtgaagcgggaaaagctcaaattttgaatctggcggtctttgtggccg
tccgagttgtaatctagagaagcgtcttccgcgctggaccgtgtacaagtctcctggaag
ggagcatcatagagggtgagaatcccgtctttgacacggactgccagtgctatgtgatgc
gctctcgacgagtcgagttgtttgtgaatgcagctcaaaatgggtggtaaattccatcta
aagctaaatactggcgagagaccgatagcgaacaagtaccgtgagggaaagatgaaaaga
actttggaaagagagttaaacagtacgtgaaattgctgaaagggaaacgcttgatgtcag
tcgcgttcgccagggatcaaccttgctttattgctcggtgcatttcttggttggacgggt
cagcatcagtttcgatcgaggtataatggcggagggaacgtggcacctctaggggtgtgt
tatagactttcgtcgtatgcttgggtggggactgaggaactcgacacggac---gtcagt
cttgtgtctaggatgctggcataat-----------------------------------
------------------------------------------------------------
------------------------------------------------------------
------------------------------------------------------------
------------------------------------------------------------
------------------------------------------------------------
-------------------
>taxa63
tagtaactgcgagtgaagcgggaaaagctcaaattttgaatctggcggtctttgtggccg
tccgagttgtaatctagagaagcgtgttccgcgctggaccgtgtacaagtctcctggaag
ggagcgtcatagagggtgagaatcccgtctttgacacggactgccagtgctatgtgatgc
gctctcgacgagtcgagttgtttgtgaatgcagctcaaaatgggtggtaaattccatcta
aagctaaatactggcgagagaccgatagcgaacaagtaccgtgagggaaagatgaaaaga
actttggaaagagagttaaacagtacgtgaaattgctgaaagggaaacgcttgatgtcag
tcgcgttcgccagggatcaaccttgctttattgctcggtgcatttcttggttggacgggt
cagcatcagtttcgatcgaggtataatggcggagggaacgtggcacctctaggggtgtgt
tatagactttcgtcgtatgcttgggtggggactgaggaactcgacacggact--atcagt
ctcgtgtctaggatgctggcataatggccttaagcgacccgtcttgaaacacggaccaag
gagtctaacatgcgtgcgagtgttcgagtgtgaaactcgtgcgcgcaacgaaagtgaaag
tcgagatctctgtcatggagagcatcgacgcccggaccagagtctctgacgaaggatctg
cggtagagcatgcatgttgggacccgaaagatggtgaactatgcctgaatagggtgaagc
cagaggaaactctggtggaggctcgtagcgattctgacgtgcaaatcgatcgtcgaattt
gggtataggggcgaaagactaatcgaaccatctagtagctggttcctgccgaagtttccc
tcaggatagcagaaactca
>taxa64
tagtaactgcgagtgaagcgggaaaagctcaaattttgaatctggcggtctttgtggccg
tccgagttgtaatctagagaagcgtgttccgcgctggaccgtgtacaagtctcctggaag
ggagcgtcatagagggtgagaatcccgtctttgacacggactgccagtgctatgtgatgc
gctctcgacgagtcgagttgtttgtgaatgcagctcaaaatgggtggtaaattccatcta
aagctaaatactggcgagagaccgatagcgaacaagtaccgtgagggaaagatgaaaaga
actttggaaagagagttaaacagtacgtgaaattgctgaaagggaaacgcttgatgtcag
tcgcgttcgccagggatcaaccttgctttattgctcggtgcatttcttggttggacgggt
cagcatcagtttcgatcgaggtataatggcggagggaacgtggcacctctaggggtgtgt
tatagactttcgtcgtatgcttgggtggggactgaggaactcgacacggact--atcagt
cttgtgtctaggatgctggcataatggccttaagcgacccgtcttgaaacacggaccaag
gagtctaacatgcgtgcgagtgttcgagtgtgaaactcgtgcgcgcaacgaaagtgaaag
tcgagatctctgtcatggagagcatcgacgcccggaccagagtctctgacgaaggatctg
cggtagagcatgcatgttgggacccgaaagatggtgaactatgcctgaatagggtgaagc
cagaggaaactctggtggaggctcgtagcgattctgacgtgcaaatcgatcgtcgaattt
gggtataggggcgaaagactaatcgaaccatctagtagctggttcctgccgaagtttccc
tcaggatagcagaaactca
>taxa65
-------------------gggaaaagctcaaattttgaatctggcggtctttgtggccg
tccgagttgtaatctagagaagcgtgttccgcgctggaccgtgtacaagtctcctggaag
ggagcatcatagagggtgagaatcccgtctttgacacggactgccagtgctatgtgatgc
gctctcgacgagtcgagttgtttgtgaatgcagctcaaaatgggtggtaaattccatcta
aagctaaatactggcgagagaccgatagcgaacaagtaccgtgagggaaagatgaaaaga
actttggaaagagagttaaacagtacgtgaaattgctgaaagggaaacgcttgatgtcag
tcgcgttcgccagggatcaaccttgctttattgctcggtgcatttcttggttggacgggt
cagcatcagtttcgatcgaggtataatggcggagggaacgtggcacctctaggggtgtgt
tatagactttcgtcgtatgcttgggtggggactgaggaactcgacacggact--atcagt
cttgtgtctaggatgctggcataatggccttaagcgacccgtcttgaaacacggaccaag
gagtctaacatgcgtgcgagtgttcgagtgtgaaactcgtgcgcgcaacgaaagtgaaag
tcgagatctctgtcatggagagcatcgacgcccggaccagagtctctgacgaaggatctg
cggtagagcatgcatgttgggacccgaaagatggtgaactatgcctgaatagggtgaagc
cagaggaaactctggtggaggctcgtagcgattctgacgtgcaaatcgatcgtcgaattt
gggtataggggcgaaagacta---------------------------------------
-------------------
>taxa66
tagtaactgcgagtgaagcgggaaaagctcaaattttgaatctggcggtctttgtggccg
tccgagttgtaatctagagaagcgtgttccgcgctggaccgtgtacaagtctcctggaag
ggagcgtcatagagggtgagaatcccgtctttgacacggactgccagtgctatgtgatgc
gctctcgacgagtcgagttgtttgtgaatgcagctcaaaatgggtggtaaattccatcta
aagctaaatactggcgagagaccgatagcgaacaagtaccgtgagggaaagatgaaaaga
actttggaaagagagttaaacagtacgtgaaattgctgaaagggaaacgcttgatgtcag
tcgcgttcgccagggatcaaccttgctttattgctcggtgcatttcttggttggacgggt
cagcatcagtttcgatcgaggtataatggcggagggaacgtggcacctctaggggtgtgt
tatagactttcgtcgtatgcttgggtggggactgaggaactcgacacggac---rtyagt
cttgtgtctaggatgctggcataatggccttaagcgacccgtcttgaaacacggaccaag
gagtctaacatgcgtgcgagtgttcgagtgtgaaactcgtgcgcgcaacgaaagtgaaag
tcgagatctctgtcatggagagcatcgacgcccggaccagagtctgtgacgaaggatctg
cggtagagcatgcatgttgggacccgaaagatggtgaactatgcctgaatagggtgaagc
cagaggaaactctggtggaggctcgtagcgattctgacgtgcaaatcgatcgtcgaattt
gggtataggggcgaaagactaatcgaaccatctagtagctggttcctgccgaagtttccc
tcaggatagcagaaactca
>taxa67
tagtaactgcgagtgaagcgggaaaagctcaaattttgaatctggcggtctttgtggccg
tccgagttgtaatctagagaagcgtgttccgcgctggaccgtgtacaagtctcctggaag
ggagcgtcatagagggtgagaatcccgtctttgacacggactgccagtgctatgtgatgc
gctctcgacgagtcgagttgtttgtgaatgcagctcaaaatgggtggtaaattccatcta
aagctaaatactggcgagagaccgatagcgaacaagtaccgtgagggaaagatgaaaaga
actttggaaagagagttaaacagtacgtgaaattgctgaaagggaaacgcttgatgtcag
tcgcgttcgccagggatcaaccttgctttattgctcggtgcatttcttggttggacgggt
cagcatcagtttcgatcgaggtataatggcggagggaacgtggcacctctaggggtgtgt
tatagactttcgtcgtatgcttgggtggggactgaggaactcgacacggac---gtcagt
cttgtgtctaggatgctggcataatggccttaagcgacccgtcttgaaacacggaccaag
gagtctaacatgtgtgcgagtgttcgagtgtgaaactcgtgcgcgcaacgaaagtgaaag
tcgagatctctgtcatggagagcatcgacgcccggaccagagtctgtgacgaaggatctg
cggtagagcatgcatgttgggacccgaaagatggtgaactatgcctgaatagggtgaagc
cagaggaaactctggtggaggctcgtagcgattctgacgtgcaaatcgatcgtcgaattt
gggtataggggcgaaagactaatcgaacca------------------------------
-------------------
>taxa68
tagtaactgcgagtgaagcgggaaaagctcaaattttgaatctggtggtcttcttgaccg
tccgagttgtaatctagagaagcgtcttccgcgctggaccgtgtacaagtctcctggaag
ggagcatcatagagggtgagaatcccgtctttgacacggacccccagtgctatgtgatgc
gctctcgacgagtcgagttgtttgggaatgcagctcaaaatgggtggtaaattccatcta
aagctaaatacaggcgagagaccgatagcgaacaagtaccgtgagggaaagatgaaaaga
actttggaaagagagttaaacagtacgtgaaattgctgaaagggaaacgcttgatgtcag
tcgcgtccgccagggatcaaccttgcttcatcgcttggcgcatttcttggtcggacgggt
cagcatcagtttcgatcgtcgtagaatggtcaagggaacgtggcacctccaggggtgtgt
tatagcctttggtcgtatgcgtcggtagggattgaggaactcgacacggccccttcgggg
cttgtgtctaggatgctggcataatggccttaagcgacccgtcttgaaacacggaccaag
gagtctaacatgcctgcgagtgtttgggtggaaaactcgagcgcgaaatgaaagtgaaag
tcgagatctctgtcatggagagcatcgacgcccggaccagagtctttgacgaaggatctg
cggtagagcatgcatgttgggacccgaaagatggtgaactatgcctgaatagggtgaagc
cagaggaaactctggtggaggctcgtagcgattctgacgtgcaaatcgatcgtcgaattt
gggtataggggcgaaagactaatcgaaccatctagtagctggttcctgccgaagtttccc
tcaggatagcagaaactca
>taxa69
tagtaactgcgagtgaagcgggaaaagctcaaattttgaatctggcggtcttcttgaccg
tccgagttgtaatctagagaagcgtcttccgcgctggaccgtgtacaagtctcctggaag
ggagcatcatagagggtgagaatcccgtctttgacacggacccccagtgctatgtgatgc
gctctcgacgagtcgagttgtttgggaatgcagctcaaaatgggtggtaaattccatcta
aagctaaatacaggcgagagaccgatagcgaacaagtaccgtgagggaaagatgaaaaga
actttggaaagagagttaaacagtacgtgaaattgctgaaagggaaacgcttgatgtcag
tcgcgtccgccagggatcaaccttgcttcatcgcttggcgcatttcttggtcggacgggt
cagcatcagtttcgatcgtcgtagaatggtcaagggaacgtggcacctccaggggtgtgt
tatagcctttggtcgtatgcgtcggtagggattgaggaactcgacacggccccttcgggg
cttgtgtctaggatgctggcataatggccttaagcgacccgtcttgaaacacggaccaag
gagtctaacatgcctgcgagtgtttgggtggaaaactcgagcgcgaaatgaaagtgaaag
tcgagatctctgtcatggagagcatcgacgcccggaccagagtctttgacgaaggatctg
cggtagagcatgcatgttgggacccgaaagatggtgaactatgcctgaatagggtgaagc
cagaggaaactctggtggaggctcgtagcgattctgacgtgcaaatcgatcgtcgaattt
gggtataggggcgaaagactaatcgaaccatctagtagctggttcctgccgaagtttccc
tcaggatagcagaaactca
>taxa71
tagtaactgcgagtgaagcgggaaaagctcaaattttgaatctggcggtcttcntgaccg
tccgagttgtaatctagagaagcgtcttccgcgctggaccgtgtacaagtctcctggaag
ggagcntcatagagggtgagaatcccgtctttgacacggacccccagtgctatgtgatgc
gctctcgacgagtcgagttgtttgggaatgcagctcaaaatgggtggtaaattccatcta
aagctaaatacaggcgagagaccgatagcgaacaagtaccgtgagggaaagatgaaaaga
actttggaaagagagttaaacagtacgtgaaattgctgaaagggaaacgcttgatgtcag
tcgcgtccgccagggatcaaccttgcttnatcgcttggcgcatttcttggtcggacgggt
cagcatcagtttcgatcgtcgtagaatgntcaagggaacgtggcacctccaggggtgtgt
tatagcctttggtcgtatgcgtcggtagggattgaggaactcgacatggccccttcggga
cttgtgtctaggatgctggcataatggccttaagcgacccgtcttgaaacacggaccaag
gagtctaacatgcctgcgagtgttttggg-------------------------------
------------------------------------------------------------
------------------------------------------------------------
------------------------------------------------------------
------------------------------------------------------------
-------------------
>taxa73
tagtaactgcgagtgaagcgggaaaagctcaaattttgaatctgacgatcgtcttggtcg
tccgagttgtaatctagagaagcgttttccgcgctggaccgtgtacaagtctcctggaag
ggagcgtcatagagggtgagaatcccgtctttgacacggacctccagtgctatgtgatgc
gctctcgacgagtcgagttgtttgggaatgcagctcaaaatgggtggtaaattccatcta
aagctaaatacaggcgagagaccgatagcgaacaagtaccgtgagggaaagatgaaaaga
actttggaaagagagttaaacagtacgtgaaattgctgaaagggaaacgcttgatgtcag
tcgcgtccgccagggatcaaccttgctttatcgctgggtgcatttcttggtcggacgggt
cagcatcagtttcaatcgtcgtagaatggccaagggaacgtggcacctccaggggtgtgt
tatagcctttggtcgtatgcgtcggtagggactgaggaactcggcacgacctt-tccagg
tctgtgtctaggatgctggcataatggccttaagcgacccgtcttgaaacacggaccaag
gagtctaacatgcctgcgagtgtttgggtgtaaaactcgagcgcgcaacgaaagtgaaag
tcgagatctctgtcatggagagcatcgacgcccggaccagagtctttgacgaaggatctg
cggtagagcatgcatgttgggacccgaaagatggtgaactatgcctgaatagggtgaagc
cagaggaaactctggtggaggctcgtagcgattctgacgtgcaaatcgatcgtcgaattt
gggtataggggcgaaagactaatcgaaccatctagtagctggttcctgccga--------
-------------------
>taxa74
tagtaactgcgagtgaagcgggaaaagctcaaattttgaatctgacgatcgtcttggtcg
tccgagttgtaatctagagaagcgttttccgcgctggaccgtgtacaagtctcctggaag
ggagcgtcatagagggtgagaatcccgtctttgacacggacctccagtgctatgtgatgc
gctctcgacgagtcgagttgtttgggaatgcagctcaaaatgggtggtaaattccatcta
aagctaaatacaggcgagagaccgatagcgaacaagtaccgtgagggaaagatgaaaaga
actttggaaagagagttaaacagtacgtgaaattgctgaaagggaaacgcttgatgtcag
tcgcgtccgccagggatcaaccttgctttatcgctgggtgcatttcttggtcggacgggt
cagcatcagtttcaatcgtcgtagaatggccaagggaacgtggcacctccaggggtgtgt
tatagccttyggtcgtatgcgtcggtagggactgaggaactcggcacgacctt-tccagg
tctgtgtctaggatgctggcataatggccttaagcgacccgtcttgaaacacggaccaag
gagtctaacatgcctgcgagtgtttgggtgtaaaactcgagcgcgcaacgaaagtgaaag
tcgagatctctgtcatggagagcatcgacgcccggaccagagtctttgacgaaggatctg
cggtagagcatgcatgttgggacccgaaagatggtgaactatgcctgaatagggtgaagc
cagaggaaactctggtggaggctcgtagcgattctgacgtgcaaatcgatcgtcgaattt
gggtataggggcgaaagactaatcgaacc-------------------------------
-------------------
>taxa75
tagtaactgcgagtgaagcgggaaaagctcaaattttgaatctgacgatcgtcttggtcg
tccgagttgtaatctagagaagcgttttccgcgctggaccgtgtacaagtctcctggaag
ggagcgtcatagagggtgagaatcccgtctttgacacggacctccagtgctatgtgatgc
gctctcgacgagtcgagttgtttgggaatgcagctcaaaatgggtggtaaattccatcta
aagctaaatacaggcgagagaccgatagcgaacaagtaccgtgagggaaagatgaaaaga
actttggaaagagagttaaacagtacgtgaaattgctgaaagggaaacgcttgatgtcag
tcgcgtccgccagggatcaaccttgctttatcgctgggtgcatttcttggtcggacgggt
cagcatcagtttcaatcgtcgtagaatggccaagggaacgtggcacctccaggggtgtgt
tatagcctttggtcgtatgcgtcggtagggactgaggaactcggcacgacctt-tccagg
tctgtgtctaggatgctggcataatggccttaagcgacccgtcttgaaacacggaccaag
gagtctaacatgcctgcgagtgtttgggtgtaaaactcgagcgcgcaacgaaagtgaaag
tcgagatctctgtcatggagagcatcgacgcccggaccagagtctttgacgaaggatctg
cggtagagcatgcatgttgggactcgaaagatggtgaactatgcctgaa-----------
------------------------------------------------------------
------------------------------------------------------------
-------------------
>taxa76
tagtaactgcgagtgaagcgggaaaagctcaaattttgaatctgacgatcgtcttggtcg
tccgagttgtaatctagagaagcgttttccgcgctggaccgtgtacaagtctcctggaag
ggagcgtcatagagggtgagaatcccgtctttgacacggacctccagtgctatgtgatgc
gctctcgacgagtcgagttgtttgggaatgcagctcaaaatgggtggtaaattccatcta
aagctaaatacaggcgagagaccgatagcgaacaagtaccgtgagggaaagatgaaaaga
actttggaaagagagttaaacagtacgtgaaattgctgaaagggaaacgcttgatgtcag
tcgcgtccgccagggatcaaccttgctttatcgctgggtgcatttcttggtcggacgggt
cagcatcagtttcaatcgtcgtagaatggccaagggaacgtggcacctccaggggtgtgt
tatagccttcggtcgtatgcgtcggtagggactgaggaactcggcacgacctt-tccagg
tctgtgtctaggatgctggcataatggccttaagcgacccgtcttgaaacacggaccaag
gagtctaacatgcctgcgagtgtttgggtgtaaaactcgagcgcgcaacgaaagtgaaag
tcgagatctctgtcatggagagcatcgacgcccggaccagagtctttgacgaaggatctg
cggtagagcatgcatgttgggacccgaaagatggtgaactatgcctgaatagggtgaagc
cagaggaaactctggtggaggctcgtagcgattctgacgtgcaaatcgatcgtcgaattt
gggtataggggcgaaagactaatcgaaccatctagtagctggttcctgccga--------
-------------------
>taxa77
tagtaactgcgagtgaagcgggaaaagctcaaattttgaatctgacgatcgtcttggtcg
tccgagttgtaatctagagaagcgttttccgcgctggaccgtgtacaagtctcctggaag
ggagcgtcatagagggtgagaatcccgtctttgacatggacctccagtgctatgtgatgc
gctctcgacgagtcgagttgtttgggaatgcagctcaaaatgggtggtaaattccatcta
aagctaaatacaggcgagagaccgatagcgaacaagtaccgtgagggaaagatgaaaaga
actttggaaagagagttaaacagtacgtgaaattgctgaaagggaaacgcttgatgtcag
tcgcgtccgccagggatcaaccttgctttatcgctgggtgcatttcttggttggacgggt
cagcatcagtttcaatcgtcgtagaatggccaagggaacgtggcacctccaggggtgtgt
tatagcctttggtcgtatgcgtcggtagggactgaggaactcggcacgacctt-tccagg
tctgtgtctaggatgctggcataatggccttaagcgacccgtcttgaaacacgga-----
------------------------------------------------------------
------------------------------------------------------------
------------------------------------------------------------
------------------------------------------------------------
------------------------------------------------------------
-------------------
>taxa78
tagtaactgcgagtgaagcgggaaaagctcaaattttgaatctgacgatcgtcttggtcg
tccgagttgtaatctagagaagcgttttccgcgctggaccgtgtacaagtctcctggaag
ggagcgtcatagagggtgagaatcccgtctttgacatggacctccagtgctatgtgatgc
gctctcgacgagtcgagttgtttgggaatgcagctcaaaatgggtggtaaattccatcta
aagctaaatacaggcgagagaccgatagcgaacaagtaccgtgagggaaagatgaaaaga
actttggaaagagagttaaacagtacgtgaaattgctgaaagggaaacgcttgatgtcag
tcgcgtccgccagggatcaaccttgctttatcgctgggtgcatttcttggttggacgggt
cagcatcagtttcaatcgtcgtagaatggccaagggaacgtggcacctccaggggtgtgt
tatagcctttggtcgtatgcgtcggtagggactgaggaactcggcacgacctt-tccagg
tctgtgtctaggatgctggcataatggccttaagcgacccgtcttgaaacacgga-----
------------------------------------------------------------
------------------------------------------------------------
------------------------------------------------------------
------------------------------------------------------------
------------------------------------------------------------
-------------------
>taxa79
tagtaactgcgagtgaagcgggaaaagctcaaattttgaatctgacgatcgtcttggtcg
tccgagttgtaatctagagaagcgttttccgcgctggaccgtgtacaagtctcctggaag
ggagcgtcatagagggtgagaatcccgtctttgacacggacatccagtgctatgtgatgc
gctctcgacgagtcgagttgtttgggaatgcagctcaaaatgggtggtaaattccatcta
aagctaaatacaggcgagagaccgatagcgaacaagtaccgtgagggaaagatgaaaaga
actttggaaagagagttaaacagtacgtgaaattgctgaaagggaaacgcttgatgtcag
tcgcgtccgccagggatcaaccttgctttatcgctgggtgcatttcttggt---------
------------------------------------------------------------
------------------------------------------------------------
------------------------------------------------------------
------------------------------------------------------------
------------------------------------------------------------
------------------------------------------------------------
------------------------------------------------------------
------------------------------------------------------------
-------------------
>taxa80
tagtaactgcgagtgaagcgggaaaagctcaaattttgaatctgacgatcgtcttggtcg
tccgagttgtaatctagagaagcgttttccgcgctggaccgtgtacaagtctcctggaag
ggagcgtcatagagggtgagaatcccgtctttgacacggacctccagtgctatgtgatgc
gctctcgacgagtcgagttgtttgggaatgcagctcaaaatgggtggtaaattccatcta
aagctaaatacaggcgagagaccgatagcgaacaagtaccgtgagggaaagatgaaaaga
actttggaaagagagttaaacagtacgtgaaattgctgaaagggaaacgcttgatgtcag
tcgcgtccgccagggatcaaccttgctttatcgctgggtgcatttcttggttggacgggt
cagcatcagtttcaatcgtcgtagaatggccaagggaacgtggcacctccaggggtgtgt
tatagccttcggtcgtatgcgtcggtagggactgaggaactcggcacgacctt-tccagg
tctgtgtctaggatgctggcataatggccttaagcgacccgtcttgaaacacggaccaag
gagtctaacatgcctgcgagtgtttgggtgtaaaactcgagcgcgcaacgaaagtgaaag
tcgagatctctgtcatggagagcatcgacgcccggaccagagtctttgacgaaggatctg
cggtagagcatgcatgttgggacccgaaagatggtgaactatgcctgaatagggtgaagc
cagaggaaactctggtggaggctcgtagcgattctgacgtgcaaatcgatcgtcgaattt
gggtataggggcgaaagactaatcga----------------------------------
-------------------
>taxa81
tagtaactgcgagtgaagcgggaaaagctcaaattttgaatctgacgatcgtcttggtcg
tccgagttgtaatctagagaagcgttttccgcgctggaccgtgtacaagtctcctggaag
ggagcgtcatagagggtgagaatcccgtctttgacacggacctccagtgctatgtgatgc
gctctcgacgagtcgagttgtttgggaatgcagctcaaaatgggtggtaaattccatcta
aagctaaatacaggcgagagaccgatagcgaacaagtaccgtgagggaaagatgaaaaga
actttggaaagagagttaaacagtacgtgaaattgctgaaagggaaacgcttgatgtcag
tcgcgtccgccagggatcaaccttgctttatcgctgggtgcatttcttggttggacgggt
cagcatcagtttcaatcgtcgtagaatggccaagggaacgtggcacctccaggggtgtgt
tatagccttcggtcgtatgcgtcggt----------------------------------
------------------------------------------------------------
------------------------------------------------------------
------------------------------------------------------------
------------------------------------------------------------
------------------------------------------------------------
------------------------------------------------------------
-------------------
>taxa82
tagtaactgcgagtgaagagggaaaagctcaaattttgaatctggcggtcctcgtggccg
tccgagttgtaatctagagaagcgtcttccgcgctggaccgtgtacaagtctcctggaag
ggagcgtcatagagggtgagaatcccgtctttgacacggactgccagtgctatgtgatgc
gctctcgaagagtcgagttgtttgggaatgcagctcaaaatgggtggtaaattccatcta
aagctaaatacaggcgagagaccgatagcgaacaagtaccgtgagggaaagatgaaaaga
actttggaaagagagttaaacagtacgtgaaattgctgaaagggaaacgcttgatgtcag
tcgcgtccgccagggatcaaccttgcttcttcgctgggtgcatttcttggtcggacgggt
cagcatcggtttcgatcgaggtagaatggncgagggaacgtggcacctctaggggtgtgt
tatagccctgggtcgtatgcgtcggtagggaccgaggaactcggcacgacctt-cacggg
tcggtgtctaggatgctggcataatggccttaagcgacccgtcttgaaacacggaccaag
gagtctaacatgcctgcgagtgttcgggtggaaaactcgagcgcgcaacgaaagtgaaag
tcgagatctctgtcgtggagagcatcgacgcccggaccagagtcttt-------------
------------------------------------------------------------
------------------------------------------------------------
------------------------------------------------------------
-------------------
>taxa83
tagtaactgcgagtgaagagggaaaagctcaaattttgaatctggcggtcctcgtggccg
tccgagttgtaatctagagaagcgtcttccgcgctggaccgtgtacaagtctcctggaag
ggagcgtcatagagggtgagaatcccgtctttgacacggactgccagtgctatgtgatgc
gctctcgaagagtcgagttgtttgggaatgcagctcaaaatgggtggtaaattccatcta
aagctaaatacaggcgagagaccgatagcgaacaagtaccgtgagggaaagatgaaaaga
actttggaaagagagttaaacagtacgtgaaattgctgaaagggaaacgcttgatgtcag
tcgcgtccgccagggatcaaccttgcttcttcgctgggtgcatttcttggtcggacgggt
cagcatcggtttcgatcgaggtagaatggncgagggaacgtggcacctctaggggtgtgt
tatagccctgggtcgtatgcgtcggtagggaccgaggaactcggcacgacctt-cacggg
tcggtgtctaggatgctggcataatggccttaagcgacccgtcttgaaacacggaccaag
gagtctaacatgcctgcgagtgttcgggtggaaaactcgagcgcgcaacgaaagtgaaag
tcgagatctctgtcgt-gagagcatcgacgccc---------------------------
------------------------------------------------------------
------------------------------------------------------------
------------------------------------------------------------
-------------------
>taxa84
-------------------gggaaaagctcaaattttgaatctggcggtcctcgtggccg
tccgagttgtaatctagagaagcgtcttccgcgctggaccgtgtacaagtctcctggaag
ggagcgtcatagagggtgagaatcccgtctttgacacggactgccagtgctatgtgatgc
gctctcgaagagtcgagttgtttgggaatgcagctcaaaatgggtggtaaattccatcta
aagctaaatacaggcgagagaccgatagcgaacaagtaccgtgagggaaagatgaaaaga
actttggaaagagagttaaacagtacgtgaaattgctgaaagggaaacgcttgatgtcag
tcgcgtccgccagggatcaaccttgcttcttcgctgggtgcatttcttggtcggacgggt
cagcatcggtttcgatcgaggtagaatggtcgagggaacgtggcacctctaggggtgtgt
tatagccctgggtcgtatgcgtcggtagggaccgaggaactcggcacgacctt-cacggg
tcggtgtctaggatgctggcataatggccttaagcgacccgtcttgaaacacggaccaag
gagtctaacatgcctgcgagtgttcgggtggaaaactcgagcgcgcaacgaaagtgaaag
tcgagatctctgtcgtggagagcatcgacgcccggaccagagtctttgacgaaggatctg
cggtagagcatgcatgttgggacccgaaagatggtgaactatgcctgaatagggtgaagc
cagaggaaactctggtggaggctcgtagcgattctgacgtgcaaatcgatcgtcgaattt
gggtataggggcgaaag-------------------------------------------
-------------------
>taxa85
tagtaactgcgagtgaagagggaaaagctcaaattttgaatctggcggtcctcgtggccg
tccgagttgtaatctagagaagtgtcttccgcgctggaccgtgtacaagtctcctggaag
ggagcgtcatagagggtgagaatcccgtctttgacacggactgccagtgctatgtgatgc
gctctcgaagagtcgagttgtttgggaatgcagctcaaaatgggtggtaaattccatcta
aagctaaatacaggcgagagaccgatagcgaacaagtaccgtgagggaaagatgaaaaga
actttggaaagagagttaaacagtacgtgaaattgctgaaagggaaacgcttgatgtcag
tcgcgtccgccagggatcaaccttgcttcttcgctgggtgcatttcttggtcggacgggt
cagcatcggtttcgatcgaggtagaatggtcgagggaacgtggcacctctaggggtgtgt
tatagccctgggtcgtatgcgtcggtagggaccgaggaactcggcacgacctt-cacggg
tcggtgtctaggatgctggcataatggccttaagcgacccgtcttgaaacacggaccaag
gagtctaacatgcctgcgagtgttcgggtggaaaactcgagcgcgcaacgaaagtgaaag
tcgagatctctgtcgtggagagcatcgacgcccggaccagagtctttgacgaaggatctg
cggtagagcatgcatgttgggacccgaaagatggtgaactatgcctgaatagggtgaagc
cagaggaaactctggtggaggctcgtagcgattctgacgtgcaaatcgatcgtcgaattt
gggtataggggcgaaagactaatcgaaccatctagtagctggttcctgccgaagtttccc
tcaggatagcagaaactca
>taxa86
tagtaactgcgagtgaagcgggaaaagctcaaattttaaatctggcggtcttcgtgaccg
tccgagttgtaatctagagaagcgtcttccgcgctggaccgtgtacaagtctcctggaag
ggagcgtcatagagggtgagaatcccgtctttgacacggaccccaagtgctatgtgatgc
gctctcgaagagtcgagttgtttgggaatgcagctcaaaatgggtggtaaattccatcta
aagctaaatacaggcgagagaccgatagcgaacaagtaccgtgagggaaagatgaaaaga
actttggaaagagagttaaacagtacgtgaaattgctgaaagggaaacgcttgatgtcag
tcgcgtccgccagggatcaacctcgcttcattgctgggcgtatttcttggtcggacgggt
cagcatcagtttccatcgtcgtacaatggcggagggaacgtggcacctctaggggtgtgt
tatagcctttcgtcgtatgcgtcggtagggactgaggaactcggcacgacctttctcagg
tctgtgtctaggatgctggcataatggccttaagcgacccgtcttgaaacacggaccaag
gagtctaacatgcctgcgagtgttcgggtgtaaaactcgagcgcgcaatcaaagtgaaag
tcgagatctctgtcatggagagcatcgacgcccggaccagagtctttgacgaaggatctg
cggtagagcatgcatgttgggacccgaaagatggtgaactatgcctgaatagggtgaagc
cagaggaaactctggtggaggctcgtagcgattctgacgtgcaaatcgatcgtcgaattt
gggtataggggcgaaagactaatcgaaccatctagtagctggttcctgccgaagtttccc
tcaggatagcagaaactca
>taxa87
tagtaactgcgagtgaagcgggaaaagctcaaattttaaatctggcggtcttcgtgaccg
tccgagttgtaatctagagaagcgtcttccgcgctggaccgtgtacaagtctcctggaag
ggagcgtcatagagggtgagaatcccgtctttgacacggaacccaagtgctatgtgatgc
gctctcgaagagtcgagttgtttgggaatgcagctcaaaatgggtggtaaattccatcta
aagctaaatacaggcgagagaccgatagcgaacaagtaccgtgagggaaagatgaaaaga
actttggaaagagagttaaacagtacgtgaaattgctgaaagggaaacgcttgatgtcag
tcgcgtccgccagggatcaacctcgcttcattgctgggcgtatttcttggtcggacgggt
cagcatcagtttccatcgtcgtacaatggcggagggaacgtggcacctctaggggtgtgt
tatagcctttcgtcgtatgcgtcggtagggactgaggaactcggcacgacctttctcagg
tctgtgtctaggatgctggcataatggccttaagcgacccgtcttgaaacacggaccaag
gagtctaacatgcctgcgagtgttcgggtgtaaaactcgagcgcgcaatcaaagtgaaag
tcgagatctctgtcatggagagcatcgacgcccggaccagagtctttgacgaaggatctg
cggtagagcatgcatgttgggacccgaaagatggtgaactatgcctgaatagggtgaagc
cagaggaaactctggtggaggctcgtagcgattctgacgtgcaaatcgatcgtcgaattt
gggtataggggcgaaagactaatcgaacc-------------------------------
-------------------
>taxa88
tagtaactgcgagtgaagagggaaaagctcaaattttgaatctggcggtcctcgtggccg
tccgagttgtaatctagagaagcgtcttccgcgctggaccgtgtacaagtctcctggaag
ggagcgtcatagagggtgagaatcccgtctttgacacggactgccagtgctatgtgatgc
gctctcgaagagtcgagttgtttgggaatgcagctcaaaatgggtggtaaattccatcta
aagctaaatacaggcgagagaccgatagcgaacaagtaccgtgagggaaagatgaaaaga
actttggaaagagagttaaacagtacgtgaaattgctgaaagggaaacgcttgatgtcag
tcgcgtccgccagggatcaaccttgcttcttcgctgggtgcatttcttggtcggacgggt
cagcatcggtttcgatcgaggtagaatggtcgagggaacgtggcacctctaggggtgtgt
tatagccctgggtcgtatgcgtcggtagggaccgaggaactcggcacgacctt-catggg
tcggtgtctaggatgctggcataatggccttaagcgacccgtcttgaaacacggaccaag
gagtctaacatgcctgcgagtgttcgggtggaaaactcgagcgcgcaacgaaagtgaaag
tcgagatctctgtcatggagagcatcgacgcccggaccagagtctttgacgaaggatctg
cggtagagcatgcatgttgggacccgaaagatggtgaactatgcctgaatagggtgaagc
cagaggaaactctggtggaggctcgtagcgattctgacgtgcaaatcgatcgtcgaattt
gggtataggggcgaaagactaatcgaaccatctagtagctggttcctgccgaagtttccc
tcaggaaa-----------
>taxa90
tagtaactgcgagtgaagcgggaaaagctcaaattttaaatctggcggtcttcgtgaccg
tccgagttgtaatctagagaagcgtcttccgcgctggaccgtgtacaagtctcctggaag
ggagcgtcatagagggtgagaatcccgtctttgacacggaccccaagtgctatgtgatgc
gctctcgaagagtcgagttgtttgggaatgcagctcaaaatgggtggtaaattccatcta
aagctaaatacaggcgagagaccgatagcgaacaagtaccgtgagggaaagatgaaaaga
actttggaaagagagttaaacagtacgtgaaattgctgaaagggaaacgcttgatgtcag
tcgcgtccgccagggatcaacctcgcttcattgctgggcgtatttcttggtcggacgggt
cagcatcagtttccatcgtcgtacaatggcggagggaacgtggcacctctaggggtgtgt
tatagcctttcgtcgtatgcgtcggtagggactgaggaactcggcacgacctttctcagg
tctgtgtctaggatgctggcataatggccttaagcgacccgtcttgaaacacggaccaag
gagtctaacatgcctgcgagtgttcgggtgtaaaactcgagcgcgcaatcaaagtgaaag
tcgagatctctgtcatggagagcatcgacgcccggaccagagtctttgacgaaagatctg
cggtagagcatgcatgttgggacccgaaagatggtgaactatgcctgataggg-------
------------------------------------------------------------
------------------------------------------------------------
-------------------
>taxa91
tagtaactgcgagtgaagcgggaaaagctcaaattttaaatctggcggtcttcgtgaccg
tccgagttgtaatctagagaagcgtcttccgcgctggaccgtgtacaagtctcctggaag
ggagcgtcatagagggtgagaatcccgtctttgacacggaccccaagtgctatgtgatgc
gctctcgaagagtcgagttgtttgggaatgcagctcaaaatgggtggtaaattccatcta
aagctaaatacaggtgagagaccgatagcgaacaagtaccgtgagggaaagatgaaaaga
actttggaaagagagttaaacagtacgtgaaattgctgaaagggaaacgcttgatgtcag
tcgcgtccgccagggatcaacctcgcttcattgctgggcgtatttcttggtcggacgggt
cagcatcagtttccatcgtcgtacaatggcggagggaacgtggcacctctaggggtgtgt
tatagcctttcgtcgtatgcgtcggtagggactgaggaactcggcacgacctttctcagg
tctgtgtctaggatgctggcataatggccttaagcgacccgtcttgaaacacggaccaag
gagtctaacatgcctgcgagtgttcgggtgtaaaactcgagcgcgcaatcaaagtgaaag
tcga--------------------------------------------------------
------------------------------------------------------------
------------------------------------------------------------
------------------------------------------------------------
-------------------
>taxa92
tagtaactgcgagtgaagcgggaaaagctcaaattttaaatctggcggtcttcgtgaccg
tccgagttgtaatctagagaagcgtcttccgcgctggaccgtgtacaagtctcctggaag
ggagcntcatagagggtgagaatcccgtctttgacacggaccccaagtgctatgtgatgc
gctctcgaagagtcgagttgtttgggaatgcagctcaaaatgggtggtaaattccatcta
aagctaaatacaggcgagagaccgatagcgaacaagtaccgtgagggaaagatgaaaaga
actttggaaagagagttaaacagtacgtgaaattgctgaaagggaaacgcttgatgtcag
tcgcgtccgccagggatcaacctcgcttcattgctgggcgtatttcttggtcggacgggt
cagcatcagtttccatcgtcgtacaatggcggagggaacgtggcacctctaggggtgtgt
tatagcctttcgtcgtatgcgtcggtagggactgaggaactcggcacgacctttctcagg
tctgtgtctaggatgctggcataatggccttaagcgacccgtcttgaaacacggaccaag
gagtctaacatgcctgcgagtgttcgggtgtaaaactcgagcgcgcaatcaaagtgaaag
tcgagatctctgtcatggagagcatcgacgcccggaccagagtctttgacaaaggatctg
cggtagagcatgcatgttgggacccgaaagatggtgaactatgcctgaatagggtgaagc
cagaggaaactctggtggaggctcgtagcgatt---------------------------
------------------------------------------------------------
-------------------
>taxa93
tagtaactgcgagtgaagcgggaaaagctcaaatttcgaatctggcggtcttcgcggccg
tccgagttgtaatctagagaagcgtcttccgtgctggaccgtgtacaagtctcctggaag
ggagcgtcatagagggtgagaatcccgtctttgacacggactcccagtactatgtgatgc
gctctcgacgagtcgagttgtttgggaatgcagctcaaaatgggtggtaaattccatcta
aagctaaatacaggcgagagaccgatagcgaacaagtaccgtgagggaaagatgaaaaga
actttggaaagagagttaaacagtacgtgaaattgctgaaagggaaacgcttgatgtcag
tcgcgtccgccagggatcaaccttgccttatcgctgggtgcaattcttggtcggacgggt
cagcatcagtttcgatcgtcgtagaatggccaagggaatgtggcacctccaggggtgtgt
tatagccctcggtcgtatgcgtcggtggagactgaggaactcggcacgtcccc--tc-tc
tctgtgtctaggatgctggcataatggccttaagcgacccgtcttgaaacacggaccaag
gagtctaacatgcctgcgagtgttcgagtggaaaactcgagcgcacaatgaaagtgaaag
tcgagatctctgtcatggagagcatcgacgcccggacccgagtctttgaccaaggatctg
cggtagagcatgcatgttgggacccgaaagatggtgaactatgcctgaatagggtgaagc
cagaggaaactctggtggaggctcgtagcgattctgacgtgcaaatcgatcgtcgaattt
gggtataggggcgaaagactaatcgaaccatctagtagctggttcctgccgaagtttccc
tcaggatagcagaaactca
>taxa94
tagtaactgcgagtgaagcgggaaaagctcaaatttcaaatctggcggtcttcatggccg
tccgagttgtaatctagagaagcgtcttccgtgctggaccgtgtacaagtctcctggaag
ggagcgtcatagagggtgagaatcccgtctttgacacggacccccagtactatgtgatgc
gctctcgacgagtcgagttgtttgggaatgcagctcaaaatgggtggtaaattccatcta
aagctaaatatgggcgagagaccgatagcgaacaagtaccgtgagggaaagatgaaaaga
actttggaaagagagttaaacagtacgtgaaattgctgaaagggaaacgcttgatgtcag
tcgcgtccgccagggatcaaccttgccttatcgctgggtgcaattcttggtcggacgggt
cagcatcagtttcgattgtcgtagaatggccaagggaatgtggcacctctaggggtgtgt
tatagccctcggtcgtatgcgtcggtggagactgaggaactcggcacgttctc-------
tctgtgtctaggatgctggcataatggccttaagcgacccgtcttgaaacacggaccaag
gagtctaacatgcctgcgagtgttcgggtgtaaaactcgagcgcacaatgaaagtgaaag
tcgagatctctgtcatggagagcatcgacgcccggacccgagtctttgacgaaggatctg
cggtagagcatgcatgttgggacccgaaagatggtgaactatgcctgaatagggtgaagc
cagaggaaactctggtggaggctcgtagcgattctgacgtgcaaatcgatcgtcgaattt
gggtataggggcgaaagactaatcgaaccatctagtagctggttcctgccgaagtttccc
tcaggatagcagaaactca
>taxa95
--------------------ggaaaagctcaaattttgaatctggcggtcttcatggctg
tccgagttgtaatctagagaagcgtcttccgcgctggaccgtgtacaagtctcctggaag
ggagcgtcatggagggtgagaatcccgtctctgacacggactgccagtgctatgtgatgc
gctctcgacgagtcgagttgtttgggaatgcagctcaaaacgggtggtaaattccatcta
aagctaaatacaggcgagagaccgatagcgaacaagtaccgtgagggaaagatgaaaaga
actttggaaagagagttaaacagtacgtgaaattgctgaaagggaaacgcttgatgtcag
tcacgtccgccagggatcaaccttgctt-atcgttgggtgcatttcttggttggatgggt
cagcatcagtttcgatcgttgtaaaatggtcaagggaacgtggcacctctaggggtgtgt
tatagcctttggtcgtatgcatcggtggggactgaggaactcggcacgacctt-cat-gg
tttgtgtctaggatgctggcataatggccttaagcgacccgtcttgaaacacggaccaag
gagtctaacatgcctgcgagtgtttgggtggaaaactcgagcgcgcaatgaaagtgaaag
tcgagatctctgtcatggagagcatcgacgcccggaccaaagtctttgacgaaggatctg
cggtagagcatgcatgttgggacccgaaagatggtgaactatgcctgaatagggtgaagc
cagaggaaactctggtggaggctcgtagcgattctgacgtgcaaatcgatcgtcgaattt
gggtatagtggcgaaagactaatcgaaccatctagtagctggttcctgccgaagtttccc
tcaggatagcagaaactca
>taxa96
----------------------aaaagctcaaattttgaatctggcggtcttcatggctg
tccgagttgtaatctagagaagcgtcttccgcgctggaccgtgtacaagtctcctggaag
ggagcgtcatggagggtgagaatcccgtctctgacacggactgccagtgctatgtgatgc
gctctcgacgagtcgagttgtttgggaatgcagctcaaaacgggtggtaaattccatcta
aagctaaatacaggcgagagaccgatagcgaacaagtaccgtgagggaaagatgaaaaga
actttggaaagagagttaaacagtacgtgaaattgctgaaagggaaacgcttgatgtcag
tcacgtccgccagggatcaaccttgctt-atcgttgggtgcatttcttggttggatgggt
cagcatcagtttcgatcgttgtaaaatggtcaagggaacgtggcacctctaggggtgtgt
tatagcctttggtcgtatgcatcggtggggactgaggaactcggcacgacctt-cat-gg
ttcgtgtctaggatgctggcataatggccttaagcgacccgtcttgaaacacggaccaag
gagtctaacatgcctgcgagtgtttgggtggaaaactcgagcgcgcaatgaaagtgaaag
tcgagatctctgtcatggagagcatcgacgcccggaccagagtctttgacgaaggatctg
cggtagagcatgcatgttgggacccgaaagatggtgaactatgcctgaatagggtgaagc
cagaggaaactctggtggaggctcgtagcgattctgacgtgcaaatcgatcgtcgaattt
gggtataggggcgaaagactaatcgaaccatctagtagctggttcctgccgaagtttccc
tcaggatagcagaaactca
>taxa97
tagtaactgcgagtgaagcgggaaaagctcaaattttgaatctggcggtcttcatggctg
tccgagttgtaatctagagaagcgtcttccgcgctggaccgtgtacaagtctcctggaag
ggagcgtcatggagggtgagaatcccgtctctgacacggactgccagtgctatgtgatgc
gctctcgacgagtcgagttgtttgggaatgcagctcaaaacgggtggtaaattccatcta
aagctaaatacaggcgagagaccgatagcgaacaagtaccgtgagggaaagatgaaaaga
actttggaaagagagttaaacagtacgtgaaattgctgaaagggaaacgcttgatgtcag
tcacgtccgccagggatcaaccttgctt-atcgttgggtgcatttcttggttggatgggt
cagcatcagtttcgatcgttgtaaaatggtcaagggaacgtggcacctctaggggtgtgt
tatagcctttggtcgtatgcatcggtggggactgaggaactcggcacgacctt-cat-gg
ttcgtgtctaggatgctggcataatggccttaagcgacccgtcttgaaacacggaccaag
gagtctaacatgcctgcgagtgtttgggtggaaaactcgagcgcgcaatgaaagtgaaag
tcgagatctctgtcatgga-----------------------------------------
------------------------------------------------------------
------------------------------------------------------------
------------------------------------------------------------
-------------------
>taxa98
tagtaactgcgagtgaagcgggaaaagctcaaattttgaatctggcggtcttcatggctg
tccgagttgtaatctagagaagcgtcttccgcgctggaccgtgtacaagtctcctggaag
ggagcgtcatggagggtgagaatcccgtctctgacacggactgccagtgctatgtgatgc
gctctcgacgagtcgagttgtttgggaatgcagctcaaaacgggtggtaaattccatcta
aagctaaatacaggcgagagaccgatagcgaacaagtaccgtgagggaaagatgaaaaga
actttggaaagagagttaaacagtacgtgaaattgctgaaagggaaacgcttgatgtcag
tcacgtccgccagggatcaaccttgctt-atcgttgggtgcatttcttggttggatgggt
cagcatcagtttcgatcgttgtaaaatggtcaagggaacgtggcacctctaggggtgtgt
tatagcctttggtcgtatgcatcggtggggactgaggaactcggcacgacctt-cat-gg
ttcgtgtctaggatgctggcataatggccttaagcgacccgtcttg--------------
------------------------------------------------------------
------------------------------------------------------------
------------------------------------------------------------
------------------------------------------------------------
------------------------------------------------------------
-------------------
>taxa99
tagtaactgcgagtgaagcgggaaaagctcaaattttgaatctggcggtcttcatggctg
tccgagttgtaatctagagaagcgtcttccgcgctggaccgtgtacaagtctcctggaag
ggagcgtcatggagggtgagaatcccgtctctgacacggactgccagtgctatgtgatgc
gctctcgacgagtcgagttgtttgggaatgcagctcaaaacgggtggtaaattccatcta
aagctaaatacaggcgagagaccgatagcgaacaagtaccgtgagggaaagatgaaaaga
actttggaaagagagttaaacagtacgtgaaattgctgaaagggaaacgcttgatgtcag
tcacgtccgccagggatcaaccttgctt-atcgttgggtgcatttcttggttggatgggt
cagcatcagtttcgatcgttgtaaaatggtcaagggaacgtggcacctctaggggtgtgt
tatagcctttggtcgtatgcatcggtggggactgaggaactcggcacgacctt-cat-gg
ttcgtgtctaggatgctggcataatggccttaagcgacccgtcttg--------------
------------------------------------------------------------
------------------------------------------------------------
------------------------------------------------------------
------------------------------------------------------------
------------------------------------------------------------
-------------------
>taxa100
-------------------gggaaaagctcaaattttgaatctggtggtcttcggggcca
tccgagttgtaatctagagaagtgtcttccgcgctggaccgtgtacaagtctcctggaag
ggagcatcatagagggtgagaatcccgtctctgacacggacccccagtgctatgtgatgc
actctcgacgagtcgagttgtttgggaatgcagctcaaaacgggtggtaaattccatcta
aagctaaatacaggcgagagaccgatagcgaacaagtaccgtgagggaaagatgaaaaga
actttggaaagagagttaaacagtacgtgaaattgctgaaagggaaacgcttgatgtcag
tcacgtcccccagggatcaacctcgctttatcgctgggcgcatttcctggtcggacgggt
cagcatcagtttctgtcggtgtagaatggccaagggaacgtggcacctctaggggtgtgt
tatagacctcggtcgtatgcgtcggtggggactgaggaactcggcacgggcctccag-gg
cctgtgtctaggatgctggcataatggccttaagcgacccgtcttgaaacacggaccaag
gagtctaacatgcctgcgagtgttcggatgcaaaactcgtgcgcgcaatgaaagtgaaag
tcgagatctctgtcgtggagagcatcgacgcccggacccgagtctttgacaaaggatctg
cggtagagcatgcatgttgggacccgaaagatggtgaactatgcctgaatagggtgaagc
cagaggaaactctggtggaggctsgtagcgattctgacgtgcaaatcgatcgtcgaattt
gggtataggggcgaaagactt---------------------------------------
-------------------
>taxa101
tagtaactgcgagtgaagagggaaaagctcaaattttgaatctggtggtcttcggggcca
tccgagttgtaatctagagaagtgtcttccgcgctggaccgtgtacaagtctcctggaag
ggagcatcatagagggtgagaatcccgtctctgacacggacccccagtgctatgtgatgc
actctcgacgagtcgagttgtttgggaatgcagctcaaaacgggtggtaaattccatcta
aagctaaatacaggcgagagaccgatagcgaacaagtaccgtgagggaaagatgaaaaga
actttggaaagagagttaaacagtacgtgaaattgctgaaagggaaacgcttgatgtcag
tcgcgtcccccagggatcaacctcgctttatcgctgggcgcatttcctggttggacgggt
cagcatcagtttctgtcggcgtagaatggccaagggaacgtggcacctctaggggtgtgt
tatagacctcggtcgtatgcgtcggtggggactgaggaactcggcacgggcctccgg-gg
cctgtgtctaggatgctggcataatggccttaagcgacccgtcttgaaacacggaccaag
gagtctaacatgcctgcgagtgttcgggtgcaaaactcgagcgcgcaatgaaagtgaaag
tcgrgatctctgtcgtggagagcatcgacgcccggacccgagtctttgacaaaggatctg
cggtagagcatgcatgttgggacccgaaagatggtgaactatgcctgaatagggtgaagc
cagaggaaactctggtggaggctcgtagcgattctgacgtgcaaatcgatcgtcgaattt
gggtataggggcgaaagactaatcgaaccatctagtagctggttcctgccgaagtttccc
tcaggatagcagaaactcg
>taxa102
tagtaactgcgagtgaagcgggaaaagctcaaattttaaatctggcggtcttcatggtcg
tccgagttgtaatctagagaagcgtcttccgcgctggaccgtgtacaagtctcctggaag
ggagcatcatagagggtgagaatcccgtctttgacacggacgacaagtgctatgtgatgc
gctctcgaagagtcgagttgtttgggaatgcagctcaaaacgggtggtaaattccatcta
aagctaaatatgggcgagagaccgatagcgaacaagtaccgtgagggaaagatgaaaaga
actttggaaagagagttaaacagtacgtgaaattgctgaaagggaaacgcttgatgtcag
tcgcgtccgccagggatcaaccttgctttatcgctgggcgcatttcttggtcggacgggt
cagcatcagtttccatcgtcgtataatggcggagggaacgtggcacctctaggggtgtgt
tatagccttcggtcgtatgcgtcggtggggactgaggaactcggcacgacctttcttagg
tctgtgtctaggatgctggcataatggccttaagcgacccgtcttgaaacacggaccaag
gagtctaacatgcctgcgagtgttcgggtgtaaaactcgagcgcgcaatcaaagtgaaag
tcgagatctctgtcgtggagagcatcgacgcccggaccagagtctttgacgaaggatctg
cggtagagcatgcatgttgggacccgaaagatggtgaactatgcctgaatagggtgaagc
cagaggaaactctggtggaggctcgtagcgattctgacgtgcaaatcgatcgtcgaattt
gggtataggggcgaaaga------------------------------------------
-------------------
>taxa103
tagtaactgcgagtgaagcgggaaaagctcaaattttaaatctggcggtcttcatggtcg
tccgagttgtaatctagagaagcgtcttccgcgctggaccgtgtacaagtctcctggaag
ggagcatcatagagggtgagaatcccgtctttgacacggacgacaagtgctatgtgatgc
gctctcgaagagtcgagttgtttgggaatgcagctcaaaacgggtggtaaattccatcta
aagctaaatacgggcgagagaccgatagcgaacaagtaccgtgagggaaagatgaaaaga
actttggaaagagagttaaacagtacgtgaaattgctgaaagggaaacgcttgatgtcag
tcgcgtccgccagggatcaaccttgctttatcgctgggcgcatttcttggtcggacgggt
cagcatcagtttccatcgtcgtataatggcggagggaacgtggcacctctaggggtgtgt
tatagccttcggtcgtatgcgtcggtggggactgaggaactcggcacgacctttcttagg
tctgtgtctaggatgctggcataatggccttaagcgacccgtcttgaaacacggaccaag
gagtctaacatgcctgcgagtgttcgggtgtaaaactcgagcgcgcaatcaaagtgaaag
tcgagatctctgtcgtggagagcatcgacgcccggaccagagtctttgacgaaggatctg
cggtagagcatgcatgttgggacccgaaagatggtgaactatgcctgaatagggtgaagc
cagaggaaactctggtggaggctcgtagcgattctgacgtgcaaatcgatcgtcgaattt
gggtataggggcgaaagactaatcgaaccatctagtagctggttcctgccgaagtttccc
tcaggatagcagaaactca
>taxa104
tagtaactgcgagtgaagcgggaaaagctcaaattttaaatctggcggtccttgtggccg
tccgagttgtaatctagagaagcgtcttccgtgctggaccgtgtacaagtctcctggaag
ggagcgtcatagagggtgagaatcccgtctttgacacggactgccagtgctatgtgatgc
gctctcgacgagtcgagttgtttgtgaatgcagctcaaaatgggtggtaaattccatcta
aagctaaatacaggcgagaaaccgatagcgaacaagtaccgtgagggaaagatgaaaaga
actttgaaaagagagttaaacagtacgtgaaattgctgaaagggaaacgcttgatgtcag
tcgcgttcgccagggatcaacctcgcttgactgcttggtgtatttcttggttggacgggt
cagcatcagtttcgatcgaggtataatggcagagggaatgtggcacctttaggggtgtgt
tatagcctttcgtcgtatgtttcggtagggactgaggaactcgacacggactttactagt
cttgtgtctaggatgctggcataatggccttaagcgacccgtcttgaaacacggaccaag
gagtctaacatgcctgcgagtgtttgagtgtcaaactcgagcgcgtaacgaaagtgaaag
tcgagatctctgtcatggagagcatcgacgcccggaccagagtctttgacaaaggatctg
cggtagagcatgtatgttgggacccgaaagatggtgaactatgcctgaatagggtgaagc
cagaggaaactctggtggaggctcgtagcgattctgacgtgcaaatcgatcgtcgaattt
gggtataggggcgaaagactaatcgaaccatctagtagctggttcctgccgaagtttccc
tcaggaag-----------
>taxa105
tagtaactgcgagtgaagcgggaaaagctcaaattttaaatctggcggtccttgtggccg
tccgagttgtaatctagagaagcgtcttccgcgctggaccgtgtacaagtctcctggaag
ggagcgtcatagagggtgagaatcccgtctttgacacggactgccagtgctatgtgatgc
gctctcgacgagtcgagttgtttgtgaatgcagctcaaaatgggtggtaaattccatcta
aagctaaatacaggcgagaaaccgatagcgaacaagtaccgtgagggaaagatgaaaaga
actttgaaaagagagttaaacagtacgtgaaattgctgaaagggaaacgcttgatgtcag
tcgcgttcgccagggatcaacctcgcttgactgcttggtgtatttcttggttggacgggt
cagcatcagtttcgatcgaggtataatggcagagggaatgtggcacctttaggggtgtgt
tatagcctttcgtcgtatgtttcggtagggactgaggaactcgacacggactttactagt
cttgtgtctaggatgctggcataatggccttaagcgacccgtcttgaaacacggaccaag
gagtctaacatgcctgcgagtgtttgagtgtcmaactcgagcgcgtaacgaaagtgaaag
tcgagatctctgtcatggagagcatcgacgcccggaccagagtctttgacaaaggatctg
cggtagagcatgtatgttgggacccgaaagatggtgaactatgcctgaatagggtgaagc
cagaggaaactctggtggaggctcgtagcgattctgacgtgcaaatcgatcgtcgaattt
gggtataggggcgaaagactaatcgaaccatctagtagctggttcctgccgaagtttccc
tcaggaagg----------
>taxa106
tagtaactgcgagtgaagcgggaaaagctcaaattttgaatctggcggtcctcgtggccg
tccgagttgtaatctagagaagcgtcttccgcgctggaccgtgtacaagtctcctggaag
ggagcgtcatagagggtgagaatcccgtctttgacacggaccgccagggctatgtgatgc
gctctcgaagagtcgagttgtttgggaatgcagctcaaaaggggtggtaaattccatcta
aagctaaatacgggcgagagaccgatagcgaacaagtaccgtgagggaaagatgaaaaga
actttggaaagagagttaaacagtacgtgaaattgctgaaagggaaacgcttgatgtcag
tcgcgtccgccagggatcaaccttgcattgttgctgggcgcaattcttggtaggacgggt
cagcgtcagtttcgatcgtcgtagaatggtcaagggaatgtggcacctccaggggtgtgt
tatagccctgggtcgtatgcgtcggtagggactgaggaactcggcacgaacc--------
cccgtgtctaggatgctggcataatggccttaagcgacccgtcttgaaacacggaccaag
gagtctaacatgcctgcgagtgtttgggtgcgaaactcgagcgcgcaacgaaagtgaaag
tcgagatctctgtcatggagagcatcgacgcccggacccgagtctttgacaaaggatctg
cggtagagcatgcatgttgggacccgaaagatggtgaactatgcctgaatagggtgaagc
cagaggaaactctggtggaggctcgtagcgattctgacgtgcaaatcgatcgtcgaattt
gggtataggggcgaaagactaatcgaaccatctagtagctggttcctgccgaagtttccc
tcaggatagcagaaactca
>taxa107
-----------------------------------ttgaatctggcggtcctcgtggccg
tccgagttgtaatctagagaagcgtcttccgcgctggaccgtgtacaagtctcctggaag
ggagcgtcatagagggtgagaatcccgtctttgacacggaccgccagggctatgtgatgc
gctctcgaagagtcgagttgtttgggaatgcagctcaaaaagggtggtaaattccatcta
aagctaaatacgggcgagagaccgatagcgaacaagtaccgtgagggaaagatgaaaaga
actttggaaagagagttaaacagtacgtgaaattgctgaaagggaaacgcttgatgtcag
tcgcgtccgccagggatcaaccttgcattgttgctgggcgcaattcttggtaggacgggt
cagcgtcagtttcgatcgtcgtagaatggtcaagggaatgtggcacctccaggggtgtgt
tatagccctgggtcgtatgcgtcggtagggactgaggaactcggcacgaacacc------
cccgtgtctaggatgctggcataatggccttaagcgacccgtcttgaaacacggaccaag
gagtctaacatgcctgcgagtgtttgggtgcgaaactcgagcgcgcaacgaaagtgaaag
tcgagatctctgtcatggagagcatcgacgcccggacccgagtctttgacaaaggatctg
cggtagagcatgcatgttgggacccgaaagatggtgaactatgcctgaatagggtgaagc
cagaggaaactctggtggaggctcgtagcgattctgacgtgcaaatcgatcgtcgaattt
gggtataggggcgaaagact----------------------------------------
-------------------
>taxa108
tagtaactgcgagtgaagcgggaaaagctcaaattttgaatctgacgaccgtttcggtcg
tccgagttgtaatctagagaagcgtcttccgcgctggaccgtgtacaagtctcctggaag
ggagcgtcatagagggtgagaatcccgtctttgacacggacccccagtgctatgtgatgt
gctctcgacgagtcgagttgtttgggaatgcagctcaaaatgggtggtaaattccatcta
aagctaaatacaggcgagagaccgatagcgaacaagtaccgtgagggaaagatgaaaaga
actttggaaagagagttaaacagtacgtgaaattgctgaaagggaaacgcttgatgtcag
tcgcgtccgccagggatcaaccttgctttatcgctgggtgcatttcttggtcggacgggt
cagcatcagtttcgatcgtcatagaatggccaagggaacgtggcacctctaggggtgtgt
tatagccctcggtcgtatgcgtcggtagggactgaggaactcggcacgacctt-cac-gg
tctgtgtctaggatgctggcataatggccttaagcgacccgtcttgaaacacggaccaag
gagtctaacatgcctgcgagtgtttgggtggaaaactcgagcgcgcaacgaaagtgaaag
tcgagatctctgtcatggagagcatcgacgcccggaccagagtctttgacgaaggatctg
cggtagagcatgcatgttgggacccgaaagatggtgaactatgcctgaatagggtgaagc
cagaggaaactctggtggaggctcgtagcgattctgacgtgcaaatcgatcgtcgaattt
gggtataggggcgaaagacta---------------------------------------
-------------------
>taxa112
tagtaactgcgagtgaagagggaaaagctcaaattttgaatctggcggtcctcgaggccg
tccgagttgtaatctagagaagcgtcttccgcgctggaccgtgtacaagtctcctggaag
ggagcatcatagagggtgagaatcccgtcaatgacacggactgccagggctatgtgatgc
gctctcgaagagtcgagttgtttgggaatgcagctcaaaaggggtggtaaattccatcta
aagctaaatacaggcgagagaccgatagcgaacaagtaccgtgagggaaagatcaaaaga
actttggaaagagagttaaacagtacgtgaaattgctgaaagggaaacgcttgatgtcag
tcgcgtccgccagggatcaaccttgcgatttcgctgggcgcaattcttggtaggacgggt
cagcgtcagtttcgatcgtcgtagaatggtcgagggaatgtggcacctctaggggtgtgt
tatagccctgggtcttatgcgtcggtggggactgaggaactcggcacgaacctttgcggg
tctgtgtctaggatgctggcataatggccttaagcgacccgtcttgaaacacggaccaag
gagtctaacatgcctgcgagtgtttgggtgtaaaactcgagcgcgcaacgaaagtgaaag
tcgagatctctgtcatggagagcatcgacgcccggacccgagtctttgacgaaggatctg
cggtagagcatgcatgttgggacccgaaagatggtgaactatgcctgaatagggtgaagc
cagaggaaactctggtggaggctcgtagcgattctgacgtgcaaatcgatcgtcgaattt
gggtataggggcgaaagactaatcgaaccatctagtagctggttcctgccgaagtttccc
tcaggatagcagaaactcg
>taxa113
tagtaactgcgagtgaagcgggaaaagctcaaattttgaatctggcggtccttgtggccg
tccgagttgtaatctagagaagcgttttccgcgctggaccgtgtacaagtctcctggaag
ggagcgtcatagagggtgagaatcccgtctttgacayggactgccagtgctatgtgatgc
gctctcaacgagtcgagttgtttgtgaatgcagctcaaaatgggtggtaaattccatcta
aagctaaatacaggcgagagaccgatagcgaacaagtaccgtgagggaaagacgaaaaga
actttggaaagagagttaaacagtacgtgaaattgctgaaagggaaacgcttgatgtcag
tcgcgttcgccagggatcaacctagcttaattgcttggcgcatttcttggtcggacgggt
cagcatcagtttcgatcgagttataatggtggagggaatgtggcacctctaggggtgtgt
tatagcctttcgtcgtatggttcggtagggactgaggaactcgacacggactttactagt
cttgtgtctaggatgctggcataatggccttaagcgacccgtcttgaaacacggaccaag
gagtctaacatgcctgcgagtgtttgagtgtgaaactcatgcgcgcaacgaaagtgaaag
tcgagatctctgtcatggagagcatcgacgcccggaccagagtcttcgacaaaggatctg
cggtagagcatgcatgttgggacccgaaagatggtgaactatgcctgaatagggtgaagc
cagaggaaactctggtggaggctcgtagcgattctgacgtgcaaatcgatcgtcgaattt
gggtataggggcgaaagactaatcgaaccatctagtagctggttcctgccgaagtttccc
tcaggatagcagaaactca
>taxa114
tagtaactgcgagtgaagcgggaaaagctcaaattttgaatctggcagtccttgtggccg
tccgagttgtaatctagagaagcgttttccgcgctggaccgtgtacaagtctcctggaag
ggagcgtcatagagggtgagaatcccgtctttgacacggactgccagtgctatgtgatgc
gctctcaacgagtcgagttgtttgtgaatgcagctcaaaatgggtggtaaattccatcta
aagctaaatacaggcgagagaccgatagcgaacaagtaccgtgagggaaagacgaaaaga
actttggaaagagagttaaacagtacgtgaaattgctgaaagggaaacgcttgatgtcag
tcgcgttcgccagggatcaacctagcttaattgcttggcgcatttcttggtcggacgggt
cagcatcagtttcgatcgagttataatggtggagggaatgtggcacctctaggggtgtgt
tatagcctttcgtcgtatggttcggtagggactgaggaactcgacacggactttactagt
cttgtgtctaggatgctggcataatggccttaagcgacccgtcttgaaacacggaccaag
gagtctaacatgcctgcgagtgtttgagtgtgaaactcatgcgcgcaacgaaagtgaaag
tcgagatctctgtcatggagagcatcgacgcccggaccagagtcttcgacaaaggatctg
cggtagagcatgcatgttgggacccgaaagatggtgaactatgcctgaatagggtgaagc
cagaggaaactctggtggaggctcgtagcgattctgacgtgcaaatcgatcgtcgaattt
gggtataggggcgaaagactaatcgaaccatctagtagctggttcctgccgaagtttccc
tcaggatagcagaaactca
>taxa115
tagtaactgcgagtgaagcgggaaaagctcaaattttgaatctggcggtccttgtggccg
tccgagttgtaatctagagaagcgttttccgcgctggaccgtgtacaagtctcctggaag
ggagcgtcatagagggtgagaatcccgtctttgacacggactgccagtgctatgtgatgc
gctctcaacgagtcgagttgtttgtgaatgcagctcaaaatgggtggtaaattccatcta
aagctaaatacaggcgagagaccgatagcgaacaagtaccgtgagggaaagacgaaaaga
actttggaaagagagttaaacagtacgtgaaattgctgaaagggaaacgcttgatgtcag
tcgcgttcgccagggatcaacctagcttaattgcttggcgcatttcttggtcggacgggt
cagcatcagtttcgatcgagttataatggtggagggaatgtggcacctctaggggtgtgt
tatagcctttcgtcgtatggttcggtagggactgaggaactcgacacggactttactagt
cttgtgtctaggatgctggcataatggccttaagcgacccgtcttgaaacacggaccaag
gagtctaacatgcctgcgagtgtttgagtgtgaaactcatgcgcgcaacgaaagtgaaag
tcgagatctctgtcatggagagcatcgacgcccggaccagagtcttcgacaaaggatctg
cggtagagcatgcatgttgggacccgaaagatggtgaactatgcctgaatagggtgaagc
cagaggaaactctggtggaggctcgtagcgattctgacgtgcaaatcgatcgtcgaattt
gggtataggggcgaaagactaatcgaaccatctagtagctggttcctgccgaagtttccc
tcaggaa------------
>taxa116
tagtaactgcgagtgaagcgggaaaagctcaaattttgaatctggcggtccttgtgaccg
tccgagttgtaatctagagaagcgttttccgcgctggaccgtgtacaagtctcctggaag
ggagcgtcatagagggtgagaatcccgtctttgacacggactgccagtgctatgtgatgc
gctctcaacgagtcgagttgtttgtgaatgcagctcaaaatgggtggtaaattccatcta
aagctaaatacaggcgagagaccgatagcgaacaagtaccgtgagggaaagacgaaaaga
actttggaaagagagttaaacagtacgtgaaattgctgaaagggaaacgcttgatgtcag
tcgcgttcgccagggatcaacctagcttaattgcttggcgcatttcttggtcggacgggt
cagcatcagtttcgatcgagttataatggtggagggaatgtggcacctctaggggtgtgt
tatagcctttcgtcgtatggttcggtagggactgaggaactcgacacggactttactagt
cttgtgtctaggatgctggcataatggccttaagcgacccgtcttgaaacacggaccaag
gagtctaacatgcctgcgagtgtttgagtgtgaaactcatgcgcgcaacgaaagtgaaag
tcgagatctctgtcatggagagcatcgacgcccggaccagagtcttcgacaaaggatctg
cggtagagcatgcatgttgggacccgaaagatggtgaactatgcctgaatagggtgaagc
cagaggaaactctggtggaggctcgtagcgattctgacgtgcaaatcgatcgtcgaattt
gggtataggggcgaaagactaatcgaaccatctagtagctggttcctgccgaagtttccc
tcaggatagcagaaactca
>taxa117
tagtaactgcgagtgaagcgggaaaagctcaaattttgaatctgacgatcgtttcggtcg
tccgagttgtaatctagagaagcgtcttccgcgctggaccgtgtacaagtctcctggaag
ggagcgtcatagagggtgagaatcccgtctttgacacggacccccagtgctatgtgatgc
gctctcgacgagtcgagttgtttgggaatgcagctcaaaatgggtggtaaattccatcta
aagctaaatacaggcgagagaccgatagcgaacaagtaccgtgagggaaagatgaaaaga
actttggaaagagagttaaacagtacgtgaaattgctgaaagggaaacgcttgatgtcag
tcgcgtccgccagggatcaaccttgctttatcgctgggtgcatttcttggtcggacgggt
cagcatcagtttcgatcgtcgtagaatggccaagggaacgtggcacctctaggggtgtgt
tatagcccttggtcgtatgcgtcggtagggactgaggaactcggcacgacctt-cat-gg
tctgtgtctaggatgctggcataatggccttaagcgacccgtcttgaaacacggaccaag
gagtctaacatgcctgcgagtgtttgggtggaaaactcgagcgcgcaacgaaagtgaaag
tcgagatctctgtcatggagagcatcgacgcccggaccagagtctttgacgaaggatctg
cggtagagcatgcatgttgggacccgaaagatggtgaactatgcctgaatagggtgaagc
cagaggaaactctggtggaggctcgtagcgattctgacgtgcaaatcgatcgtcgaattt
gggtataggggcgaaagactaatcgaaccc------------------------------
-------------------
>taxa118
tagtaactgcgagtgaagagggaaaagctcaaattttgaatctggcggtcttcgtggccg
tccgagttgtaatctagagaagcgtcttccgcgctggaccgtgtacaagtctcctggaag
ggagcgtcatagagggtgagaatcccgtctttgacacggacccccagtgctatgtgatgc
gctctcgaagagtcgagttgtttgggaatgcagctcaaaatgggtggtaaattccatcta
aagctaaatacaggcgagagaccgatagcgaacaagtaccgtgagggaaagatgaaaaga
actttggaaagagagttaaacagtacgtgaaattgctgaaagggaaacgcttgatgtcag
tcgcgtcggccagggatcaacctcgcttcatcgcttggtgcatttcttggtcggacgggt
cagcgtcagtttcgatcgtcgtacaatggcagagggaacgtggcacctccaggggtgtgt
tatagccctcggtcgtatgcgtcggtggggactgaggaactcggcacgacctt-cgctgg
tctgtgtctaggatgctggcataatggccttaagcgacccgtcttgaaacacggaccaag
gagtctaacatgcctgcgagtgtttgggtgtaaaactcgagcgcgcaatgaaagtgaaag
tcgagatctctgtcatggagagcatcgacgcccggacccgagtcttcgacgaaggatctg
cggtagagcatgcatgttgggacccgaaagatggtgaactatgcctgaatagggtgaagc
cagaggaaactctggtggaggctcgtagcgattctgacgtgcaaatcgatcgtcgaattt
gggtataggggcgaaagactaatcgaaccatctagtagctggttcctgccgaagtttccc
tcaggatagcagaaactca
>taxa119
----------------------------tcaaattttgaatctggcggtcttcgtggccg
tccgagttgtaatctagagaagcgtcttccgcgctggaccgtgtacaagtctcctggaag
ggagcgtcatagagggtgagaatcccgtctttgacacggacccccagtgctatgtgatgc
gctctcgaagagtcgagttgtttgggaatgcagctcaaaatgggtggtaaattccatcta
aagctaaatacaggcgagagaccgatagcgaacaagtaccgtgagggaaagatgaaaaga
actttggaaagagagttaaacagtacgtgaaattgctgaaagggaaacgcttgatgtcag
tcgcgtcggccagggatcaacctcgcttcatcgcttggtgcatttcttggtcggacgggt
cagcgtcagtttcgatcgtcgtacaatggcagagggaacgtggcacctccaggggtgtgt
tatagccctcggtcgtatgcgtcggtggggactgaggaactcggcacgacctt-cgctgg
tctgtgtctaggatgctggcataatggccttaagcgacccgtcttgaaacacggaccaag
gagtctaacatgcctgcgagtgtttgggtgtaaaactcgagcgcgcaatgaaagtgaaag
tcgagatctctgtcatggagagcatcgacgcccggacccgagtcttcgacgaaggatctg
cggtagagcatgcatgttgggacccgaaagatggtgaactatgcctgaatagggtgaagc
cagaggaaactctggtggaggctcgtagcgattctgacgtgcaaatcgatcgtcgaattt
gggtataggggcgaaagactaatcgaaccatctagtagctggttcctgccgaagtttccc
tcaggatagcagaaactca
>taxa121
tagtaactgcgagtgaagagggaaaagctcaaattttgaatctggcggtcttcgtggccg
tccgagttgtaatctagagaagcgtcttccgcgctggaccgtgtacaagtctcctggaag
ggagcgtcatagagggtgagaatcccgtctttgacacggacccccagtgctatgtgatgc
gctctcgaagagtcgagttgtttgggaatgcagctcaaaatgggtggtaaattccatcta
aagctaaatacaggcgagagaccgatagcgaacaagtaccgtgagggaaagatgaaaaga
actttggaaagagagttaaacagtacgtgaaattgctgaaagggaaacgcttgatgtcag
tcgcgtccgccagggatcaacctcgcttcatcgcttggtgcatttcttggtcggacgggt
cagcgtcagtttcgatcgtcgtacaatggcagagggaacgtggcacctccaggggtgtgt
tatagccctcggtcgtatgcgtcggtggggactgaggaactcggcacgacctt-cgctgg
tctgtgtctaggatgctggcataatggccttaagcgacccgtcttgaaacacggaccaag
gagtctaacatgcctgcgagtgtttgggtgtaaaactcgagcgcgcaatgaaagtgaaag
tcgagatctctgtcatggagagcatcgacgcccggacccgagtcttcgacgaaggatctg
cggtagagcatgcatgttgggacccgaaagatggtgaactatgcctgaatagggtgaagc
cagaggaaactctggtggaggctcgtagcgattctgacgtgcaaatcgatcgtcgaattt
gggtataggggcgaaagactaatcg-----------------------------------
-------------------
>taxa122
tagtaactgcgagtgaagagggaaaagctcaaattttgaatctggcggtcttcgtggccg
tccgagttgtaatctagagaagcgtcttccgcgctggaccgtgtacaagtctcctggaag
ggagcgtcatagagggtgagaatcccgtctttgacacggacccccagtgctatgtgatgc
gctctcgaagagtcgagttgtttgggaatgcagctcaaaatgggtggtaaattccatcta
aagctaaatacaggcgagagaccgatagcgaacaagtaccgtgagggaaagatgaaaaga
actttggaaagagagttaaacagtacgtgaaattgctgaaagggaaacgcttgatgtcag
tcgcgtcggccagggatcaacctcgcttcatcgcttggtgcatttcttggtcggacgggt
cagcgtcagtttcgatcgtcgtacaatggcagagggaacgtggcacctccaggggtgtgt
tatagccctcggtcgtatgcgtcggtggggactgaggaactcggcacgacctt-cgctgg
tctgtgtctaggatgctggcataatggccttaagcga-----------------------
------------------------------------------------------------
------------------------------------------------------------
------------------------------------------------------------
------------------------------------------------------------
------------------------------------------------------------
-------------------
>taxa123
tagtaactgcgagtgaagcgggaaaagctcaaattttgaatctgacgatcttctgggtcg
ttcgagttgtaatctagagaagcgtcttccgcgctggaccgtgtacaagtctcctggaag
ggagcgtcatagagggtgagaatcccgtctctgacacggactcccagtgctatgtgatgc
gctctcgacgagtcgagttgtttgggaatgcagctcaaaatgggtggtaaattccatcta
aagctaaatacaggcgagagaccgatagcgaacaagtaccgtgagggaaagatgaaaaga
actttggaaagagagttaaacagtacgtgaaattgctgaaagggaaacgcttgacgtcag
tcacgtccgccagggatcaaccttgcttcacagctgggcgcatttcttggtcggacgggt
cagcatcagtctcgatcatcgtagaatggcaaagggaacgtggcacctctaggggtgtgt
tatagccctcggtcgtatgcgttggcagggactgaggaactcggcacgatcgt-tctcgg
tctgtgtctaggatgctggcataatggccttaagcgacccgtcttgaaacacggaccaag
gagtctaacatgcctgcgagtgtttgggtgcaaaactcgagcgcgcaatgaaagtgaaag
tcgagatctctgtcatggagagcatcgacgcccggacctgagtccttgacaaaggatctg
cggtagagcatgtatgttgggacccgaaagatggtgaactatgcctgaatagggtgaagc
cagaggaaactctggtggaggctcgtagcgattctgacgtgcaaatcgatcgtcgaattt
gggtataggggcgaaagactaatcgaaccatctagtagctggttcctgccgaagtttccc
tcaggatagcagaaactca
>taxa124
tagtaactgcgagtgaagcgggaaaagctcaaattttgaatctgacgatcttctgggtcg
ttcgagttgtaatctagagaagcgtcttccgcgctggaccgtgtacaagtctcctggaag
ggagcgtcatagagggtgagaatcccgtctctgacacggactcccagtgctatgtgatgc
gctctcgacgagtcgagttgtttgggaatgcagctcaaaatgggtggtaaattccatcta
aagctaaatacaggcgagagaccgatagcgaacaagtaccgtgagggaaagatgaaaaga
actttggaaagagagttaaacagtacgtgaaattgctgaaagggaaacgcttgacgtcag
tcacgtccgccagggatcaaccttgcttcacagctgggcgcatttcttggtcggacgggt
cagcatcagtctcgatcatcgtagaatggcaaagggaacgtggcacctctaggggtgtgt
tatagccctcggtcgtatgcgttggcagggactgaggaactcggcacgatcgt-tctcgg
tctgtgtctaggatgctggcataatggccttaagcgacccgtcttgaaacacggaccaag
gagtctaacatgcctgcgagtgtttgggtgcaaaactcgagcgcgcaatgaaagtgaaag
tcgagatctctgtcatggagagcatcgacgcccggacctgagtccttgacaaaggatctg
cggtagagcatgtatgttgggacccgaaagatggtgaactatgcctgaatagggtgaagc
cagaggaaactctggtggaggctcgtagcgattctgacgtgcaaatcgatcgtcgaattt
gggtataggggcgaaagactaatcgaaccatctagtagctggttcctgccgaagtttccc
tcaggatagcagaaactca
>taxa128
tagtaactgcgagtgaagcgggaaaagctcaaattttgaatctgacgatcttctgggtcg
ttcgagttgtaatctagagaagcgtcttccgcgctggaccgtgtacaagtctcctggaag
ggagcgtcatagagggtgagaatcccgtctctgacacggactcccagtgctatgtgatgc
gctctcgacgagtcgagttgtttgggaatgcagctcaaaatgggtggtaaattccatcta
aagctaaatacaggcgagagaccgatagcgaacaagtaccgtgagggaaagatgaaaaga
actttggaaagagagttaaacagtacgtgaaattgctgaaagggaaacgcttgacgtcag
tcacgtccgccagggatcaaccttgcttcacagctgggcgcatttcttggtcggacgggt
cagcatcagtctcgatcatcgtagaatggcaaagggaacgtggcacctctaggggtgtgt
tatagccctcggtcgtatgcgttggcagggactgaggaactcggcacgatcgt-tctcgg
tctgygtctaggatgctggcataatggccttaagcgacccgtcttgaaacacggaccaag
gagtctaacatgcctgcgagtgtttgggtgcaaaactcgagcgcgcaatgaaagtgaaag
tcgagatctctgtcatggagagcatcgacgcccggacctgagtccttgacaaaggatctg
cggtagagcatgtatgttgggacccgaaagatggtgaactatgcctgaatagggtgaagc
cagaggaaactctggtggaggctcgtagcgattctgacgtgcaaatcgatcgtcgaattt
gggtataggggcgaaagactaatcga----------------------------------
-------------------
>taxa129
tagtaactgcgagtgaagcgggaaaagctcaaattttgaatctgacgatcttctgggtcg
ttcgagttgtaatctagagaagcgtcttccgcgctggaccgtgtacaagtctcctggaag
ggagcgtcatagagggtgagaatcccgtctctgacacggactcccagtgctatgtgatgc
gctctcgacgagtcgagttgtttgggaatgcagctcaaaatgggtggtaaattccatcta
aagctaaatacaggcgagagaccgatagcgaacaagtaccgtgagggaaagatgaaaaga
actttggaaagagagttaaacagtacgtgaaattgctgaaagggaaacgcttgacgtcag
tcacgtccgccagggatcaaccttgcttcacagctgggcgcatttcttggtcggacgggt
cagcatcagtctcgatcatcgtagaatggcaaagggaacgtggcacctctaggggtgtgt
tatagccctcggtcgtatgcgttggcagggactgaggaactcggcacgatcgt-tctcgg
tctgtgtctaggatgctggcataatggccttaagcgacccgtcttgaaacacggaccaag
gagtctaacatgcctgcgagtgtttgggtgcaaaactcgagcgcgcaatgaaagtgaaag
tcgagatctctgtcatggagagcatcgacgcccggacctgagtccttgacaaaggatctg
cggtagagcatgtatgttgggacccgaaagatggtgaactatgcctgaatagggtgaagc
cagaggaaactctggtggagg---------------------------------------
------------------------------------------------------------
-------------------
>taxa130
tagtaactgcgagtgaagcgggaaaagctcaaattttgaatctgacgatcttctgggtcg
ttcgagttgtaatctagagaagcgtcttccgcgctggaccgtgtacaagtctcctggaag
ggagcgtcatagagggtgagaatcccgtctctgacacggactcccagtgctgtgtgatgc
gctctcgacgagtcgagttgtttgggaatgcagctcaaaatgggtggtaaattccatcta
aagctaaatacaggcgagagaccgatagcgaacaagtaccgtgagggaaagatgaaaaga
actttggaaagagagttaaacagtacgtgaaattgctgaaagggaaacgcttgacgtcag
tcacgtccgccagggatcaaccttgcttcacagctgggcgcatttcttggtcggacgggt
cagcatcagtctcgatcatcgtagaatggcaaagggaacgtggcacctctaggggtgtgt
tatagccctcggtcgtatgcgttggcagggactgaggaactcggcacgatcgt-tctcgg
tctgtgtctaggatgctggcataatggccttaagcgacccgtcttgaaacacggaccaag
gagtctaacatgcctgcgagtgtttgggtgcaaaactcgagcgcgcaatgaaagtgaaag
tcgagatctctgtcatggagagcatcgacgcccggacctgagtccttgacaaaggatctg
cggtagagcatgtatgttgggacccgaaagatggtgaactatgcctgaatagggtgaagc
cagaggaaactctggtggaggctcgta---------------------------------
------------------------------------------------------------
-------------------
>taxa131
tagtaactgcgagtgaagcgggaaaagctcaaatttcgaatctggcggtcttcgtggccg
tccgagttgtaatctagagaagcgtcttccgcgctggaccgtgtacaagtctcctggaag
ggagcgtcatagagggtgagaatcccgtctttgacacggacccccagtgctatgtgatgc
gctctcgacgagtcgagttgtttgggaatgcagctcaaaatgggtggtaaattccatcta
aagctaaatacaggcgagagaccgatagcgaacaagtaccgtgagggaaagatgaaaaga
actttggaaagagagttaaacagtacgtgaaattgctgaaagggaaacgcttgatgtcag
tcgcgtccgccagggatcaaccttgctttatcgctgggtgcatttcttggtcggacgggt
cagcatcagtttcgatcgtcgtagaatggccaagggaacgtggcacctccaggggtgtgt
tatagcctttggtcgtatgcgtcggtagggactgaggaactcggcacgatcccttcgggg
tttgtgtctaggatgctggcataatggccttaagcgacccgtcttgaaacacggaccaag
gagtctaacatgcctgcgagtgtttgggtggaaaactcgagcgcgcaatgaaagtgaaag
tcgagatctctgtcatggagagcatcgacgcccggaccagagtctttgacgaaggatctg
cggtagagcatgcatgttgggacccgaaagatggtgaactatgcctgaatagggtgaagc
cagaggaaactctggtggaggctcgtagcgattctgacgtgcaaatcgatcgtcgaattt
gggtataggggcgaaagactaatcgaaccatctagtagctggttcctgccgaagtttccc
tcaggatagcagaaactca
>taxa132
tagtaactgcgagtgaagcgggaaaagctcaaatttcgaatctggcggtcttcgtggccg
tccgagttgtaatctagagaagcgtcttccgcgctggaccgtgtacaagtctcctggaag
ggagcgtcatagagggtgagaatcccgtctttgacacggacccccagtgctatgtgatgc
gctctcgacgagtcgagttgtttgggaatgcagctcaaaatgggtggtaaattccatcta
aagctaaatacaggcgagagaccgatagcgaacaagtaccgtgagggaaagatgaaaaga
actttggaaagagagttaaacagtacgtgaaattgctgaaagggaaacgcttgatgtcag
tcgcgtccgccagggatcaaccttgctttatcgctgggtgcatttcttggtcggacgggt
cagcatcagtttcgatcgtcgtagaatggccaagggaacgtggcacctccaggggtgtgt
tatagcctttggtcgtatgcgtcggtagggactgaggaactcggcacgatcccttcgggg
tttgtgtctaggatgctggcataatggccttaagcgacccgtcttgaaacacggaccaag
gagtctaacatgcctgcgagtgtttgggtggaaaactcgagcgcgcaatgaaagtgaaag
tcgagatctctgtcatggagagcatcgacgcccggaccagagtctttgacgaaggatctg
cggtagagcatgcatgttgggacccgaaagatggtgaactatgcctgaatagggtgaagc
cagaggaaactctggtggaggctcgtagcgattctgacgtgcaaatcgatcgtcgaattt
gggtataggggcgaaagactaatcgaaccatctagtagctggttcctgccgaagtttccc
tcaggatagcagaaactca
>taxa133
-------------------gggaaaagctcaaatttcgaatctggcggtcttcgtggccg
tccgagttgtaatctagagaagcgtcttccgcgctggaccgtgtacaagtctcctggaag
ggagcgtcatagagggtgagaatcccgtctttgacacggacccccagtgctatgtgatgc
gctctcgacgagtcgagttgtttgggaatgcagctcaaaatgggtggtaaattccatcta
aagctaaatacaggcgagagaccgatagcgaacaagtaccgtgagggaaagatgaaaaga
actttggaaagagagttaaacagtacgtgaaattgctgaaagggaaacgcttgatgtcag
tcgcgtccgccagggatcaaccttgctttatcgctgggtgcatttcttggtcggacgggt
cagcatcagtttcgatcgtcgtagaatggccaagggaacgtggcacctccaggggtgtgt
tatagcctttggtcgtatgcgtcggtagggactgaggaactcggcacgatcccttcgggg
tttgtgtctaggatgctggcataatggccttaagcgacccgtcttgaaacacggaccaag
gagtctaacatgcctgcgagtgtttgggtggaaaactcgagcgcgcaatgaaagtgaaag
tcgagatctctgtcatggagagcatcgacgcccggaccagagtctttgacgaaggatctg
cggtagagcatgcatgttgggacccgaaagatggtgaactatgcctgaatagggtgaagc
cagaggaaactctggtggaggctcgtagcgattctgacgtgcaaatcgatcgtcgaattt
gggtataggggcgaaagacta---------------------------------------
-------------------
>taxa134
------ctgcgagtgaagcgggaaaagctcaaattttgaatctgacgatcttttgggtcg
tccgagttgtaatctagagaagcgtcttccgcgctggaccgtgtacaagtctcctggaag
ggagtgtcatagagggtgagaatcccgtctctgacacggacgcccagtgctatgtgatgc
gctctcgacgagtcgagttgtttgggaatgcagctcaaaacgggtggtaaattccatcta
aagctaaatacaggcgagagaccgatagcgaacaagtaccgtgagggaaagatgaaaaga
actttggaaagagagttaaacagtacgtgaaattgctgaaagggaaacgcttgacgtcag
tcgcgtccrccagggatcaaccttgccttgtcgctgggtgcatttcttggtcggacgggt
cagcatcggtttcgatcgtcgtagaatggccttgggaatgtggcacccctcggggtgtgt
tatagccttgggtcgtatgcgtygatggggactgaggaactcggcacgacctt-cttggg
tctgtgtctaggatgctggcataatggccttaagcgacccgtcttgaaacacggaccaag
gagtctaacatgcctgcgagtgtttgggtgagaaacccgagcgcgcaacgaaagtgaaag
tcgagatcttcgtcgtggagagcatcgacgcccggaccagagtctttgacgaaggatctg
cggtagagcatgcatgttgggacccgaaagatggtgaactatgcctgaatagggtgaagc
cagaggaaactctggtggaggctcgtagcgattctgacgtgcaaatcgatcgtcgaattt
gggtataggggcgaaagactaatcgaaccatctagtagctggttcctgccgaagtttccc
tcaggatagcagaaactca
>taxa135
tagtaactgcgagtgaagcgggaaaagctcaaattttgaatctgacgatcttttgggtcg
tccgagttgtaatctagagaagcgtcttccgcgctggaccgtgtacaagtctcctggaag
ggagtgtcatagagggtgagaatcccgtctctgacacggacgcccagtgctatgtgatgc
gctctcgacgagtcgagttgtttgggaatgcagctcaaaacgggtggtaaattccatcta
aagctaaatacaggcgagagaccgatagcgaacaagtaccgtgagggaaagatgaaaaga
actttggaaagagagttaaacagtacgtgaaattgctgaaagggaaacgcttgacgtcag
tcgcgtccaccagggatcaaccttgccttgtcgctgggtgcatttcttggtcggacgggt
cagcatcggtttcgatcgtcgtagaatggccttgggaatgtggcacccctcggggtgtgt
tatagccttgggtcgtatgcgttgatggggactgaggaactcggcacgacctt-cttggg
tctgtgtctaggatgctggcataatggccttaagcgacccgtcttgaaacacggaccaag
gagtctaacatgcctgcgagtgtttgggtgagaaacccgagcgcgcaacgaaagtgaaag
tcgagatcttcgtcgtggagagcatcgacgcccggaccagagtctttgacgaaggatctg
cggtagagcatgcatgttgggacccgaaagatggtgaactatgcctgaatagggtgaagc
cagaggaaactctggtggaggctcgtagcgattctgacgtgcaaatcgatcgtcgaattt
gggtataggggcgaaagactaatcgaaccatctagtagctggttctgc------------
-------------------
>taxa138
---------------------------------------------cggtcctcgtggccg
tccgagttgtaatctagagaagcgtcttccgcgctggaccgtgtacaagtctcctggaag
ggagcgtcatagagggtgagaatcccgtctttgacacggactgccagggctatgtgatgc
gctctcgaagagtcgagttgtttgggaatgcagctcaaaacgggtggtaaattccatcta
aagctaaatacgggcgagagaccgatagcgaacaagtaccgtgagggaaagatgaaaaga
actttggaaagagagttaaacagtacgtgaaattgctgaaagggaaacgcttgatgtcag
tcgcgtccgccagggatcaaccttgcattgttgctgggcgcaattcttggtaggacgggt
cagcgtcagtttcgatcgtcgtagaatggtcaagggaacgtggcacctccaggggtgtgt
tatagccctgggtcgcatgcgtcggtagggactgaggaactcggcacgaacctttgcggg
tcggtgtctaggatgctggcataatggccttaagcgacccgtcttgaaacacggaccaag
ga----------------------------------------------------------
------------------------------------------------------------
------------------------------------------------------------
------------------------------------------------------------
------------------------------------------------------------
-------------------
>taxa139
tagtaactgcgagtgaagcgggaaaagctcaaattttgaatctggcggtctttgtggccg
tccgagttgtaatctagagaagcgtcttccgcgctggaccgtgtacaagtctcctggaag
ggagcgtcatagagggtgagaatcccgtctttgacacggaccaccagtgctatgtgatgc
gctctcgacgagtcgagttgtttgggaatgcagctcaaaatgggtggtaaattccatcta
aagctaaatacaggcgagagaccgatagcgaacaagtaccgtgagggaaagatgaaaagg
actttggaaagagagttaaacagtacgtgaaattgctgaaagggaaacgcttgatgtcag
tcgcgtctgccagggatcaaccttgctttatagctgggtgcatttcttggtcagatgggt
cagcatcagtttcaatcgtcgtagaatggcctagggaatgtggcacctctaggggtgtgt
tatagccttgggtcgtatgcgttggtagggactgaggaactcggcacgacctt-cggtgg
tgtgtgtctaggatgctggcataatggcattaagcgacccgtcttgaaacacggaccaag
gagtctaacatgcctgcgagtgtttgggcgacaaactcgagcgcgtaatgaaagtgaaag
tcgagatctctgtcgtggagagcatcgacgcccggacctgagtctttgacgaaggatctg
cggtagagcatgtatgttgggacccgaaagatggtgaactatgcctg-atagggtgaagc
cagaggaaactct-----------------------------------------------
------------------------------------------------------------
-------------------
>taxa141
-------------------------agctcaaatttcgaatctggcggtctttatggccg
tccgagttgtaatctagagaagcgtcttccgtgctggaccgtgtacaagtctcctggaag
ggagcgtcatagagggtgagaatcccgtctttgacacggactgccagtactatgtgatgc
gctctcgacgagtcgagttgtttgggaatgcagctcaaaatgggtggtaaattccatcta
aagctaaatacaggcgagagaccgatagcgaacaagtaccgtgagggaaagatgaaaaga
actttggaaagagagttaaacagtacgtgaaattgctgaaagggaaacgcttgacgtcag
tcgcgtctgccagggatcaaccttgccttatcgctgggtgtaattcttggtcggacgggt
cagcatcagtttcgatcgtcgtagaatggccaagggaatgtggcacctctaggggtgtgt
tatagccctcggtcgtatgcgtcggtggggactgaggaactcggcacgtcccc-cct---
tctgtgtctaggatgctggcttaatggccttaagcgacccgtcttgaaa-----------
------------------------------------------------------------
------------------------------------------------------------
------------------------------------------------------------
------------------------------------------------------------
------------------------------------------------------------
-------------------
>taxa142
tagtaactgcgagtgaagcgggaaaagctcaaattttgaatctggcggtccttgcggccg
tccgagttgtaatctagagaagcgttttccgcgctggaccgtgtacaagtctcctggaag
ggagcgtcatagagggtgagaatcccgtctttgacacggaccgccagtgctatgtgatgc
gctctcgacgagtcgagttgtttgtgaatgcagctcaaaatgggtggtaaattccatcta
aagctaaatattggcgagagaccgatagcgaacaagtaccgtgagggaaagacgaaaaga
actttggaaagagagttaaacagtacgtgaaattgctgaaagggaaacgcttgatgtcag
tcgcgtccgccagggatcaacctagcttgattgctcggtgcatttcttggtcggacgggt
cagcatcggtttcgatcgaggtataatggcggagggaatgtggcacctctaggggtgtgt
tatagactttcgtcgtatgcttgggtggggaccgaggaactcgacacggactttcgatag
tttgtgtctaggatgctggcataatggccttaagcgacccgtcttgaaacacggaccaag
gagtctaacatgcctgcgagtgttcgagtgataaactcgtgcgcgcaacgaaagtgaaag
tcgagatctctgtcatggagagcatcgacgcccggaccagagtctctgacgaaggatctg
cggtagagcatgcatgttgggacccgaaagatggtgaactatgcctgaatagggtgaagc
cagaggaaactctggtggaggctcgtagcgattctgacgtgcaaatcgatcgtcgaattt
gggtataggggcgaaagactaatcgaaccatctagtagctggttcctgccgaagtcctcc
cc-----------------
>taxa146
tagtaactgcgagtgaagagggaaaagctcaaa-tttggatctggcggtccttgtggccg
tccgagttgtaatctagagaagcgtctcccgcgctggaccgtgtacaagtctcctggaag
ggagcgtcatagagggtgagaatcccgtctctgacacggactgccagtgctatgtgatgc
gctctcgaagagtcgagttgtttgggaatgcagctcaaaatgggtggtaaattccatcta
aagctaaatacaggcgagagaccgatagcgaacaagtaccgtgagggaaagatgaaaaga
actttggaaagagagttaaacagtacgtgaaattgctgaaagggaaacgcttgatgtcag
tcgcgtccgccagggatcaaccttgcttcttcgctgggtgcatttcttggtcggacgggt
cagcatcggtttcgatcgtcgtagaatggtcgagggaacgtggcacctctaggggtgtgt
tatagccctcggtcgtatgcgtcggtagggaccgaggaactcggcatgacctt-cacggg
tcagtgtctaggatgctggcataatggccttaagcgacccgtcttgaaacacggaccaag
gagtctaacatgcctgcgagtgttcgggtggaaaactcgagcgcgcaacgaaagtgaaag
tcgagatctctgtcgtggagagcatcgacgcccggaccagagtctttgacgaaggatctg
cggtagagcatgcatgttgggacccgaaagatggtgaactatgcctgaatagggtgaagc
cagaggaaactctggtggaggctcgtagcga-tctgacgtgcaaatcgatcgtcgaattt
gggtataggggcgaaagactattcgaaccatctagtagctggttcctgccaaaatttccc
tcagga-------------
>taxa147
tagtaactgcgagtgaagcgggaaaagctcaaatttcgaatctggcggtcttcgtggccg
tccgagttgtaatctagagaagcgtcttccgtgctggaccgtgtacaagtctcctggaaa
ggagcgtcatagagggtgagaatcccgtctttgacacggactgccagtactatgtgatgc
gctctcgacgagtcgagttgtttgggaatgcagctcaaaatgggtggtaaattccatcta
aagctaaatatgggcgagagaccgatagcgaacaagtaccgtgagggaaagatgaaaaga
actttggaaagagagttaaacagtacgtgaaattgctgaaagggaaacgcttgatgtcag
tcgcgtctgccagggatcaaccttgccttatcgctgggtgcaattcttggtcggacgggt
cagcatcggtttcgatcgtcgtagaatggccaagggaatgtggcacctccaggggtgtgt
tatagatctcggtcgtatgcgtcgatggggactgaggaactcggcacgagactt---tgc
tctgtgtctaggatgctggcataatggccttaagcgacccgtcttgaaacacggaccaag
gagtctaacatgcctgcgagtgtttgggtggaaaactcgagcgcgtaatgaaagtgaaag
tcgagatcttcgtcatggagagcatcgacgcccggacctgagtccttgacaaaggatctg
cggtagagcatgcacgttgggacccgaaagatggtgaactatgcctgaatagggtgaagc
cagaggaaactctggtggaggctcgtagcgattctgacgtgcaaatcgatcgtcgaattt
gggtataggggcgaaagactaatcgaaccatctagtagctggttcctgccgaagtttccc
tcaggatagcagaaactca
>taxa148
------------------------------------------------------------
------------------------------------------------------------
------------------------------------------------------------
------------------------------------------------------------
------------------------------------------------------------
------------------------------------------------------------
------------------------------------------------------------
------------------------------------------------------------
--------------------------------tgaggaactcggcacgaccttcttcagg
tctgtgtctaggatgctggcataatggccttaagcgacccgtcttgaaacacggaccaag
gagtctaacatgcctgcgagtgttcgggtgtaaaactcgagcgcgcaatcaaagtgaaag
tcgagatctctgtcatggagagcatcgacgcccggaccagagtctttgacgaaggatctg
cggtagagcatgcatgttgggacccgaaagatggtgaactatgcctgaatagggtgaagc
cagaggaaactctggtggaggctcgtagcgattctgacgtgcaaatcgatcgtcgaattt
gggtataggggcgaaagactaatcgaaccatctagtagctggttcctgccgaagtttccc
tcaggatagcagaaactca
>taxa149
tagtaactgcgagtgaagcgggaaaagctcaaattttgaatctggcggtccttgtggccg
tccgagttgtaatctagagaagcgtcttccgcgctggaccgtgtacaagtctcctggaag
ggagcatcatagagggtgagaatcccgtctttgacacggactgccagtgctatgtgatgc
gctctcgacgagtcgagttgtttgtgaatgcagctcaaaatgggtggtaaattccatcta
aagctaaatacgggcgagagaccgatagcgaacaagtaccgtgagggaaagatgaaaaga
actttggaaagagagttaaacagtacgtgaaattgctgaaagggaaacgcttgatgtcag
tcgcgttcgccarggatcaacctcgctttactgcttggtgcatttcttggtcggacgggt
cagcatcagtttcgatcaaggtataatggcggagggaatgtggcacctctaggggtgtgt
tatagactttcgtcatatgcttgggtagggactgaggaactcgacacggacaaattcagt
cttgtgtctaggatgctggcataatggccttaagcgacccgtcttgaaacacggaccaag
gagtctaacatgcctgcgagtgtttgagtgtaaaactcatgcgcgcaacgaaagtgaaag
tcgagatctctgtcatggagagcatcgacgcccggaccagagtctctgacaaaggatctg
cggtagagcatgcatgttgggacccgaaagatggtgaactatgcctgaatagggtgaagc
cagaggaaactctggtggaggctcgtagcgattctgacgtgcaaatcgatcgtcgaattt
gggtata-gggcgaaagactaatcga----------------------------------
-------------------
>taxa150
------------------------------------------------------------
------------------------------------------------------------
------------------------------------------------------------
------------------------------------------------------------
------------------------------------------------------------
------------------------------------------------------------
------------------------------------------------------------
---------------------------------------------------------tgt
tatagcctttggtcgtatgcatcggtgaggactgaggaactcggcacgacctt-catggt
ttcgtgtctaggatgctggcataatggccttaagcgacccgtcttgaaacacggaccaag
gagtctaacatgcctgcgagtgtttgggtggaaaactcgagtgcgcaatgaaagtgaaag
tcgagatctctgtcatggagagcatcgacgcccggaccagagtctttgacgaaggatctg
cggtagagcatgcatgttgggacccgaaagatggtgaactatgcctgaatagggtgaagc
cagaggaaactctggtggaggctcgtagcgattctgacgtgcaaatcgatcgtcgaattt
gggtataggggcgaaagactaatcgaaccatctagtagctggttcctgccgaagtttccc
tcaggatagcagaaactca
>taxa151
tagtaactgcgagtgaagagggaaaagctcaaattttgaatctggcggtcctcgaggccg
tccgagttgtaatctagagaagcgtcttccgtgctggaccgtgtacaagtctcctggaag
ggagcgtcatagagggtgagaatcccgtctttgacacggactgccagtgctatgtgatgc
gctctcgaagagtcgagttgtttgggaatgcagctcaaaatgggtggtaaattccatcta
aagctaaatacaggcgagagaccgatagcgaacaagtaccgtgagggaaagatgaaaaga
actttggaaagagagttaaacagtacgtgaaattgctgaaagggaaacgcttgatgtcag
tcacgtccgccagggatcaaccttgctttttcgctgggtgcatttcttggttggacgggt
cagcatcggtttcgatcgtcgtagaatggtcgagggaacgtggcacctctaggggtgtgt
tatagcccttggtcgtatgcgtcagtagggaccgaggaactcggcacgacctt-cgcggg
tcggtgtctaggatgctggcataatggccttaagcgacccgtcttgaaacacggaccaag
gagtctaacatgcctgcgagtgttcgggtggaaaactcgagcgcacaacgaaagtgaaag
tcgagatctctgtcgtggagagcatcgacgcccggaccagagtctttgacgaaggatctg
cggtagagcatgcatgttgggacccgaaagatggtgaactatgcctgaatagggtgaagc
cagaggaaactctggtggaggctcgtagcgattctgacgtgcaaatcgatcgtcgaattt
gggtata-gggcgaaagactaatcgaaccatctagtagctggttcctgccgaa-------
-------------------
>taxa152
------------------------------------------------------------
------------------------------------------------------------
-------------gggtgagaatcccgtctttgacacggacccccagtgctatgtgatgc
gctctcgaagagtcgagttgtttgggaatgcagctcaaaatgggtggtaaattccatcta
aagctaaatacaggcgagagaccgatagcgaacaagtaccgtgagggaaagatgaaaaga
actttggaaagagagttaaacagtacgtgaaattgctgaaagggaaacgcttgatgtcag
tcgcgtccgccagggatcaacctcgcttcatcgcttggtgcatttcttggtcggacgggt
cagcgtcagtttcgatcgtcgtacaatggcagagggaacgtggcacctccaggggtgtgt
tatagccctcggtcgtatgcgtcggtggggactgaggaactcggcacgacctt-cgctgg
tctgtgtctaggatgctggcataatggccttaagcgacccgtcttgaaacacggaccaag
gagtctaacatgcctgcgagtgtttgggtgtaaaactcgagcgcgcaatgaaagtgaaag
tcgagatctctgtcatggagagcatcgacgcccggacccgagtcttcgacgaaggatctg
cggtagagcatgcatgttgggacccgaaagatggtgaactatgcctgaatagggtgaagc
cagaggaaactctggtggaggctcgtagcgattctgacgtgcaaatcgatcgtcgaattt
gggtataggggcgaaagactaatcgaaccatctagtagctggttcctgccgaagtttccc
tcaggatagcagaaactca
>taxa154
---------------------------------------------------------ccg
tccgagttgtaatctagagaagcgtcttccgcgctggaccgtgtacaagtctcctggaag
ggagcgtcatagagggtgagaatcccgtctttgacacggaccccaagtgctatgtgatgc
gctctcgaagagtcgagttgtttgggaatgcagctcaaaatgggtggtaaattccatcta
aagctaaatacaggcgagagaccgatagcgaacaagtaccgtgagggaaagatgaaaaga
actttggaaagagagttaaacagtacgtgaaattgctgaaagggaaacgcttgatgtcag
tcgcgtccgccagggatcaaccttgcttcattgctgggcgtatttcttggtcggacgggt
cagcatcagtttccatcgtcgtacaatggcggagggaacgtggcacctctaggggtgtgt
tata--------------------------------------------------------
------------------------------------------------------------
------------------------------------------------------------
------------------------------------------------------------
------------------------------------------------------------
------------------------------------------------------------
------------------------------------------------------------
-------------------
>taxa157
tagtaactgcgagtgaagcgggaaaagctcaaattttgaatctggtggtcctcgtggccg
tccgagttgtaatctagagaagcgtcttccgcgctggaccgtgtacaagtctcctggaag
ggagcgtcatagagggtgagaatcccgtctttgacacggactgccagggctatgtgatgc
gctctcgaagagtcgagttgtttgggaatgcagctcaaaacgggtggtaaattccatcta
aagctaaatacaggcgagagaccgatagcgaacaagtaccgtgagggaaagatgaaaaga
actttggaaagagagttaaacagtacgtgaaattgctgaaagggaaacgcttgatgtcag
tcgcgtccgccagggatcaaccttgcatttttgctgggcgcaattcttggtaggacgggt
cagcatcagtttcgatcgtcgtagaatggtcaagggaatgtggcacctccaggggtgtgt
tatagccctgggtcgtatgcgtcggtagggactgaggaactcggcacgaaccc--ct---
-ttgtgtctaggatgctggcataatggccttaagcgacccgtcttgaaacacggaccaag
gagtctaacatgcctgcgagtgtttgggtgtaaaactcgagcgcgcaatgaaagtgaaag
tcgagatctctgtcgtggagagcatcgacgcccggacctgagtctttgacaaaggatctg
cggtagagcatgcatgttgggacccgaaagatggtgaactatgcctgaatagggtgaagc
cagaggaaactctggtggaggctcgtagcgattctgacgtgcaaatcgatcgtcgaattt
gggtatagggcgaaag--------------------------------------------
-------------------
>taxa158
---------------aagcgggaaaagctcaaattttgaatctggtggtcctcgtggccg
tccgagttgtaatctagagaagcgtcttccgcgctggaccgtgtacaagtctcctggaag
ggagcgtcatagagggtgagaatcccgtctttgacacggactgccagggctatgtgatgc
gctctcgaagagtcgagttgtttgggaatgcagctcaaaacgggtggtaaattccatcta
aagctaaatacaggcgagagaccgatagcgaacaagtaccgtgagggaaagatgaaaaga
actttggaaagagagttaaacagtacgtgaaattgctgaaagggaaacgcttgatgtcag
tcgcgtccgccagggatcaaccttgcatttttgctgggcgcaattcttggtaggacgggt
cagcatcagtttcgatcgtcgtagaatggtcaagggaatgtggcacctccaggggtgtgt
tatagccctgggtcgtatgcgtcggtagggactgaggaactcggcacgaaccc--ct---
-ttgtgtctaggatgctggcataatggccttaagcgacccgtcttgaaacacggaccaag
gagtctaacatgcctgcgagtgtttgggtgtaaaactcgagcgcgcaatgaaagtgaaag
tcgagatctctgtcgtggagagcatcgacgcccggacc----------------------
------------------------------------------------------------
------------------------------------------------------------
------------------------------------------------------------
-------------------
>taxa159
-----------------------------------------------gtcctcgtggccg
tccgagttgtaatctagagaagcgtcttccgcgctggaccgtgtacaagtctcctggaag
ggagcgtcatagagggtgagaatcccgtctttgacacggactgccagggctatgtgatgc
gctctcgaagagtcgagttgtttgggaatgcagctcaaaacgggtggtaaattccatcta
aagctaaatacaggcgagagaccgatagcgaacaagtaccgtgagggaaagatgaaaaga
actttggaaagagagttaaacagtacgtgaaattgctgaaagggaaacgcttgatgtcag
tcgcgtccgccagggatcaaccttgcatttttgctgggcgcaattcttggtaggacgggt
cagcatcagtttcgatcgtcgtagaatggtcaagggaatgtggcacctccaggggtgtgt
tatagccctgggtcgtatgcgtcggtagggactgaggaactcggcacgaaccc--ct---
-ttgtgtctaggatgctggcataatggccttaagcgacccgtcttgaaacacggaccaag
gagtctaacatgcctgcgagtgtttgggtgtaaaactcgagcgcgcaatgaaagtgaaag
tcgagatctctgtcgt--------------------------------------------
------------------------------------------------------------
------------------------------------------------------------
------------------------------------------------------------
-------------------
>taxa160
----------------------------------------------ggtcctcgtggccg
tccgagttgtaatctagagaagcgtcttccgcgctggaccgtgtacaagtctcctggaag
ggagcgtcatagagggtgagaatcccgtctttgacacggactgccagggctatgtgatgc
gctctcgaagagtcgagttgtttgggaatgcagctcaaaacgggtggtaaattccatcta
aagctaaatacaggcgagagaccgatagcgaacaagtaccgtgagggaaagatgaaaaga
actttggaaagagagttaaacagtacgtgaaattgctgaaagggaaacgcttgatgtcag
tcgcgtccgccagggatcaaccttgcatttttgctgggcgcaattcttggtaggacgggt
cagcatcagtttcgatcgtcgtagaatggtcaagggaatgtggcacctccaggggtgtgt
tatagccctgggtcgtatgcgtcggtagggactgaggaactcggcacgaaccc--ct---
-ttgtgtctaggatgctggcataatggccttaagcgacccgtcttgaaacacggaccaag
gagtctaacatgcctgcgagtgtttgggtg------------------------------
------------------------------------------------------------
------------------------------------------------------------
------------------------------------------------------------
------------------------------------------------------------
-------------------
>taxa161
tagtaactgcgagtgaagcgggaaaagctcaaattttgaatctggtggtcctcgtggccg
tccgagttgtaatctagagaagcgtcttccgcgctggaccgtgtacaagtctcctggaag
ggagcgtcatagagggtgagaatcccgtctttgacacggactgccagggctatgtgatgc
gctctcgaagagtcgagttgtttgggaatgcagctcaaaacgggtggtaaattccatcta
aagctaaatacaggcgagagaccgatagcgaacaagtaccgtgagggaaagatgaaaaga
actttggaaagagagttaaacagtacgtgaaattgctgaaagggaaacgcttgatgtcag
tcgcgtccgccagggatcaaccttgcatttttgctgggcgcaattcttggtaggacgggt
cagcatcagtttcaatcgtcgtaaaatggtcaagggaatgtggcacctccaggggtgtgt
tatagccctgggtcgtatgcgtcggtagggactgaggaactcggcacgaaccc--ct---
-ttgtgtctaggatgctggcataatggccttaagcgacccgtcttgaaacacggaccaag
gagtctaacatgcctgcgagtgtttgggtgtaaaactcgagcgcgcaatgaaagtgaaag
tcgagatctctgtcgtggagagcatcgacgcccggacctgagtctttgacaaaggatctg
ctgtagagcatgcatgttgggacccgaaagatggtgaactatgcctgaatagggtgaagc
cagaggaaactctggtggaggctcgtagcgattctgacgtgcaaatcgatcgtcgaattt
gggtataggggcgaaagactaatcgaaccatctagtagctggttcctgccgaagtttccc
tcaggatagcagaaactca
>taxa162
tagtaactgcgagtgaagcgggaaaagctcaaattttgaatctggcggtcttcttggtcg
tccgagttgtaatctagagaagcgtcttccgcgctggaccgtgtacaagtctcctggaag
ggagcgtcatagagggtgagaatcccgtctctgacacggaccgccagtgctatgtgatgc
gctctcgacgagtcgagttgtttgggaatgcagctcaaaatgggtggtaaattccatcta
aagctaaatacaggcgagagaccgatagcgaacaagtaccgtgagggaaagatgaaaaga
actttggaaagagagttaaacagtacgtgaaattgctgaaagggaaacgcttgatgtcag
tcgcgtccgccagggatcaaccttgctttttcgctgggtgcatttcttggtcggacgggt
cagcatcggtttcgatcgtcgtagaatggtcaagggaatgtggcacctctaggggtgtgt
tatagccctcgatcgtatgcgtcggtagggactgaggaactcggcacgacctt--ctggg
actgtgtctaggatgctggcataatggccttaagcgacccgtcttgaaacacggaccaag
gagtctaacatgcctgcgagtgtttgggtgtcaaactcgagcgcgaaatgaaagtgaaag
tcgagatctctgtcatggagagcaccgacgcccggacctgagtctttgacgaaggatctg
cggtagagcatgtatgttgggacccgaaagatggtgaactatgcctgaatagggtgaagc
cagaggaaactctggtggaggctcgtagcgattctgacgtgcaaatcgatcgtcgaattt
gggtataggggcgaaagactaatcgaaccatctagtagctggttcctgccgaagtttccc
tcaggatagcagaaactca
>taxa163
------ctgcgagtgaagcgggaaaagctcaaattttgaatctggcggtcttcttggtcg
tccgagttgtaatctagagaagcgtcttccgcgctggaccgtgtacaagtctcctggaag
ggagcgtcatagagggtgagaatcccgtctctgacacggaccgccagtgctatgtgatgc
gctctcgacgagtcgagttgtttgggaatgcagctcaaaatgggtggtaaattccatcta
aagctaaatacaggcgagagaccgatagcgaacaagtaccgtgagggaaagatgaaaaga
actttggaaagagagttaaacagtacgtgaaattgctgaaagggaaacgcttgatgtcag
tcgcgtccgccagggatcaaccttgctttttcgctgggtgcatttcttggtcggacgggt
cagcatcggtttcgatcgtcgtagaatggtcaagggaatgtggcacctctaggggtgtgt
tatagccctcgatcgtatgcgtcggtagggactgaggaa---------------------
------------------------------------------------------------
------------------------------------------------------------
------------------------------------------------------------
------------------------------------------------------------
------------------------------------------------------------
------------------------------------------------------------
-------------------
>taxa164
tagtaactgcgagtgaagcgggaaaagctcaaattttgaatctggcggtcctcgtggccg
tccgagttgtaatctagagaagcgtcttccgcgctggaccgtgtacaagtctcctggaag
ggagcgtcatagagggtgagaatcccgtctttgacacggactgccagtgctatgtgatgc
gctctcgacgagtcgagttgtttgtgaatgcagctcaaaatgggtggtaaattccatcta
aagctaaatacaggcgagagaccgatagcgaacaagtaccgtgagggaaagacgaaaaga
actttgaaaagagagttaaacagtacgtgaaattgctgaaagggaaacgcttgatgtcag
tcgcgttcgccagggatcaacctcgcttcattgcttggtgcatttcttggttggacgggt
cagcatcagtttcgatcgaggtataatggcggagggaatgtggcacctctaggggtgtgt
tatagactttcgtcgtatgcttgggtggggactgaggaactcgacacggactttactagt
cttgtgtctaggatgctggcataatggccttaagcgacccgtcttgaaacacggaccaag
gagtctaacatgcctgcgagtgtttgagtgtcaaactcatgcgcgcaacgaaagtgaaag
tcgagatctctgtcatggagagcatcgacgcccggaccagagtctctgacgaaggatctg
cggtagagcatgcatgttgggacccgaaagatggtgaactatgcctgaatagggtgaagc
cagaggaaactctggtggaggctcgtagcgattctgacgtgcaaatcgatcgtcgaattt
gggtataggggcgaaagactaatcgaaccatctagtagctggttcctgccgaagtttccc
tcaggatagcagaaactca
>taxa165
-------------------gggaaaagctcaaattttgaatctggcggccctcgtggccg
tccgagttgtaatctagagaagcgtcttccgcgctggaccgtgtacaagtctcctggaag
ggagcgtcatagagggtgagaatcccgtctttgacacggactgccagtgctatgtgatgc
gctctcgacgagtcgagttgtttgtgaatgcagctcaaaatgggtggtaaattccatcta
aagctaaatacaggcgagagaccgatagcgaacaagtaccgtgagggaaagacgaaaaga
actttgaaaagagagttaaacagtacgtgaaattgctgaaagggaaacgcttgatgtcag
tcgcgttcgccagggatcaacctcgcttcattgcttggtgcatttcttggttggacgggt
cagcatcagtttcgatcgaggtataatggcggagggaatgtggcacctctaggggtgtgt
tatagactttcgtcgtatgcttgggtggggactgaggaactcgacacggactttactagt
cttgtgtctaggatgctggcataatggccttaagcgacccgtcttgaaacacggaccaag
gagtctaacatgcctgcgagtgtttgagtgtcaaactcatgcgcgcaacgaaagtgaaag
tcgagatctctgtcatggagagcatcgacgcccggaccagagtctctgacgaaggatctg
cggtagagcatgcatgttgggacccgaaagatggtgaactatgcctgaatagggtgaagc
cagaggaaactctggtggaggctcgtagcgattctgacgtgcaaatcgatcgtcgaattt
gggtataggggcgaaagactaatcgaaccatctagtagctggttcctgccgaagtttccc
tcaggatagcagaaactca
>taxa166
--------------------ggaaaagctcaaattttgaatctggcggtcctcgtggccg
tccgagttgtaatctagagaagcgtcttccgcgctggaccgtgtacaagtctcctggaag
ggagcgtcatagagggtgagaatcccgtctttgacacggactgccagtgctatgtgatgc
gctctcgacgagtcgagttgtttgtgaatgcagctcaaaatgggtggtaaattccatcta
aagctaaatacaggcgagagaccgatagcgaacaagtaccgtgagggaaagacgaaaaga
actttgaaaagagagttaaacagtacgtgaaattgctgaaagggaaacgcttgatgtcag
tcgcgttcgccagggatcaacctcgcttcattgcttggtgcatttcttggttggacgggt
cagcatcagtttcgatcgaggtataatggcggagggaatgtggcacctctaggggtgtgt
tatagactttcgtcgtatgcttgggtggggactgaggaactcgacacggactttactagt
cttgtgtctaggatgctggcataatggccttaagcgacccgtcttgaaacacggaccaag
gagtctaacatgcctgcgagtgtttgagtgtcaaactcatgcgcgcaacgaaagtgaaag
tcgagatctctgtcatggagagcatcgacgcccggaccagagtctctgacgaaggatctg
cggtagagcatgcatgttgggacccgaaagatggtgaactatgcctgaatagggtgaagc
cagaggaaactctggtggaggctcgtagcgattctgacgtgcaaatcgatcgtcgaattt
gggtataggggcgaaagactaatcgaaccatctagtagctggttcctgccgaagtttccc
tcaggatagcagaaactca
>taxa167
tagtaactgcgagtgaagcgggaaaagctcaaattttgaatctggcggtcctcgtggccg
tccgagttgtaatctagagaagcgtcttccgcgctggaccgtgtacaagtctcctggaag
ggagcgtcatagagggtgagaatcccgtctttgacacggactgccagtgctatgtgatgc
gctctcgacgagtcgagttgtttgtgaatgcagctcaaaatgggtggtaaattccatcta
aagctaaatacaggcgagagaccgatagcgaacaagtaccgtgagggaaagacgaaaaga
actttgaaaagagagttaaacagtacgtgaaattgctgaaagggaaacgcttgatgtcag
tcgcgttcgccagggatcaacctcgcttcattgcttggtgcatttcttggttggacgggt
cagcatcagtttcgatcgaggtataatggcggagggaatgtggcacctctaggggtgtgt
tatagactttcgtcgtatgcttgggtggggactgaggaactcgacacggactttactagt
cttgtgtctaggatgctggcataatggccttaagcgacccgtcttgaaacacggaccaag
gagtctaacatgcctgcgagtgtttgagtgtcaaactcatgcgcgcaacgaaagtgaaag
tcgagatctctgtcatggagagcatcgacgcccggaccagagtctctgacaaaggatctg
cggtagagcatgcatgttgggacccgaaagatggtgaactatgcctgaatagggtgaagc
cagaggaaactctggtggaggctcgtagcgattctgacgtgcaaatcgatcgtcgaattt
gggtataggggcgaaagactaatcgaaccatctagtagctggttcctgccgaagtttccc
tcaggatagcagaaactca
>w3048
tagtaactgcgagtgaagcgggaaaagctcaaattttgaatctggcggtccttgcggccg
tccgagttgtaatctagagaagcgtcttccgcgctggaccgtgtacaagtctcctggaag
ggagcgtcatagagggtgagaatcccgtctttgacacggactgccagtgctatgtgatgc
gctctcgacgagtcgagttgtttgtgaatgcagctcaaaatgggtggtaaattccatcta
aagctaaatatgggcgagagaccgatagcgaacaagtaccgtgagggaaagatgaaaaga
actttggaaagagagttaaacagtacgtgaaattgctgaaagggaaacgcttgatgtcag
tcgcgttcgccagggatcaacctcgctttactgcttggtgcatttcttggttggacgggt
cagcatcagtttctatcgaggtataatggcggagggaatgtggcacctctaggggtgtgt
tatagactttcgtcgtatgcttgggtaaggactgaggaactcgacacggactttgctagt
cttgtgtctaggatgctggcataatggccttaagcgacccgtcttgaaacacggaccaag
gagtctaacatgcctgcgagtgtttgagtgtaaaactcatgcgcgcaacgaaagtgaaag
tcgagatctctgtcatggagagcatcgacgcccggaccagagtctctgacgaaggatctg
cggtagagcatgcatgttgggacccgaaagatggtgaactatgcctgaatagggtgaagc
cagaggaaactctggtggaggctcgtagcgattctgacgtgcaaatcgatcgtcgaattt
gggtata-----------------------------------------------------
-------------------
>w3049
tagtaactgcgagtgaagcgggaaaagctcaaattttgaatctggcggtccttgcggccg
tccgagttgtaatctagagaagcgtcttccgcgctggaccgtgtacaagtctcctggaag
ggagcgtcatagagggtgagaatcccgtctttgacacggactgccagtgctatgtgatgc
gctctcgacgagtcgagttgtttgtgaatgcagctcaaaatgggtggtaaattccatcta
aagctaaatatgggcgagagaccgatagcgaacaagtaccgtgagggaaagatgaaaaga
actttggaaagagagttaaacagtacgtgaaattgctgaaagggaaacgcttgatgtcag
tcgcgttcgccagggatcaacctcgctttactgcttggtgcatttcttggttggacgggt
cagcatcagtttctatcgaggtataatggcggagggaatgtggcacctctaggggtgtgt
tatagactttcgtcgtatgcttgggtaaggactgaggaactcgacacggactttgctagt
cttgtgtctaggatgctggcataatggccttaagcgacccgtcttgaaacacggaccaag
gagtctaacatgcctgcgagtgtttgagtgtaaaactcatgcgcgcaacgaaagtgaaag
tcgagatctctgtcatggagagcatcgacgcccggaccagagtctctgacgaaggatctg
cggtagagcatgcatgttgggacccgaaagatggtgaactatgcctgaatagggtgaagc
cagaggaaactctggtggaggctcgtagcgattctgacgtgcaaatcgatcgtcgaattt
------------------------------------------------------------
-------------------
