# Supplementary material for: Boletaceae in China: Taxonomy and phylogeny reveal a new genus, two new species, and a new record
Source: Front Microbiol. 2023 Feb 2;13:1052948. doi: 10.3389/fmicb.2022.1052948 (PMC9932287; doi:10.3389/fmicb.2022.1052948)
Supplement: Supplementary file 1 [file Data_Sheet_1.zip › Phylloporus/phylloporus_tef.fas]

>taxa01
ctcaggctgactgtgccatccttatcattgctggtggggtgggtgagttcgaagccggta
tttccaaggacggtcagacccgtgaacacgcccttctggcatttaccctcggtgtccgtc
aacttatcgtcgctgtaaacaagatggacagtgtcaaagtgagtcatatgttcctaaacg
aatgtggtttgatatgtcgcc-acagtggagcgaggatcgcttcaacgaaatcgtcaagg
aaacttcaaccttcattaagaaggtcggctacaaccccaaggccgtcgcctttgtaccaa
tctctggctggcatggtgacaacatgctggaagagtctgccaagtaagcgtttgtactat
gctgtccagcagtattctcagtcgaagtagcctttcttggtacaaaggttggaccaagga
gaccaaaggtggtgtcgttaagggaaagacactccttgatgccattgacgccattgagcc
tcctcttcgtccctctgacaaaccccttcgccttcctctccaggatgtctacaagatcgg
tggtattgggacggtgcctgttggtcgtgttgaaaccggtgttatc
>taxa02
ctcaggctgactgtgccatccttatcattgctggtggggtgggtgagttcgaagccggta
tttccaaggacggtcagacccgtgaacacgcccttctggcatttacccttggtgtccgtc
aacttatcgtcgctgtaaacaagatggacagtgtcaaagtgagtcatatgttcttaaacg
aatgtggtttgatatgtcgcc-acagtggagcgaggatcgcttcaacgaaatcgtcaagg
aaacttcaaccttcattaagaaggtcggctacaaccccaaggccgtcgcctttgtaccaa
tctctggctggcatggtgacaacatgctggaagagtctgccaagtaagcgtttgtactat
gctgtccagcagtattctcagtcgaagtagcctttcttggtacaaaggttggaccaagga
gaccaaaggtggtgtcgttaagggaaagacactccttgatgccattgacgccattgagcc
tcctcttcgtccctctgacaaaccccttcgccttcctctccaggatgtctacaagatcgg
tggtattgggacggtgcctgttggtcgtgttgaaaccggtgttatc
>taxa08
ctcaggctgactgtgccatacttattattgctggtggcacgggtgagtttgaggccggta
tttctaaggacggacagacccgtgaacacgccctccttgcgtttactcttggtgttcgtc
aacttatcgtcgctgtgaacaagatggacagtgtcaaggtgtgtcgcacgttctcgtatg
aatacggtttgatatgtcgccaacagtggagcgaggatcgcttcaacgaaattgtcaagg
aaacctcgacctttattaagaaggtcggctacaaccccaaggccgtcgcttttgtaccga
tctctggctggcatggtgacaacatgctggaggagtctaccaagtaagcatgaccattat
gatgtgtggcggtgttctcaatcgaaatagcctttcttggtacaaaggctggaccaagga
gaccaagagcggtgtcatcaagggaaagaccctcctggatgccattgacgccattgaacc
tcctgctcgccccgttgacaaaccccttcgtctccctctccaggatgtctacaagattgg
tggtattggaacagtacctgtcggtcgtgttgaaaccggtgtcatc
>taxa09
ctcaggctgactgtgccatacttattattgctggtggcacgggtgagtttgaggccggta
tttctaaggacggacagacccgtgaacacgccctccttgcgtttactcttggtgttcgtc
aacttatcgtcgctgtgaacaagatggacagtgtcaaggtgtgtcgcacgttctcgtatg
aatacggtttgatatgtcgccaacagtggagcgaggatcgcttcaacgaaattgtcaagg
aaacctcgacctttattaagaaggtcggctacaaccccaaggccgtcgcttttgtaccga
tctctggctggcatggtgacaacatgctggaggagtctaccaagtaagcatgaccattat
gatgtgcggcggtgttctcaatcgaaatagcctttcttggtacaaaggctggaccaagga
gaccaagagcggtgtcatcaagggaaagaccctcctggatgccattgacgccattgaacc
tcctgctcgccccgttgacaaaccccttcgtctccctctccaggatgtctacaagattgg
tggtattggaa-----------------------------------
>taxa11
ctcaggctgactgtgccatccttatcattgctggtggcacgggtgagttcgaggctggta
tttccaaggacggtcagactcgtgaacacgcccttctggcattcactctcggtgtccgtc
aacttattgtcgctgtaaacaaaatggacagtgtcaaggtgtgttgtatgttctcgaacg
aatgtagtttgatgtaccgccaacagtggagcgaggatcgcttcaacgaaattgtcaagg
aaacttcgacctttattaagaaggtcggctacaatcccaaggctgtcgcctttgtaccga
tctctggttggcatggtgacaatatgctggaggagtctaccaagtaagcgttactattat
gacatgcagcggtattctgagccgaaatagccttacttggtacaaaggctggaccaagga
gacaaagggtggtgtcgtcaagggaaaaacactcctcgatgccattgaygccattgaacc
tcctgctcgtccctctgacaagccacttcgccttcctctccaggatgtatacaagatcgg
tggtattgggaccgttcctgtaggtcgtgttgaaaccggcgttatc
>taxa12
ctcaggctgactgtgccatccttatcattgctggtggcacgggtgagttcgaggctggta
tttccaaggacggtcagactcgtgaacacgcccttctggcattcactctcggtgtccgtc
aacttattgtcgctgtaaacaaaatggacagtgtcaaggtgtgttgtatgttctcgaacg
aatgtagtttgatgtaccgccaacagtggagcgaggatcgcttcaacgaaattgtcaagg
aaacttcgacctttattaagaaggtcggctacaatcccaaggctgtcgcctttgtaccga
tctctggttggcatggtgacaatatgctggaggagtctaccaagtaagcgttactattat
gacatgcagcggtattctgagccgaaatagccttacttggtacaaaggctggaccaagga
gacaaagggtggtgtcgtcaagggaaaaacactcctcgatgccattgacgccattgaacc
tcctgctcgtccctctgacaagccacttcgccttcctctccaggatgtatacaagatcgg
tggtattgggaccgttcctgtaggtcgtgttgaaaccggcgttatc
>taxa19
ctcaggccgactgtgccatccttatcattgctggtggcacgggtgagttcgaggctggta
tttccaaggacggtcagacccgtgaacatgccctkctggcattcactctcggtgtccgtc
aacttatcgtcgctgtaaacaagatggacactgtcaaggtgggttgtatgttctcggatg
agtgtggtttgatataccgccaacagtggagcgaggatcgcttcaacgaaatcgtcaagg
aaacttcaaacttcatyaaaaaggtcggctacaatcccaaggctgtcgcttttgtaccga
tctctggctggcatggtgacaacatgctggaagagtctgccaagtaagcgttactgctat
gtcattcgacggtattctcagycaaaacagcatcccttggtacaaaggttggaccaagga
gacgaagggtggtgttgtcaagggaaagacactcctcgatgccattgacgccattgagcc
tcctgctcgtccctctgataaaccccttcgccttcctctccaggatgtctacaagatcgg
tggtattgggacagtgcctgtcggtcgtgttgaaactggtgttatc
>taxa20
ctcaggccgactgtgccatccttatcattgctggtggcacgggtgagttcgaggctggta
tttccaaggacggtcagacccgtgaacatgccctkctggcattcactctcggtgtccgtc
aacttatcgtcgctgtaaacaagatggacactgtcaaggtgggttgtatgttctcggatg
agtgtggtttgatataccgccaacagtggagcgaggatcgcttcaacgaaatcgtcaagg
aaacttcaaacttcatyaaaaaggtcggctacaatcccaaggctgtcgcttttgtaccga
tctctggctggcatggtgacaacatgctggaagagtctgccaagtaagcgttactgctat
gtcattcgacggtattctcagycaaaacagcatcccttggtacaaaggttggaccaagga
gacgaagggtggtgttgtcaagggaaagacactcctcgatgccattgacgccattgagcc
tcctgctcgtccctctgataaaccccttcgccttcctctccaggatgtctacaagatcgg
tggtattgggacagtgcctgtcggtcgtgttgaaactggtgttatc
>taxa21
ctcaggccgactgtgccatccttatcattgctggtggcacgggtgagttcgaggctggta
tttccaaggacggtcagacccgtgaacatgcccttctggcattcactctyggtgtccgtc
aacttatcgtcgctgtaaacaagatggacactgtcaaggtgggttgtatgttctcggatg
agtgtggtttgatataccgccaacagtggagcgaggatcgcttcaacgaaatcgtcaagg
aaacttcaaacttcatcaaaaaggtcggctacaatcccaaggccgtcgcttttgtaccga
tctctggctggcatggtgacaacatgctggaagagtctgccaagtaagcgttactgctat
gtcattcgacggtattctcagtcaaaacagcatcccttggtacaaaggttggaccaagga
gacgaagggtggtgttgtcaagggaaagacactcctcgatgccattgacgccattgagcc
tcctgctcgtccctctgataaaccccttcgccttcctctccaggatgtctacaagatcgg
tggtattgggacagtgcctgtcggtcgtgttgaaactggtgttatc
>taxa22
ctcaggccgactgtgccatccttatcattgctggtggcacgggtgagttcgaggctggta
tttccaaggacggtcagacccgtgaacatgcccttctggcattcactctcggtgtccgtc
aacttatcgtcgctgtaaacaagatggacactgtcaaggtgggttgtatgttctcggatg
agtgtggtttgatataccgccaacagtggagcgaggatcgcttcaacgaaatcgtcaagg
aaacttcaaacttcatcaaaaaggtcggctacaatcccaaggccgtcgcttttgtaccga
tctctggctggcatggtgacaacatgctggaagagtctgccaagtaagcgttactgctat
gtcattcgacggtattctcagtcaaaacagcatcccttggtacaaaggttggaccaagga
gacgaagggtggtgttgtcaagggaaagacactcctcgatgccattgacgccattgagcc
tcctgctcgtccctctgataaaccccttcgccttcctctccaggatgtctacaagatcgg
tggtattgggacagtgcctgtcggtcgtgttgaaactggtgttatc
>taxa23
-------------------ccttatcattgctggtggcacgggtgagttcgaggctggta
tttccaaggacggtcagacccgtgaacatgcccttctggcattcactctcggtgtccgtc
aacttatcgtcgctgtaaacaagatggacactgtcaaggtgggttgtatgttctcggatg
agtgtggtttgatataccgccaacagtggagcgaggatcgcttcaacgaaatcgtcaagg
aaacttcaaacttcatcaaaaaggtcggctacaatcccaaggccgtcgcttttgtaccga
tctctggctggcatggtgacaacatgctggaagagtctgccaagtaagcgttactgctat
gtcattcgacggtattctcagtcaaaacagcatcccttggtacaaaggttggaccaagga
gacgaagggtggtgttgtcaagggaaagacactcctcgatgccattgacgccattgagcc
tcctgctcgtccctctgataaaccccttcgccttcctctccaggatgtctacaagatcgg
t---------------------------------------------
>taxa25
ctcaggccgactgtgccatccttatcattgctggtggcacgggtgagttcgaggctggta
tttccaaggacggtcagacccgtgaacatgcccttctggcattcactctcggtgtccgtc
aacttatcgtcgctgtaaacaagatggacactgtcaaggtgggttgtatgttctcggatg
agtgtggtttgatataccgccaacagtggagcgaggatcgcttcaacgaaatcgtcaagg
aaacttcaaacttcatcaaaaaggtcggctacaatcccaaggcygtcgcttttgtaccga
tctctggctggcatggtgacaacatgctggaagagtctgccaagtaagcgttactgctat
gtcattcgacggtattctcagycaaaacagcatcccttggtacaaaggttggaccaagga
gacgaagggtggtgttgtcaagggaaagacactcctcgatgccattgacgccattgagcc
ycctgctcgtccctctgataaaccccttcgccttcctctccaggatgtctacaagatcgg
tggtattgggacagtgcctgtcggtcgtgttgaaactggtattatc
>taxa30
ctcaggccgactgtgccatccttatcattgctggtggcacgggtgagttcgaggccggta
tttccaaggacggtcagacccgtgaacacgcccttctggcattcactcttggtgtccgtc
aacttatcgttgctgtaaacaagatggacagtgtcaaggtgtgttatatattctcgggcg
gatgtggcttgatataccgccaacagtggagcgaggatcgcttcaacgaaatcgtcaaag
aaacttcagccttcatcaagaaggttggctacaatcccaaggctgtcgcatttgtaccaa
tttctggctggcatggtgacaacatgctggaggagtctaccaagtaagcgttgctcctat
gacatgctgccgtattctcagtcgagacagccttccttggtacaaaggctggaccaagga
gaccaagagcggtgtcgtcaagggaaagacactgctcgatgccattgacgctattgaacc
ccctgttcgtccctccgacaaaccccttcgccttcctctgcaggatgtctacaagatcgg
tggtattgggacagtgcctgtcggtcgtgttgaaaccggcatcatc
>taxa31
ctcaggccgactgtgccatccttatcattgctggtggcacgggtgagttcgaggccggta
tttccaaggacggtcagacccgtgaacacgcccttctggcattcactcttggtgtccgtc
aacttatcgttgctgtaaacaagatggacagtgtcaaggtgtgttatatattctcgggcg
gatgtggcttgatataccgccaacagtggagcgaggatcgcttcaacgaaatcgtcaaag
aaacttcagccttcatcaagaaggttggctacaatcccaaggctgtcgcatttgtaccaa
tttctggctggcatggtgacaacatgctggaggagtctaccaagtaagcgttgctcctat
gacatgctgccgtattctcagtcgagacagccttccttggtacaaaggctggaccaagga
gaccaagagcggtgtcgtcaagggaaagacactgctcgatgccattgacgctattgaacc
ccctgttcgtccctccgacaaaccccttcgccttcctctgcaggatgtctacaagatcgg
tggtattgggacagtgcctgtcggtcgtgttgaaaccggcatcatc
>taxa43
ctcaggctgactgtgccatccttatcattgccggtggcacgggcgagttcgaggccggta
tttccaaggacggtcagacccgtgaacacgcccttctggcatttactctcggtgtccgtc
aacttatcgtcgctgtaaacaagatggacagtgtcaaggtgggttgcatgttttcagatg
aatgtagtttgatataccg-caacagtggagcgaggatcgcttcaacgaaatcatcaaag
aaacttcaaccttcattaaaaaggtcggctacaatcccaaggctgtcgctttcgtaccga
tctctggctggcacggtgacaacatgctggaagagtcttccaagtaagcgttactgccat
gtcattcggcggtattctcag---------------------------------------
------------------------------------------------------------
------------------------------------------------------------
----------------------------------------------
>taxa44
ctcaggctgactgtgccatccttatcattgccggtggcacgggcgagttcgaggccggta
tttccaaggacggtcagacccgtgaacacgcccttctggcatttactctcggtgtccgtc
aacttatcgtcgctgtaaacaagatggacactgtcaaggtgggttgcatgttttcagatg
aatgtagtttgatataccg-caacagtggagcgaggatcgcttcaacgaaatcatcaaag
aaacttcaaccttcattaaaaaggtcggctacaatcccaaggctgtcgctttcgtaccga
tctctggctggcacggtgacaacatgctggaagagtctaccaagtaagcgttactgccat
gtcattcggcggtattctcagtcaaaatagcatcccttggtataaaggttggaccaagga
gacgaagaggggtgttgtcaagggcaagacgctcctcgatgccattgacgc---------
------------------------------------------------------------
----------------------------------------------
>taxa45
ctcaggctgactgtgccatccttatcattgccggtggcacgggcgagttcgaggccggta
tttccaaggacggtcagacccgtgaacacgcccttctggcatttactctcggtgtccgtc
aacttatcgtcgctgtaaacaagatggacagtgtcaaggtgggttgcatgttttcagatg
aatgtagtttgatataccg-caacagtggagcgaggatcgcttcaacgaaatcatcaaag
aaacttcaaccttcattaaaaaggtcggctacaatcccaaggctgtcgctttcgtaccga
tctctggctggcacggtgacaacatgctggaagagtcttccaagtaagcgttactgccat
gtcattcggcggtattctcagtcaaaatagcctcccttggtataaaggttggaccaagga
gacgaagagtggtgttgtcaagggcaagacgctcctcgatgccattgacgccattgagcc
tcctgctc----------------------------------------------------
----------------------------------------------
>taxa46
ctcaggctgactgtgccatccttatcattgctggtggcacgggcgagttcgaggccggta
tttccaaggacggtcagacccgtgaacacgcccttctggcattcactctcggcgtccggc
aacttatcgtcgctgtaaacaagatggacaccgtcaaggtgggttgtatgttctcggatg
aatgtggtttgatataccaccaacagtggagcgaggatcgcttcaacgaaatcatcaagg
aaacttcaaccttcattaaaaaggtcggctacaatcccaaggctgtcgcttttgtaccga
tctctggctggcatggcgacaacatgctagaagagtctgccaagtaagcgttactgctat
gtcattcaacggtattctcagtcaaaacagcatcccttggtacaaaggttggaccaagga
gacgaagggtggtgttgtcaagggaaagacgctcctcgacgccattgacgccattgagcc
tcctgctcgtccctctgacaagccccttcgccttcctctccaggacgtctacaagatcgg
tggtattgggacagtgcctgtcggtcgtgttgaaaccggtgttatc
>taxa47
ctcaggctgactgtgccatccttatcattgctggtggcacgggcgagttcgaggccggta
tttccaaggacggtcagacccgtgaacacgcccttctggcattcactctcggcgtccggc
aacttatcgtcgctgtaaacaagatggacaccgtcaaggtgggttgtatgttctcggatg
aatgtggtttgatataccaccaacagtggagcgaggatcgcttcaacgaaatcatcaagg
aaacttcaaccttcattaaaaaggtcggctacaatcccaaggctgtcgcttttgtaccga
tctctggctggcatggcgacaacatgctagaagagtctgccaagtaagcgttactgctat
gtcattcaacggtattctcagtcaaaacagcatcccttggtacaaaggttggaccaagga
gacgaagggtggtgttgtcaagggaaagacgctcctcgacgccattgacgccattgagcc
tcctgctcgtccctctgacaagccccttcgccttcctctccaggacgtctacaagatcgg
tggtattgggacagtgcctgtcggtcgtgttgaaaccggtgttatc
>taxa48
ctcaggctgactgtgccatccttatcattgctggtggcacgggcgagttcgaggccggta
tttccaaggacggtcagacccgtgaacacgcccttctggcattcactctcggcgtccggc
aacttatcgtcgctgtaaacaagatggacaccgtcaaggtgggttgtatgttctcggatg
aatgtggtttgatataccaccaacagtggagcgaggatcgcttcaacgaaatcatcaagg
aaacttcaaccttcattaaaaaggtcggctacaatcccaaggctgtcgcttttgtaccga
tctctggctggcatggcgacaacatgctagaagagtctgccaagtaagcgttactgctat
gtcattcaacggtattctcagtcaaaacagcatcccttggtacaaaggttggaccaagga
gacgaagggtggtgttgtcaagggaaagacgctcctcgacgccattgacgccattgagcc
tcctgctcgtccctctgacaagccccttcgccttcctctccaggacgtctacaagatcgg
tggtattgggacagtgcctgtcggtcgtgttgaaaccggtgttatc
>taxa49
ctcaggctgactgtgccatccttatcattgctggtggcacgggcgagttcgaggccggta
tttccaaggacggtcagacccgtgaacacgcccttctggcattcactctcggcgtccggc
aacttatcgtcgctgtaaacaagatggacaccgtcaaggtgggttgtatgttctcggatg
aatgtggtttgatataccaccaacagtggagcgaggatcgcttcaacgaaatcatcaagg
aaacttcaaccttcattaaaaaggtcggctacaatcccaaggctgtcgcttttgtaccga
tctctggctggcatggcgacaacatgctagaagagtctgccaagtaagcgttactgctat
gtcattcaacggtattctcagtcaaaacagcatcccttggtacaaaggttggaccaagga
gacgaagggtggtgttgtcaagggaaagacgctcctcgacgccattgacgccattgagcc
tcctgctcgtccctctgacaagccccttcgccttcctctccaggacgtctacaagatcgg
tggtattgggacagtgcctgtcggtcgtgttgaaaccggtgttatc
>taxa50
ctcaggctgactgtgccatccttatcattgctggtggcacgggcgagttcgaggccggta
tttccaaggacggtcagacccgtgaacacgcccttctggcattcactctcggcgtccggc
aacttatcgtcgctgtaaacaagatggacaccgtcaaggtgggttgtatgttctcggatg
aatgtggtttgatataccaccaacagtggagcgaggatcgcttcaacgaaatcatcaagg
aaacttcaaccttcattaaaaaggtcggctacaatcccaaggctgtcgcttttgtaccga
tctctggctggcatggcgacaacatgctagaagagtctgccaagtaagcgttactgctat
gtcattcaacggtattctcagtcaaaacagcatcccttggtacaaaggttggaccaagga
gacgaagggtggtgttgtcaagggaaagacgctcctcgacgccattgacgccattgagcc
tcctgctcgtccctctgacaagccccttcgccttcctctccaggacgtctacaagatcgg
tggtattgggacagtgcctgtcggtcgtgttgaaaccgg-------
>taxa53
ctcaggctgactgtgctatccttatcattgctgctggcacgggtgagttcgaggccggta
tttccaaggacggtcagacccgtgaacacgcccttctggcattcactctcggcgtccgtc
aacttatcgtcgctataaacaagatggacagtgtcaaggtgtgtcgtatgttctrggacg
aatgtggtttgatgtaccaccaacagtggagcgaggatcgcttcaacgaaatcgtcaaag
aaacatcaaccttcattaagaaggttggctacaatcccaaggctgtcgcatttgtaccka
tctctggctggcatggtgacaacatgctggaagagtctagcaagtaagcgccactactat
gacatgcggcggtattctcaatcaaaatagccttacttggtacaaaggctggaccaagga
gaccaagagtggtgtcgtcaagggaaagacactcctygatgccattgatgccattgaacc
tcctgctcgtccctcagacaagccccttcgccttcctctccaagatgtctacaagatcgg
tggtattgggacagtgcctgtcggtcgtgttgaaaccggtgttatc
>taxa54
------------------------------------gcacgggcgagttcgaggccggta
tttccaaggacggtcagacccgtgaacacgcccttctggcattcactctcggtgtccgtc
aacttatcgtcgctgtaaacaagatggacagtgtcaaggtgggttgtatgttctcggatg
aatgtggtttgatataccgccaacagtggagcgaggatcgcttcaatgaaatcatcaagg
aaacttcaaccttcatcaagaaggtcggttacaatcccaaagctgtcgcttttgtaccga
tctctggctggcatggtgacaacatgctggaagagtctagcaagtaagcgtcactactat
gacattcggcggtattctcagtcaaaatagcctcccttggtacaaaggttggaccaagga
gacaaagagtggtgttgtcaagggaaagacgctcctcgatgccattgatgccattgagcc
tcctgctcgtccctctgacaa---------------------------------------
----------------------------------------------
>taxa55
---------------------------------------------agttcgaggccggta
tttccaaggacggtcagacccgtgaacacgcccttctggcattcactctcggtgtccgtc
aacttatcgtcgctgtaaacaagatggacagtgtcaaggtgggttgtatgttctcggatg
aatgtggtttgatataccgccaacagtggagcgaggatcgcttcaatgaaatcatcaagg
aaacttcaaccttcatcaagaaggtcggttacaatcccaaagctgtcgcttttgtaccga
tctctggctggcatggtgacaacatgctggaagagtctagcaagtaagcgtcactactat
gacattcggcggtattctcagtcaaaatagcctcccttggtacaaaggttggaccaagga
gacaaagagtggtgttgtcaagggaaagacgctcctcgatgccattgatgccattgagcc
tcctgctcgtccctctgacaagccccttcgtcttcctctccaggatgtctacaaga----
----------------------------------------------
>taxa56
---------------------------------------cgggcgagttcgaggccggta
tttccaaggacggtcagacccgtgaacacgcccttctggcattcactctcggtgtccgtc
aacttatcgtcgctgtaaacaagatggacagtgtcaaggtgggttgtatgttctcggatg
aatgtggtttgatataccgccaacagtggagcgaggatcgcttcaatgaaatcatcaagg
aaacttcaaccttcatcaagaaggtcggttacaatcccaaagctgtcgcttttgtaccga
tctctggctggcatggtgacaacatgctggaagagtctagcaagtaagcgtcgctactat
gacattcggcggtattctcagtcaaaatagcctcccttggtacaaaggttggaccaagga
gacaaagagtggtgttgtcaagggaaagacgctcctcgatgccattgatgccattgagcc
tcctgctcgtccctctgacaagccccttcgtcttcctctccaggatgtctacaagat---
----------------------------------------------
>taxa62
-----------------------------------ggcacgggcgagttcgaggccggta
tttccaaggacggtcagacccgtgaacacgcccttctggcattcactctcggtgtccgtc
aacttatcgtcgctgtaaacaagatggacagtgtcaaggtgggttgtatgttctcggatg
aatgtggtttgatataccgccaacagtggagcgaggatcgcttcaatgaaatcatcaagg
aaacttcaaccttcatcaagaaggtcggttacaatcccaaagctgtcgcttttgtaccga
tctctggctggcatggtgacaacatgctggaagagtctagcaagtaagcgtcactactat
gacattcggcggtattctcagtcaaaatagcctcccttggtacaaaggttggaccaagga
gacaaagagtggtgttgtcaagggaaagacgctcctcgatgccattgatgccattgagcc
tcctgctcgtccctctgacaagccccttcgtcttcctctcc-------------------
----------------------------------------------
>taxa63
ctcaggctgactgtgctatccttatcattgctggtggcacgggcgagttcgaggccggta
tttccaaggacggtcagacccgtgaacacgcccttctggcattcactctcggtgtccgtc
aacttatcgtcgctgtaaacaagatggacagtgtcaaggtgggttgtatgttctcggatg
aatgtggtttgatataccgccaacagtggagcgaggatcgcttcaatgaaatcatcaagg
aaacttcaaccttcatcaagaaggtcggttacaatcccaaagctgtcgcttttgtaccga
tctctggctggcatggtgacaacatgctggaagagtctagcaagtaagcgtcactactat
gacattcggcggtattctcagtcaaaatagcctcccttggtacaaaggttggaccaagga
gacaaagagtggtgttgtcaagggaaagacgctcctcgatgccattgatgccattgagcc
tcctgctcgtccctcygacaagccccttcgtcttcctctccaggatgtctacaagattgg
tggtattgggacagtgcctgtcggtcgtgttgaaactggtgttatc
>taxa64
ctcaggctgactgtgctatccttatcattgctggtggcacgggcgagttcgaggccggta
tttccaaggacggtcagacccgtgaacacgcccttctggcattcactctcggtgtccgtc
aacttatcgtcgctgtaaacaagatggacagtgtcaaggtgggttgtatgttcgcggatg
aatgtggtttgatataccaccaacagtggagcgaggatcgcttcaatgaaatcatcaagg
aaacttcaaccttcatcaagaaggtcggttacaatcccaaagctgtcgcttttgtaccga
tctctggctggcatggtgacaacatgctggaagagtctagcaagtaagggttgctactat
gacattcggcggtattctcattcaaaatagcctcccttggtacaaaggttggaccaagga
gacaaagagtggtgttgtcaagggaaagacgctcctcgatgccattgatgccattgagcc
tcctgctcgtccctctgacaagccccttcgtcttcctctccaggatgtctacaagattgg
tggtattgggacagtgcctgtcggtcgtgttgaaaccggtgttatc
>taxa65
ctcaggctgactgtgctatccttatcattgctggtggcacgggcgagttcgaggccggta
tttccaaggacggtcagacccgtgaacacgcccttctggcattcactctcggtgtccgtc
aacttatcgtcgctgtaaacaagatggacagtgtcaaggtgggttgtatgttcgcggatg
aatgtggtttgatataccaccaacagtggagcgaggatcgcttcaatgaaatcatcaagg
aaacttcaaccttcatcaagaaggtcggttacaatcccaaagctgtcgcttttgtaccga
tctctggctggcatggtgacaacatgctggaagagtctagcaagtaagggttgctactat
gacattcggcggtattctcattcaaaatagcctcccttggtacaaaggttggaccaagga
gacaaagagtggtgttgtcaagggaaagacgctcctcgatgccattgatgccattgagcc
tcctgctcgtccctctgacaagccccttcgtcttcctctccaggatgtctacaagattgg
tggtattgggacagtgcctgtcggtcgtgttgaaaccgg-------
>taxa66
ctcaggctgactgtgctatccttatcattgctggtggcacgggcgagttcgaggccggta
tttccaaggacggtcagacccgtgaacacgcccttctggcattcactctcggtgtccgtc
aacttatcgtcgctgtaaacaagatggacagtgtcaaggtgggttgtatgttctcggatg
aatgtggtttgatataccaccaacagtggagcgaggatcgcttcaatgaaatcatcaagg
aaacttcaaccttcatcaagaaggtcggttacaatcccaaagctgtcgcttttgtaccga
tctctggctggcatggtgacaacatgctggaagagtctagcaagtaagcgttgctactat
gacattcggcggtattctcagtcaaaatagcctcccttggtacaaaggttggaccaagga
gacaaagagtggtgttgtcaagggaaagacgctcctcgatgccattgatgccattgagcc
tcctgctcgtccctctgacaagccccttcgtcttcctctccaggatgtctacaagattgg
tggtattgggacagtgcctgtcggtcgtgttgaaaccggtgttatc
>taxa67
ctcaggctgactgtgctatccttatcattgctggtggcacgggcgagttcgaggccggta
tttccaaggacggtcagacccgtgaacacgcccttctggcattcactctcggtgtccgtc
aacttatcgtcgctgtaaacaagatggacagtgtcaaggtgggttgtatgttctcggatg
aatgtggtttgatataccaccaacagtggagcgaggatcgcttcaatgaaatcatcaagg
aaacttcaaccttcatcaagaaggtcggttacaatcccaaagctgtcgcttttgtaccga
tctctggctggcatggtgacaacatgctggaagagtctagcaagtaagcgttgctactat
gacattcggcggtattctcagtcaaaatagcctcccttggtacaaaggttggaccaagga
gacaaagagtggtgttgtcaagggaaagacgctcctcgatgccattgatgccattgagcc
tcctgctcgtccctctgacaagccccttcgtcttcctctccaggatgtctacaagattgg
tggtattgggacagtgcctgtcggtcgtgttgaaaccggtgttatc
>taxa68
ctcaggctgactgtgccatccttatcattgctggtggcacgggcgagttcgaggccggta
tttccaaggatggtcagacccgtgaacacgccctactggcattcactctcggtgtccgtc
aacttatcgtcgctgtaaacaagatggacagtgtcaaggtgtgtcgyatgttctcggatg
aatgtggtttgatatactgccaacagtggagcgaggatcgcttcaacgaaattgtcaagg
aaacttcaaccttcattaagaaggtcggctacaatcccaaggctgttgcctttgtaccga
tctctggttggcatggtgacaacatgctggaagagtctaccaagtaagcattgctactat
aacatgtagcggtattctgagtcgaaatagcctttcttggtacaaaggttggaccaagga
gaccaagggtggtgtcgtcaaggggaagacactcctcgatgccattgacgccattgaacc
tcctgctcgtccctctgacaaaccccttcgccttcctctccaggatgtctacaagatcgg
tggtattgggacagtccctgtcggtcgtgttgaaaccggtgttatc
>taxa69
ctcaggctgactgtgccatccttatcattgctggtggcacgggcgagttcgaggccggta
tttccaaggatggtcagacccgtgaacacgccctactggcattcactctcggtgtccgtc
aacttatcgtcgctgtaaacaagatggacagtgtcaaggtgtgtcgyatgttctcggatg
aatgtggtttgatatactgccaacagtggagcgaggatcgcttcaacgaaattgtcaagg
aaacttcaaccttcattaagaaggtcggctacaatcccaaggctgttgcctttgtaccga
tctctggttggcatggtgacaacatgctggaagagtctaccaagtaagcattgctactat
aacatgtagcggtattctgagtcgaaatagcctttcttggtacaaaggttggaccaagga
gaccaagggtggtgtcgtcaaggggaagacactcctcgatgccattgacgccattgaacc
tcctgctcgtccctctgacaaaccccttcgccttcctctccaggatgtctacaagatcgg
tggtattgggacagtccctgtcggtcgtgttgaaaccggtgttatc
>taxa70
ctcaggctgactgtgccatccttatcattgctggtggcacgggcgagttcgaggccggta
tttccaaggatggtcagacccgtgaacacgccctactggcattcactctcggtgtccgtc
aacttatcgtcgctgtaaacaagatggacagtgtcaaggtgtgtcgyatgttctcggatg
aatgtgrtttgatatactgccaacagtggagcgaggatcgcttcaacgaaattgtcaagg
aaacttcaaccttcattaagaaggtcggctacaatcccaaggctgttgcctttgtaccga
tctctggttggcatggtgacaacatgctggaagagtctaccaagtaagcattgctactat
aacatgtagcggtattctgagtcgaaatagcctttcttggtacaaaggttggaccaagga
gaccaagggtggtgtcgtcaaggggaagacactcctcgatgccattgacgccattgaacc
tcctgctcgtccctctgacaaaccccttcgccttcctctccaggatgtctacaagatcgg
tggtattgggacagtccctgtcggtcgtgttgaaaccggtatcatc
>taxa72
ctcaggctgactgtgccatccttatcattgctggcggcacgggcgagttcgaggctggta
tttcaaaggacggtcagacccgtgaacacgcccttctggcattcactcttggtgtccgtc
aacttatcgttgctgtaaacaagatggacagtgtcaaggtgtgtcgcatcttcttggatg
aatgttgtttgatataccgccaacagtggagcgaggatcgcttcaacgaaatcatcaagg
aaacttcagccttcattaagaaggtcggctacaaccccaaggccgtcgcgtttgtaccga
tctctggctggcatggtgacaacatgctggaagagtctagcaagtaagcgttactattat
gacgtgcggcggtattctcagtcaaaacagcctttcttggttcaaaggctggaccaagga
aaccaagggtggtgtcgtcaagggaaagacactcctcgatgccattgacgccattgaacc
tccttcccgtcctgttgacaaaccccttcgtcttcctctccaggatgtctacaagattgg
tggtattgggacagtgcctgtgggtcgtgttgaaaccggtgtcatc
>taxa75
-----------tgtgccatccttatcattgctggtggcacgggtgagttcgaggctggta
tttccaaggacggtcagacccgtgaacacgcccttctggcgttcactcttggtgtccgtc
aacttatcgttgctgtaaacaagatggacagtgtcaaggtgtgtcgcatcttcttggatg
aatgttgtttgatataccgccaacagtggagcgaggatcgcttcaacgaaatcatcaagg
aaacttcagccttcattaagaaggtcggctacaaccccaaggctgtcgcgtttgtaccga
tctctggctggcatggtgacaacatgctggaagagtctagcaagtaagcgttactattat
gacgtgcggcggttttctcagtcaaaacagcctttcttggttcaaaggctggaccaagga
gaccaagggtggtgtcgtcaagggaaagacactcctcgatgccattgacgccattgaacc
tccttcccgtcccgttgacaaaccccttcgtcttcctctccaggatgtctacaa------
----------------------------------------------
>taxa77
-----------------------------------------------ttcgaggctggta
tttccaaggacggtcagacccgtgaacacgcccttctggcgttcactctgggtgtccgtc
aacttatcgttgctgtaaacaagatggacagtgtcaaggtgtgtcgcatcttcttggatg
aatgttgtttgatataccgccaacagtggagcgaggatcgcttcaacgaaatcatcaagg
aaacttcagccttcattaagaaggtcggctacaaccccaaggctgtcgcgtttgtaccga
tctctggctggcatggtgacaacatgctggaagagtctagcaagtaagcgttactattat
gacgtgcggcggtattctcagtcaaaacagcctttcttggttcaaaggctggaccaagga
gaccaagggtggtgtcgtcaagggaaagacactcctcgatgccattgacgccattgaacc
tccttcccgtcccgttgacaaaccccttcgtcttcctctccaggatgtctacaagat---
----------------------------------------------
>taxa78
--------------------------------------------gagttcgaggctggta
tttccaaggacggtcagacccgtgaacacgcccttctggcgttcactctgggtgtccgtc
aacttatcgttgctgtaaacaagatggacagtgtcaaggtgtgtcgcatcttcttggatg
aatgttgtttgatataccgccaacagtggagcgaggatcgcttcaacgaaatcatcaagg
aaacttcagccttcattaagaaggtcggctacaaccccaaggctgtcgcgtttgtaccga
tctctggctggcatggtgacaacatgctggaagagtctagcaagtaagcgttactattat
gacgtgcggcggtattctcagtcaaaacagcctttcttggttcaaaggctggaccaagga
gaccaagggtggtgtcgtcaagggaaagacactcctcgatgccattgacgccattgaacc
tccttcccgtcccgttgacaaaccccttcgtcttcctctccaggatgtctacaagat---
----------------------------------------------
>taxa79
------------------tccttatcattgctggtggcacgggtgagttcgaggctggta
tttccaaggacggtcagacccgtgaacacgcccttctggcgttcactctnggtgtccgtc
aacttatcgttgctgtaaacaagatggacagtgtcaaggtgtgtcgcatcttcttggatg
aatgttgtttgatataccgccaacagtggagcgaggatcgcttcaacgaaatcatcaagg
aaacttcagccttcattaagaaggtcggctacaaccccaaggctgtcgcgtttgtaccga
tctctggctggcatggtgacaacatgctggaagagtctagcaagtaagcgttactattat
gacgtgcggcggtattctcagtcaaaatagcctttcttggttcaaaggctggaccaagga
gaccaagggtggtgtcgtcaagggaaagacactcctcgatgccattgacgccattgaacc
tccttct-----------------------------------------------------
----------------------------------------------
>taxa81
------------------------------------------------------------
--------------------------------------------------ggtgtccgtc
aacttatcgttgctgtaaacaagatggacagtgtcaaggtgtgtcgcatcctcttggatg
aatgttgtttgatataccgccaacagtggagcgaggatcgcttcaacgaaatcatcaagg
aaacttcagccttcattaagaaggtcggctacaaccccaaggctgtcgcgtttgtaccga
tctctggctggcatggtgacaacatgctggaagagtctagcaagtaagcgttactattat
gacgtgcggcggtattctcagtcaaaatagcctttcttggttcaaaggctggaccaagga
gaccaagggtggtgtcgtcaagggaaagacactcctcgatgccattgacgccattgaacc
tccttct-----------------------------------------------------
----------------------------------------------
>taxa86
ctcaggctgactgtgccattcttatcattgctggtggcacgggcgagtgcgaggccggta
tttccaaggayggtcagacccgtgaacacgcccttctggcattcactctcggygtccgkc
aacttatcgtcgctgtaaacaagatggacacygtcaaggtgggttgtatgttctcggatg
aatgtggtttgatataccgccaacagtggagcgaggatcgcttcaacgaaatcatcaagg
aaacttcaaccttcattaaaaaggtcggctacaatcccaaggctgtcgcttttgtaccga
tctctggctggcayggygacaacatgctrgaagagtctvccaagtaagcgttactgctat
gtcattcgacggtattctcagtcaaaacagcatcccttggtacaaaggttggaccaagga
gacgaagggtggtgttgtcaagggaaagacrctcctcgaygccattgacgccattgagcc
tcctgctcgtccctctgacaaaccccttcgccttcctctccaggacgtctacaagatcgg
tggtattgggacagtgcctgtcggtcgtgttgaaaccggtgttatc
>taxa87
ctcaggctgactgtgccattctcatcattgctggtggcacgggcgagtttgaggccggta
tttccaaggatggccagacccgtgaacacgcccttctggcattcactctcggcgtccggc
aacttatcgtcgctgtaaacaagatggacaccgtcaaggtgggttgtatgttctcggatg
aatgtggtttgatataccgccaacagtggagcgaggatcgcttcaacgaaatcatcaagg
aaacttcaaccttcattaaaaaggtcggctacaatcccaaggctgtcgcttttgtaccga
tctctggctggcacggcgacaacatgctagaagagtctaccaagtaarcgttactgctat
gtcattcgacggtattctcagtcaaaacagcatcccttggtacaaaggttggaccaagga
gacgaagggtggtgttgtcaagggaaagacactcctcgacgccattgacgccattgagcc
tcctgctcgtccctctgacaaaccccttcgccttcctctccaggacgtctacaagatcgg
tggtattgggacagtgcctgtcggtcgtgttgaaaccggtgttatc
>taxa89
ctcaggctgactgtgccattctcatcattgctggtggcacgggcgagttcgaggccggta
tttccaaggatggccagacccgtgaacacgcccttctggcattcactctcggcgtccggc
aacttatcgtcgctgtaaacaagatggacaccgtcaaggtgggttgtatgttctcggatg
aatgtggtttgatataccgccaacagtggagcgaggatcgcttcaacgaaatcatcaagg
aaacytcaaccttcattaaaaaggtcggctacaatcccaaggctgtcgcttttgtaccga
tctctggctggcacggcgacaacatgctagaagagtcyaccaagtaagcgttactgctat
gtcattcgacggtattctcagtcaaaacagcatcccttggtacaaaggttggaccaagga
gacgaagggtggtgttgtcaagggaaagacgctcctcgacgccattgacgccattgagcc
tcctgctcgtccctctgacaaaccccttcgccttcctctccaggacgtctacaagatcgg
tggtattgggacagtgcctgtcggtcgtgttgaaaccggtgtcatc
>taxa95
--------gattgtgccatccttatcattgctggtggcacgggtgagttcgaggccggta
tttccaaggacggacagacccgtgaacacgcccttctggcattcactcttggtgtccgtc
aacttatcgtcgctgtaaacaagatggacagtgtcaaggtgtgtcgtatgttttcagacg
aacatggtttgatatgccgccaacagtggagcgaggatcgcttcaacgaaattgtcaagg
aaactttcactttcatcaagaaggtcggctacaatcccaaggctgtcgcctttgtaccga
tctctggttggcatggtgacaacatgctggaagaattcaccaagtaagtattactgctat
gacatggggcggtattctcagtcggaacagccttccttggtacaaaggttggaccaaaga
gaccaagggtggcgtcgtcaagggaaagacacttctcgacgccattgacgccattgaacc
tcctgcccgtccctctgacaagccgcttcgtcttcctctccaggatgtctacaagat---
----------------------------------------------
>taxa96
------------------------------------------------------------
-----------------acccgtgaacacgcccttctggcattcactcttggtgtccgtc
aacttatcgtcgctgtaaacaagatggacagtgtcaaggtgtgtcgtatgttctcagacg
aacatggtttgatatgccgccaacagtggagcgaggatcgcttcaacgaaattgtcaagg
aaacttcaaccttcatcaagaaggtcggctacaatcccaaggctgtcgcctttgtaccga
tctctggttggcatggtgacaacatgctggaagaatctaccaagtaagtattactgctat
gacatggggcggtactctgagtcggaatagcctttcttggtacaaaggctggaccaagga
gaccaagggtggcgtcgtcaagggaaagacacttctcgacgccattgacgccattgaacc
tcctgcccgtccctctgacaagccgcttcgtcttcctctccaggatgtctacaagattgg
tggtattgggacagtgcctgtcggtcgtgttgaaaccggtattatc
>taxa97
-------------------------cattgctggtggcacgggtgagttcgaggccggta
tttccaaggacggacagacccgtgaacacgcccttctggcattcactcttggtgtccgtc
aacttatcgtcgctgtaaacaagatggacagtgtcaaggtgtgtcgtatgttctcagacg
aacatggtttgatatgccgccaacagtggagcgaggatcgcttcaacgaaattgtcaagg
aaacttcaaccttcatcaagaaggtcggctacaatcccaaggctgtcgcctttgtaccga
tctctggttggcatggtgacaacatgctggaagaatctaccaagtaagtattactgctat
gacatggggcggtactctgagtcggaatagcctttcttggtacaaaggctggaccaaaga
gaccaagggtggcgtcgtcaagggaaagacacttctcgacgccattgacgccattgaacc
tcctgcccgtccctctgacaagccgcttcgtcttcctctccaggatgtctacaagat---
----------------------------------------------
>taxa98
------------------tccttatcattgctggtggcacgggtgagttcgaggccggta
tttccaaggacggacagacccgtgaacacgcccttctggcattcactcttggtgtccgtc
aacttatcgtcgctgtaaacaagatggacagtgtcaaggtgtgtcgtatgttctcagacg
aacatggtttgatatgccgccaacagtggagcgaggatcgcttcaacgaaattgtcaagg
aaacttcaaccttcatcaagaaggtcggctacaatcccaaggctgtcgcctttgtaccga
tctctggttggcatggtgacaacatgctggaagaatctaccaagtaagtattactgctat
gacatggggcggtactctgagtcggaatagcctttcttggtacaaaggctggaccaaaga
gaccaagggtggcgtcgtcaagggaaagacacttctcgacgccattgacgccattgaacc
tcctgcccgtccctctgacaagccgcttcgtcttcctctccaggatgtctacaagat---
----------------------------------------------
>taxa99
------------------------------------------------------------
-ttccaaggacggacagacccgtgaacacgcccttctggcattcactcttggtgtccgtc
aacttatcgtcgctgtaaacaagatggacagtgtcaaggtgtgtcgtatgttctcagacg
aacatggtttgatatgccgccaacagtggagcgaggatcgcttcaacgaaattgtcaagg
aaacttcaaccttcatcaagaaggtcggctacaatcccaaggctgtcgcctttgtaccga
tctctggttggcatggtgacaacatgctggaagaatctaccaagtaagtattactgctat
gacatggggcggtactctgagtcggaatagcctttcttggtacaaaggctggaccaagga
gaccaagggtggcgtcgtcaagggaaagacacttctcgacgccattgacgccattgaacc
tcctgcccgtccctctgacaagccgcttcgtcttcctctccaggatgtctacaagat---
----------------------------------------------
>taxa100
ctcaggctgattgtgccatcctcatcattgctgctggcactggcgagttcgaggctggta
tttccaaggacggtcagacccgtgaacacgcccttctggcatttactctcggtgtccgtc
agcttatcgtcgctataaacaagatggacagtgtcaaggtgtgtcacatgttttgggacg
aacgtggc-tgatctgccgccaacagtggagcgaagaccgcttcaacgaaatcgtcaagg
aaacttcaaccttcattaagaaggttggctacaaccccaaggccgtcgcctttgtaccga
tctctggctggcatggtgataacatgctggaagagtcaaataagtaagcattattyctat
gccatgcgggggtatgctcagtcaggatagcctcccttggtacaaaggttggacgaagga
gaccaaggctggtgtcgtcaagggcaagacactcttggatgccatcgacgccatygagcc
acccactcgtccctctgacaaaccccttcgccttcctctccaggatgtctacaagattgg
tggtattgggactgtacctgtcggtcgtgttgaaactggtgttatc
>taxa101
ctcaggctgattgtgccatcctcatcattgctgctggcactggcgagttcgaggctggta
tttccaaggacggtcagacccgtgaacacgcccttctggcatttactctcggtgtccgtc
agcttatcgtcgctataaacaagatggacagtgtcaaggtgtgtcacatgttttgggacg
aacgtggc-tgatctgccgccaacagtggagcgaagaccgcttcaacgaaatcgtcaagg
aaacttcaaccttcattaagaaggttggctacaaccccaaggccgtcgcctttgtaccga
tctctggctggcatggtgataacatgctggaagagtcaaataagtaagcattatttctat
gccatgcgggggtatgctcagtcargatagcctcccttggtacaaaggttggacgaagga
gaccaaggctggtgtcgtcaagggcaagacactcttggatgccatcgacgccattgagcc
acccactcgtccctctgacaaaccccttcgccttcctctccaggatgtctacaagattgg
tggtattgggactgtacctgtcggtcgtgttgaaactggtgttatc
>taxa106
ctcaggctgactgtgctatccttatcattgctggtggcacgggtgagttcgaggccggta
tttccaaggacggtcagacccgtgaacacgcccttctggcattcactctcggcgtccgtc
aacttatcgtcgctgtaaacaagatggacagtgtcaaggtgtgtcgtatgttctgggacg
aatgtagtttgatataccaccaacagtggagcgaggatcgcttcaacgaaatcgtcaaag
aaacatcaactttcattaagaaggttggctacaatcccaaggctgtcgcctttgtaccga
tctctggctggcacggtgacaacatgctggaagagtctagcaagtaagcgccactactat
gacatgcagcagtattctcaatcaaaatagccttacttggtacaaaggctggaccaagga
gaccaagggtggtgtcgtcaagggaaagacactcctcgatgccattgatgccattgaacc
tcctgttcgtccctcagacaagccccttcgccttcctctccaagatgtctacaagatcgg
tggtattgggacagtgcctgtcggtcgtgttgaaaccggtgttatc
>taxa107
ctcaggctgactgtgctatccttatcattgctggtggcacgggtgagttcgaggccggta
tttccaaggacggtcagacccgtgaacacgcccttctggcattcactctcggcgtccgtc
aacttatcgtcgctgtaaacaagatggacagtgtcaaggtgtgtcgtatgttctgggacg
aatgtagtttgatataccaccaacagtggagcgaggatcgcttcaacgaaatcgtcaaag
aaacatcaactttcattaagaaggttggctacaatcccaaggctgtcgcctttgtaccga
tctctggctggcacggtgacaacatgctggaagagtctagcaagtaagcgccactactat
gacatgcagcagtattctcaatcaaaatagccttacttggtacaaaggctggaccaagga
gaccaagggtggtgtcgtcaagggaaagacactcctcgatgccattgatgccattgaacc
tcctgttcgtccctcagacaagccccttcgccttcctctccaagatgtctacaagatcgg
tggtattgggacagtgcctgtcggtcgtgttgaaaccggtgttatc
>taxa109
cccaggctgactgtgctatccttatcattgctggtggcacgggtgagttcgaggccggta
tttccaaggacggtcagacccgtgaacacgcccttctggcattcactctcggcgtccgtc
aacttatcgtcgctgtaaacaagatggacagtgtcaaggtgtgtcgtatgttctgggacg
aa--tagtttgatataccaccaacagtggagcgaggatcgcttcaacgaaatcgtcaaag
aaacatcaactttcattaagaaggttggctacaatcccaaggctgtcgcctttgtaccga
tctctggctggcacggtgacaacatgctggaagagtctggcaagtaagcaccactactat
gacatgcggcagtattctcaatcaaaatagccttccttggtacaaaggctggaccaagga
gaccaagggtggtgtcgtcaagggaaagacactcctcgatgccattgatgccattgaacc
tcctgttcgtccctcagacaagccccttcgccttcctctccaagatgtctacaagatcgg
tggtattgggacagtgcctgtcggtcgtgttgaaaccggtgtcatc
>taxa110
cccaggctgactgtgctatccttatcattgctggtggcacgggtgagttcgaggccggta
tttccaaggacggtcagacccgtgaacacgcccttttggcattcactctcggcgtccgtc
aacttatcgtcgctgtaaacaagatggacagtgtcaaggtgtgtcgtatgttctgggacg
aa--tagtttgatataccaccaacagtggagcgaggatcgcttcaacgaaatcgtcaaag
aaacatcaactttcattaagaaggttggctacaatcccaaggctgtcgcctttgtaccga
tctctggctggcacggtgacaacatgctggaagagtctggcaagtaagcaccactactat
gacatgcggcagtattctcaatcaaaatagccttccttggtacaaaggctggaccaagga
gaccaagggtggtgtcgtcaagggaaagacactcctcgatgccattgatgccattgaacc
tcctgttcgtccctcagacaagccccttcgccttcctctccaagatgtctacaagatcgg
tggtattgggacagtgcctgtcggtcgtgttgaaaccggtgtcatc
>taxa111
cccaggctgactgtgctatccttatcattgctggtggcacgggtgagttcgaggccggta
tttccaaggacggtcagacccgtgaacacgcccttctggcattcactctcggcgtccgtc
aacttatcgtcgctgtaaacaagatggacagtgtcaaggtgtgtcgtatgttctgggacg
aa--tagtttgatataccaccaacagtggagcgaggatcgcttcaacgaaatcgtcaaag
aaacatcaactttcattaagaaggttggctacaatcccaaggctgtcgcctttgtaccga
tctctggctggcacggtgacaacatgctggaagagtctggcaagtaagcaccactactat
gacatgcggcagtattctcaatcaaaatagccttccttggtacaaaggctggaccaagga
gaccaagggtggtgtcgtcaagggaaagacactcctcgatgccattgatgccattgaacc
tcctgttcgtccctcagacaagccccttcgccttcctctccaagatgtctacaagatcgg
tggtattgggacagtgcctgtcggtcgtgttgaaaccggtgtcatc
>taxa117
------------------------------------------------------------
---------------------gtgaacacgcccttctggcgttcactcttggcgtccgtm
aacttatcgtcgctgtaaacaagatggacagtgtcaaggtgtgtcgcgtgttctcggatg
aatatggtttgatataccgccaacagtggagcgaggatcgcttcaacgaaatcgtcaagg
aaacatcaaccttcattaagaaggtcggctacaacccaaaggctgtcgcgtttgtaccga
tctctggctggcatggtgacaacatgctggaagagtctagcaagtaagcgttactattat
gacatgcgacggtattctcagccgaaacagcctcacttggtacaaaggctggaccaagga
gaccaagagtggtgtcgtcaagggaaagacactyctcgatgccattgacgccattgaacc
acctgctcgtcccgttgacaaaccccttcgtcttcctctccaagatgtctacaagatcgg
tggtattgggacagtgcc----------------------------
>taxa118
ctcaggctgactgtgccatccttatcattgctggtggcacgggtgagttcgaggccggta
tttccaaggacggtcagacccgtgaacacgcccttctggcattcactctcggcgtccgtc
aacttatcgtcgctgtaaacaagatggacagtgttaaggtgtgtcctatgttctcggacg
aatgtggtttgatgtaccgccgacagtggagcgaggatcgcttcaacgaaattgtcaagg
aaacctcgaccttcattaagaargttggctacaatcccaaggctgtcgcctttgtaccga
tatcaggctggcatggtgacaacatgctggaagaatctagcaagtaagttttactacttt
gacatgctacggcattctcagtcgaaatagcctttcttggtacaaaggctggaccaagga
gaccaagagtggtgtcgtcaagggaaagacgctcctcgatgccattgacgcaattgaacc
tcctgctcgtccctctgacaaaccccttcgcctccctctccaggatgtctacaagatcgg
tggcattgggacagtgcctgtcggtcgtgttgaaactggcgttatc
>taxa119
ctcaggctgactgtgccatccttatcattgctggtggcacgggtgagttcgaggccggta
tttccaaggacggtcagacccgtgaacacgcccttctggcattcactctcggcgtccgtc
aacttatcgtcgctgtaaacaagatggacagtgttaaggtgtgtcctatgttctyggacg
aatgtggtttgatgtaccgccgacagtggagcgaggatcgcttcaacgaaattgtcaagg
aaacctcgaccttcattaagaaggttggctacaatcccaaggctgtcgcctttgtaccga
tatcaggctggcatggtgacaacatgctggaagaatctagcaagtaagttttactacttt
gacatgctacggcattctcagtcgaaatagcctttcttggtacaaaggctggaccaagga
gaccaagagtggtgtcgtcaagggaaagacrctcctcgatgccattgacgcaattgaacc
tcctgctcgtccctctgacaaaccccttcgcctccctctccaggatgtctacaagatcgg
tggcattgggacagtgcctgtcggtcgtgttgaaactggcgttatc
>taxa120
ctcaggctgactgtgcyatccttatcattgctggtggcacgggtgagttcgaggccggta
tttccaaggacggtcagacccgtgaacacgcccttctggcattcactctcggcgtccgtc
aacttatcgtcgctgtaaacaagatggacagtgttaaggtgtgtcctatgttctcggacg
aatgtggtttgatgtaccgccgacagtggagcgaggatcgcttcaacgaaattgtcaagg
aaacctcgaccttcattaagaaggttggctacaatcccaaggctgtcgcctttgtaccga
tatcaggctggcatggtgacaacatgctggaagaatctagcaagtaagttttactacttt
gacatgctacggcattctcagtcgaaatagcctttcttggtacaaaggctggaccaagga
gaccaagagtggtgtcgtcaagggaaagacgctcctcgatgccattgacgcaattgaacc
tcctgctcgtccctctgacaaaccccttcgcctccctctccaggatgtctacaagatcgg
tggcattgggacagtgcctgtcggtcgtgttgaaactggcgtcatc
>taxa122
-----------------------------------ggcacgggtgagttcgaggccggta
tttccaaggacggtcagacccgtgaacacgcccttctggcattcactctcggcgtccgtc
aacttatcgtcgctgtaaacaagatggacagtgttaaggtgtgtcctatgttctcggacg
aatgtggtttgatgtaccgccgacagtggagcgaggatcgcttcaacgaaattgtcaagg
aaacctcgaccttcattaagaaggttggctacaatcccaaggctgtcgcctttgtaccga
tatcaggctggcatggtgacaacatgctggaagaatctagcaagtaagttttactacttt
gacatgctacggcattctcagtcgaaatagcctttcttggtacaaaggctggaccaagga
gaccaagagtggtgtcgtcaagggaaagacgctcctcgatgccattgacgcaattgaacc
tcctgctcgtccctctgacaaaccccttc-------------------------------
----------------------------------------------
>taxa125
ctcaggctgactgtgccatccttatcattgccggtggcacgggtgagttcgaagctggta
tttccaaggacggtcaaacccgcgaacacgcccttttggcatttaccctcggtgtccgtc
aactcatcgtcgctgtaaacaagatggacagtgtcaaggtgtgtggtatggtctcagacg
agtgtggtttgacataccgccaccagtggagtgaggatcgcttcaacgaaatcgtcaagg
aaacttcaacctttattaaaaaggtcggctacaatcccaaggctgttgcgtttgtaccga
tctctggctggcatggagacaacatgctggaggagtctagcaagtaagcattgttactat
gacacggggcgatattctcagtcgaaacagccttccttggtacaaaggttggaccaagga
gaccaagggtggtgtcgtcaagggaaagactcttctcgatgccattgacgctatcgaacc
tcctactcgtccctctgacaagccccttcgtcttcctcttcaggatgtctacaagatcgg
tggtattgggacagtacctgtcggtcgtgtcgaaactggtgtcatc
>taxa126
ctcaggctgactgtgccatccttatcattgccggtggcacgggtgagttcgaagctggta
tttccaaggacggtcaaacccgcgaacacgcccttttggcatttaccctcggtgtccgtc
aactcatcgtcgctgtaaacaagatggacagtgtcaaggtgtgtggtatggtctcagacg
agtgtggtttgacataccgccaccagtggagtgaggatcgcttcaacgaaatcgtcaagg
aaacttcaacctttattaaaaaggtcggctacaatcccaaggctgttgcgtttgtaccga
tctctggctggcatggagacaacatgctggaggagtctagcaagtaagcattgttactat
gacacggggcgatattctcagtcgaaacagccttccttggtacaaaggttggaccaagga
gaccaagggtggtgtcgtcaagggaaagactcttctcgatgccattgacgctatcgaacc
tcctactcgtccctctgacaagccccttcgtcttcctcttcaggatgtctacaagatcgg
tggtattgggacagtacctgtcggtcgtgtcgaaactggtgtcatc
>taxa130
ctcaggctgactgtgccatccttatcattgccggtggcacgggtgagttcgaagctggta
tttccaaggacggtcaaacccgcgaacacgcccttttggcatttaccctcggtgtccgtc
aactcatcgtcgctgtaaacaagatggacagtgtcaaggtgtgtggtatggtctcagacg
agtgtggtttgacataccgccaccagtggagtgaggatcgcttcaacgaaatcgtcaagg
aaacttcaacctttattaaaaaggtcggctacaatcccaaggctgttgcgtttgtaccaa
tctctggctggcatggagacaacatgctggaggagtctagcaagtaagcattgttactat
gacacggggcgatattctcagtcgaaacagccttccttggtacaaaggttggaccaagga
gaccaagggtggtgtcgtcaagggaaagactcttctcgatgccattgacgctatcgaacc
tcctactc----------------------------------------------------
----------------------------------------------
>taxa131
ctcaggctgactgtgccatccttatcattgctggtggcacgggtgagttcgaggccggta
tttccaaggacggtcagactcgtgaacacgcccttctggcattcactctcggtgtccgtc
aacttatcgtcgctgtaaacaagatggacagtgtcaaggtgtgtygtatgttctcggacg
aatgtgatttgatatgctgccaacagtggagcgaggatcgcttcaacgaaattgtcaagg
aaacctcaaccttcattaagaaggtcggctacaatcccaaggctgtcgcctttgtaccga
tctctggttggcatggtgacaacacgctggaagagtctcccaagtaagcatgactactat
gacatgtggcggtattctgagtcgaaatagcctttcttggtacaaaggctggaccaagga
gaccaagagtggcgtcgtcaagggaaagacgctcctcgatgccattgacgccattgaacc
tcctgctcgtccctctgacaaaccccttcgccttcccctccaggatgtctacaagatcgg
----------------------------------------------
>taxa132
ctcaggctgactgtgccatccttatcattgctggtggcacgggtgagttcgaggccggta
tttccaaggacggtcagactcgtgaacacgcccttctggcattcactctcggtgtccgtc
aacttatcgtcgctgtaaacaagatggacagtgtcaaggtgtgtcgtatgttctcggacg
aatgtgatttgatatgctgccaacagtggagcgaggatcgcttcaacgaaattgtcaagg
aaacctcaaccttcattaagaaggtcggctacaatcccaaggctgtcgcctttgtaccga
tctctggttggcatggtgacaacatgctggaagagtctcccaagtaagcatgactactat
gacatgtggcggtattctgagtcgaaatagcctttcttggtacaaaggctggaccaagga
gaccaagagtggcgtcgtcaagggaaagacgctcctcgatgccattgacgccattgaacc
tcctgctcgtccctctgacaaaccccttcgccttcccctccaggatgtctacaagatcgg
tggtattgggacagtgcctgtcggtcgtgttgaaaccggtgttatc
>taxa133
ctcaggctgactgtgccatccttatcattgctggtggcacgggtgagttcgaggccggta
tttccaaggacggtcagactcgtgaacacgcccttctggcattcactctcggtgtccgtc
aacttatcgtcgctgtaaacaagatggacagtgtcaaggtgtgtcgtatgttctcggacg
aatgtgatttgatatgctgccaacagtggagcgaggatcgcttcaacgaaattgtcaagg
aaacctcaaccttcattaagaaggtcggctacaatcccaaggctgtcgcctttgtaccga
tctctggttggcatggtgacaacatgctggaagagtctcccaagtaagcatgactactat
gacatgtggcggtattctgagtcgaaatagcctttcttggtacaaaggctggaccaagga
gaccaagagtggcgtcgtcaagggaaagacgctcctcgatgccattgacgccattgaacc
tcctgctcgtccctctgacaaaccccttcgccttcccctccaggatgtctacaagatcgg
tggtattgggacagtgcctgtcggtcgtgttgaaaccgg-------
>taxa134
ctcaggctgactgtgccatcctcatcattgctggtggcacgggtgagttcgaggctggta
tttctaaggatggtcagacccgtgaacacgcccttctggcattcactcttggtgtccgtc
aacttatcgtcgccgtaaacaaaatggacagtgttaaggtgtgttgtatgttgttggatg
aatgtggt-tgatataccaccaacagtggagcgaggatcgcttcaacgaaattgtcaagg
aaacttcaaccttcattaagaaggtcggctacaatcccaaggctgtcgccttcgtgccaa
tctctggctggcatggcgacaatatgctggaagagtccagcaagtgagtgttactactat
gacgtatgacggtattctcagtc-acatagtcttccttggtacaaaggctggaccaagga
gaccaagagtggtgtcgtcaagggaaagacactccttgatgccattgacgccatcgagcc
ccctgctcgtcccgttgacaaacccctccgccttcctctccaggatgtctacaagatcgg
tggtattgggacagtgcctgtcggtcgtgttgaaaccggtgttatc
>taxa135
ctcaggctgactgtgccatcctcatcattgctggtggcacgggtgagttcgaggctggta
tttctaaggatggtcagacccgtgaacacgcccttctggcattcactcttggtgtccgtc
aacttatcgtcgccgtaaacaaaatggacagtgttaaggtgtgttgtatgttgttggatg
aatgtggt-tgatataccaccaacagtggagcgaggatcgcttcaacgaaattgtcaagg
aaacttcaaccttcattaagaaggtcggctacaatcccaaggctgtcgccttcgtgccaa
tctctggctggcatggcgacaatatgctggaagagtccagcaagtgagtgttactactat
gacgtatgacggtattctcagtc-acatagtcttccttggtacaaaggctggaccaagga
gaccaagagtggtgtcgtcaagggaaagacactccttgatgccattgacgccatcgagcc
ccctgctcgtcccgttgacaaacccctccgccttcctctccaggatgtctacaagatcgg
tggtattgggacagtgcctgtcggtcgtgttgaaaccggtgttatc
>taxa136
---------------------------------------------------aggctggta
tttctaaggatggtcagacccgtgaacacgcccttctggcattcactcttggtgtccgtc
aacttatcgtcgccgtaaacaaaatggacagtgttaaggtgtgttgtatgttgttggatg
aatgtggt-tgatataccaccaacagtggagcgaggatcgcttcaacgaaattgtcaagg
aaacttcaaccttcattaagaaggtcggctacaatcccaaggctgtcgccttcgtgccaa
tctctggctggcatggcgacaatatgctggaagagtccagcaagtgagtgttactactat
gacgtatgacggtattctcagtc-acatagtcttccttggtacaaaggctggaccaagga
gaccaagagtggtgtcgtcaagggaaagacactccttgatgccattgacgccatcgagcc
ccctgctcgtcccgttgacaaacccctccgccttcctctccaggatgtctacaagatcgg
tggtattgggacagtgcctgtcggtcgtgttgaaaccggtgtcatc
>taxa137
------------------------------------------------------------
--------gacggtcagacccgtgaacacgcccttctggcattcactctcggtgtccgtc
aacttatcgtcgctgtaaacaagatggacagtgtcaaggtaggttgtatgtcctcggatg
aatgtgatttgatacatcgccaacagtggagtgaggatcgcttcaacgaaatcatcaagg
aaacttcaaccttcatcaagaaggtcggttacaatcccaaagccgtcgcttttgtgccga
tctctggctggcatggtgataacatgctggaagagtctagcaagtaagcgttactgtaat
gtcatctggcgatattctcaatcaaaatagcctcccttggtacaaaggttggaccaaaga
gacgaagagtggtgttgtcaagggaaagacactcctcgatgccattgacgccattgaacc
tcctgctcgtccctctga------------------------------------------
----------------------------------------------
>taxa140
------------------------------------------------------------
-----------ggtcagacccgtgaacacgctcttctggcattcactctcggtgtccgtc
aactaatcgtcgctgtaaacaaaatggacagtgtcaaggtgtgtcgtatgttctctgacg
attgtggtttgatataccgccgacagtggagcgaggatcgcttcaatgaaattgtcaagg
aaacttcaaccttcattaagaaggtcggttacaatcccaaggctgtcgcctttgtaccga
tctctggctggcatggtgacaacatgcttgaagagtctcccaagtaagcgttactactat
gacatgcgacggtattctcagtcgaaatagtctttcttggtacaaaggctggaccaagga
gctcaaaagtggtgtcgtcaagggaaagacactcctcgatgccattgacgccattgaacc
tcctgctcgtccctctgacaaaccccttcgcctccctctccaggatgtctacaa------
----------------------------------------------
>taxa143
ctcaggctgactgtgccatccttatcattgctggtggtacgggcgagttcgaggccggta
tttccaaggacggtcagacccgtgaacacgcccttctggcattcactctcggtgtccgtc
aactcatcgtcgctgtaaacaagatggacactgtcaaggtgggttgtatgttctcggatg
aatgtggtttgatataccgccaacagtggagcgaggatcgcttcaacgaaatcatcaagg
aaacttcaaccttcattaaaaaggtcggctacaatcccaaggctgtcgcttttgtaccga
tctctggctggcatggtgacaacatgctggaagagtctaccaagtaagcgttactactac
atcattcgacggtattctcagtcaaaacagcatcccttggtacaaaggttggaccaagga
gacgaaggggggtgttgtcaagggaaagacactcctcgatgccattgacgccatcgagcc
tcctgctcgtccctctgacaagccccttcgccttcctctccaggacgtctacaagatcgg
tggtattgggacagtgcctgtcggtcgtgttgaaaccggtgttatc
>taxa144
ctcaggctgactgtgccatccttatcattgctggtggtacgggcgagttcgaggccggta
tttccaaggacggtcagacccgtgaacacgcccttctggcattcactctcggtgtccgtc
aactcatcgtcgctgtaaacaagatggacactgtcaaggtgggttgtatgttctcggatg
aatgtggtttgatataccgccaacagtggagcgaggatcgcttcaacgaaatcatcaagg
aaacttcaaccttcattaaaaaggtcggctacaatcccaaggctgtcgcttttgtaccga
tctctggctggcatggtgacaacatgctggaagagtctaccaagtaagcgttactactac
atcattcgacggtattctcagtcaaaacagcatcccttggtacaaaggttggaccaagga
gacgaaggggggtgttgtcaagggaaagacactcctcgatgcyattgacgccatygagcc
tcctgctcgtccctctgacaagccccttcgccttcctctccaggacgtctacaagatcgg
tggtattgggacagtgcctgtcggtcgtgttgaaaccggtgttatc
>taxa145
ctcaggctgactgtgccatccttatcattgctggtggcacgggtgagttcgaggcgggta
tttccaaggacggtcagacccgtgaacacgctcttctggcattcactctcggcgttcgtc
aacttatcgtcgctgtaaacaagatggacagtgtcaaggtgggttgtgtgttctcggatg
aatatggtttaatataccgccaacagtggagcgaggatcgcttcaacgaaatcatcaagg
aaacttcaaccttcatcaagaaggtcggttacaatcccaaagctgtcgcttttgtaccga
tctctggttggcatggtgacaacatgctggaagagtctagcaagtaagtattactactgt
gacattcggcggtattctcagtcaaaatagcctctcttggtacaaaggttggaccaagga
gacgaagagtggtgttgtcaagggaaagacgctccttgatgccattgacgccattgaacc
tcctgctcgcccctctgacaagccccttcgccttcctctccaggatgtctacaagatcgg
tggtattgggacagtgcctgtcggtcgcgttgaaaccggtgtcatc
>taxa149
ctcaggctgattgtgccatccttatcattgctggtggcacgggcgagttcgaggccggta
tttccaaggacggtcagacccgtgaacacgcccttctggcattcactctcggtgtccgtc
aacttatcgtcgctgtaaacaagatggacactgtcaaggttggttgtatgttctcggatg
aatgtgatttgatataccaccaacagtggagcgaggatcgtttcaacgaaatcatcaaag
aaacttcaaccttcatcaagaaggtcggttacaatcccaaagctgtcgcttttgtaccaa
tctctggctggcatggtgacaacatgctggaagagtctaccaagtaagcgttactactat
gtcattcgtcggtattctcagtcaaaacagcatcccttggtacaaaggttggaccaagga
gacgaagagtggtgttgtcaagggaaagacactcctcgatgctattgacgccattgagcc
tcctgctcgtccctctgacaagccccttcgccttcctctccaggatgtctacaagatcgg
tggta-----------------------------------------
>taxa150
ctcaggctgactgtgccatcctcatcattgctggtggcacgggcgagttcgaggcgggta
tttccaaggacggtcagacccgtgaacacgcccttctggcattcaccctcggtgtccgtc
aacttatcgtcgctgtaaacaagatggacactgtcaaggtgggttgtatgttctcggatg
aatgtggtttgatataccgccaacagtggagcgaggatcgcttcaacgaaattaccaagg
aaacttcaaccttcattaaaaaggtcggctacaatcccaaggctgtcgcttttgtaccga
tatctggctggcatggtgacaacatgctggaagagtctgccaagtaagcgttactgttat
gtcattcgacggtattctcagtcaaaacagcatgccttggttcaaaggttggaccaagga
gacgaagagtggtgttgtcaagggaaagacgctccttgatgccattgacgccattgagcc
tcctgttcgtccctcagacaagccccttcgccttcctctccaggacgtctacaagatcgg
tggtattgggacagtgcctgtcggtcgtgttgaaaccggtgttatc
>taxa152
ctcaggctgactgtgccatccttatcattgctggtggcacgggtgagttcgaggccggta
tttccaaggacggtcagacccgtgaacacgcccttctggcattcactctcggtgtccgtc
aacttattgtcgctgtaaacaagatggacagtgttaaggtgtgtcctatgttctcggayg
aatatggtttgatataccgccgacagtggagcgaggatcgcttcaacgaaatcgtcaagg
aaacctcgaccttcatcaaaaaggtcggctacaatccaaaggctgtcgcctttgtaccga
tatcgggctggcatggtgacaacatgctggaagaatctagcaagtaagttttactacttt
gacatgctacagcattctcagtcgaaatagcctttcttggtacaaaggctggaccaagga
gaccaagagtggtgtcgtcaagggaaagacactcctcgatgccattgacgccattgaacc
tcctgctcgtccctctgacaaaccccttcgcctccctctccaggatgtctacaagatcgg
tggtattgggacagtgcctgtcggtcgtgttgaaactggtgttatc
>taxa154
------------------tccttatcattgctggtggcacgggcgagttcgaggctggta
tttccaaggacggtcagactcgtgaacacgcccttctggcattcactctcggtgtccgtc
aacttatagtcgctgtaaacaagatggacagtgtcaaggtgtgtcgtatgctctcggacg
aatgtggtttgatataccgccgacagtggagcgaggatcgcttcaacgaaatcgtcaagg
aaacttcaaccttcattaagaaggtcggctacaatcccaaggctgtcgcctttgtaccga
tctctggctggcatggtgacaacatgctggaggagtctagcaagtaagcattgctactat
gacatgtggcggtattctcagtcgaaatagcctttcttggtacaaaggctggaccaagga
gaccaaaagtggtgtcgtcaagggaaagacacttctcgatgccattgatgccattgaacc
tcctgctcgtccctctgacaaacccctccgcctccctctccaggatgtctacaagatcgg
t---------------------------------------------
>taxa155
cccaggctgattgtgctatccttatcattgctggtggcacgggtgagttcgaggccggta
tttccaaggacggtcagacccgtgaacacgcccttctggcattcactctcggcgtccgtc
aacttatcgtcgccgtaaacaagatggacagtgtcaaggtgtgtcgcatgttctgggacg
aatgtggtttgatatgccatcaacagtggagcgaggatcgcttcaacgaaatcgtcaaag
aaacatcaaccttcattaagaaggtcggctacaatcccaaggctgtcgcctttgtaccga
tttctggctggcatggtgacaacatgctggaagagtctagcaagtaagcgccactacttt
gacatgcggcggtattctcaatcaaaatagccttccttggtacaaaggctggaccaagga
gaccaagggtggtgtcgtcaagggaaagacactcctcgatgccattgatgccattgaacc
tcctgttcgtccctcagacaagccccttcgccttcctctccaagatgtctacaaaatcgg
tggtattgggacagtgcctgtcggtcgtgttgaaaccggtatcatc
>taxa156
cccaggctgattgtgctatccttatcattgctggtggcacgggtgagttcgaggccggta
tttccaaggacggtcagacccgtgaacacgcccttctggcattcactctcggcgtccgtc
aacttatcgtcgccgtaaacaagatggacagtgtcaaggtgtgtcgcatgttctgggacg
aatgtggtttgatatgccatcaacagtggagcgaggatcgcttcaacgaaatcgtcaaag
aaacatcaaccttcattaagaaggtcggctacaatcccaaggctgtcgcctttgtaccga
tttctggctggcatggtgacaacatgctggaagagtctagcaagtaagcgccactacttt
gacatgcggcggtattctcaatcaaaatagccttccttggtacaaaggctggaccaagga
gaccaagggtggtgtcgtcaagggaaagacactcctcgatgccattgatgccattgaacc
tcctgttcgtccctcagacaagccccttcgccttcctctccaagatgtctacaaaatcgg
tggtattgggacagtgcctgtcggtcgtgttgaaaccggtatcatc
>taxa157
------------------------------------------------------------
------------------------------------------------------------
------------------------------------------------------------
----------------------acagtggagcgaggatcgcttcaacgaaatcgtcaaag
aaacatcaaccttcattaagaaggtcggctacaatcccaaggctgtcgcctttgtaccga
tttctggctggcatggtgacaacatgctggaagagtctagcaagtaagcgccactactat
gacatgcggcggtattctcaatcaaaatagccttccttggtacaaaggctggaccaagga
gaccaagggtggtgtcgtcaagggaaagacactcctcgatgccattgatgccattgaacc
tcctgttcgtccctcagacaagccccttcgccttcctctccaagatgtctacaaaatcgg
tggtattgggacagtgcctgtcggtcgtgttgaaaccggtatcatc
>taxa158
------------------------------------------------------------
------------------------------------------------------------
------------------------tggacactaccaaggtgcgttgtctactttttgacg
gatatcgtttgatgtatnttcgacagtggagcgaggaccgcttcaacgaaatcgtcaaag
aaacgtcaaccttcatcaagaaggtcggttacaaccccaaggctgtcgcctttgttccca
tctctggctggcacggtgataacatgttggaagagtcccccaagtaagtgttatcattag
attggcctcatgcatgcttaatcgaaatagcatgccctggtacaagggatggaccaagga
ggtcaagagcggtgccgttaagggcaagaccctcctcgatgccattgatgccatcgagcc
tc----------------------------------------------------------
----------------------------------------------
>taxa161
ctcaggctgattgtgctatcctcatcattgctggtggcacgggtgagttcgaggccggta
tttccaaggacggtcagacccgtgaacacgcccttctggcattcactctcggcgtccgtc
aacttatcgtcgccgtaaacaagatggacagtgtcaaggtgtgtcgcatgttctgggacg
aatgtggtttgatatgccatcaacagtggagygaggatcgcttcaacgaaatcgtcaaag
aaacatcaaccttcattaagaaggtcggctacaatcccaaggctgtcgcctttgtaccga
tttctggctggcatggtgacaacatgctggaagagtctagcaagtaagcgccactactat
gacatgcggcggtattctcaatcaaaatagccttccttggtacaaaggctggaccaagga
gaccaagggtggtgtcgtcaagggaaagacactcctcgatgccattgatgccattgaacc
tcctgttcgtccctcagacaagccccttcgccttcctctccaagatgtctacaaaatcgg
tggtattgggacagtgcctgtcggtcgtgttgaaaccggtgttatc
>taxa162
ctcaggctgactgcgccatccttatcattgccggtggcacgggtgagttcgaagctggaa
tttccaaggacggtcagacccgcgaacacgcccttttggcatttacactcggtgtccgtc
aacttattgtcgctgtgaacaagatggacactgtcaaggtgtgcagtatggtctcagatg
agtgtagtttgacataccgccactagtggagcgaggatcgcttcaacgaaatcatcaagg
aaacttcaactttcattaagaaggtcggctacaatcccaaggccgttgcgtttgtaccta
tctctggytggcatggtgacaacatgttggaggagtctcccaagtaagcaccatgtctat
gccatgcggcgatatcctcaatcgaaacagcatgtcttggtacaaaggctggaccaagga
gaccaagggtggtgtcgtcaagggcaagactctcctcgatgccattgacgccatcgaacc
tcctgctcgtcccgttgacaagccccttcgtcttcctcttcaggatgtctacaagatcgg
tggtattgggacagtacctgtcggtcgtgttgaaaccggtgttatc
>taxa163
------------------------------------------------------------
---ccaaggacggtcagacccgcgaacacgcccttttggcatttacactcggtgtccgtc
aacttattgtcgctgtgaacaagatggacactgtcaaggtgtgcagtatggtctcagatg
agtgtagtttgacataccgccactagtggagcgaggatcgcttcaacgaaatcatcaagg
aaacttcaactttcattaagaaggtcggctacaatcccaaggccgttgcgtttgtaccta
tctctggttggcatggtgacaacatgttggaggagtctcccaagtaagcaccatgtctat
gccatgcggcgatatcctcaatcgaaacagcatgtcttggtacaaaggctggaccaagga
gaccaagggtggtgtcgtcaagggcaagactctcctcgatgccattgacgccatcgaacc
tcctgctcgtcccgttgacaagccccttcgtcttcctcttcaggatgtctacaa------
----------------------------------------------
>taxa164
ctcaggctgactgtgccattctcatcattgctggtggcacgggcgagtttgaggccggta
tttccaaggatggccagacccgtgaacacgcccttctggcattcactctcggcgtccggc
aacttatcgtcgctgtaaacaagatggacaccgtcaaggtgggttgtatgttctcggatg
aatgtggtttgatataccrccaacagtggagcgaggatcgcttcaacgaaatcatcaagg
aaacttcaaccttcattaaaaaggtcggctacaatcccaaggctgtcgcttttgtaccga
tctctggctggcacggcgacaacatgctagaagagtctaccaagtaagcgttactgctat
gtcattcgacggtattctcagtcaaaacagcatcccttggtacaaaggttggaccaagga
gacgaagggtggtgttgtcaagggaaagacgctcctcgacgccattgacgccattgagcc
tcctgctcgtccctctgacaarccccttcgccttcctctccaggacgtctacaagatcgg
tggtattgggacagtgcctgtcggtcgtgttgaaaccggtgttatc
>taxa165
ctcaggctgactgtgccattctcatcattgctggtggcacgggcgagtttgaggccggta
tttccaaggatggccagacccgtgaacacgcccttctggcattcactctcggcgtccggc
aacttatcgtcgctgtaaacaagatggacaccgtcaaggtgggttgtatgttctcggatg
aatgtggtttgatataccaccaacagtggagcgaggatcgcttcaacgaaatcatcaagg
aaacttcaaccttcattaaaaaggtcggctacaatcccaaggctgtcgcttttgtaccga
tctctggctggcacggcgacaacatgctagaagagtctaccaagtaagcgttactgctat
gtcattcgacggtattctcagtcaaaacagcatcccttggtacaaaggttggaccaagga
gacgaagggtggtgttgtcaagggaaagacgctcctcgacgccattgacgccattgagcc
tcctgctcgtccctctgacaagccccttcgccttcctctccaggacgtctacaagatcgg
tggtattgggacagtgcctgtcggtcgtgttgaaaccggtgttatc
>taxa166
ctcaggctgactgtgccattctcatcattgctggtggcacgggcgagttygaggccggta
tttccaaggatggccagacccgtgaacacgcccttctggcattcactctcggcgtccggc
aacttatcgtcgctgtaaacaagatggacaccgtcaaggtgggttgtatgttctcggatg
aatgtggtttgatataccrccaacagtggagcgaggatcgcttcaacgaaatcatcaagg
aaacttcaaccttcattaaaaaggtcggctacaatcccaaggctgtcgcttttgtaccga
tctctggctggcacggcgacaacatgctagaagagtctaccaagtaagcgttactgctat
gtcattcgacggtattctcagtcaaaacagcatcccttggtacaaaggttggaccaagga
gacgaagggtggtgttgtcaagggaaagacgctcctcgacgccattgacgccattgagcc
tcctgctcgtccctctgacaarccccttcgccttcctctccaggacgtctacaagatcgg
tggtattgggacagtgcctgtcggtcgtgttgaaaccggtgttatc
>taxa167
ctcaggctgactgtgccattctcatcattgctggtggcacgggcgagtttgaggccggta
tttccaaggatggccagacccgtgaacacgcccttctggcattcactctcggcgtccggc
aacttatcgtcgctgtaaacaagatggacaccgtcaaggtgggttrtatgttctcggatg
aatgtggtttgatataccrccaacagtggagcgaggatcgcttcaacgaaatcatcaagg
aaacttcaaccttcattaaaaaggtcggctacaatcccaaggctgtcgcttttgtaccga
tctctggctggcacggcgacaacatgctagaagagtctaccaagtaagcgttactgctat
gtcaytcgacggtattctcagtcaaaacagcatcccttggtacaaaggttggaccaagga
gacgaagggtggtgttgtcaagggaaagacgctcctcgacgccattgacgccattgagcc
tcctgctcgtccctctgacaagccccttcgccttcctctccaggacgtctacaagatcgg
tggtattgggacagtgcctgtcggtcgtgttgaaaccggtgttatc
>w3048
------------------tccttatcattgctggtggcacgggcgagttcgaggctggta
tttccaaggacggtcagacccgtgaacacgcccttctggcattcactctcggcgtccgtc
aacttatcgtcgctgtaaacaagatggacagtgtcaaggtgggttgtatgttctcgggtg
aatgtggtttgatatactgccaacagtggagcgaggatcgcttcaacgaaatcatcaagg
aaacttcaaccttcatcaagaaggtcggttacaatcccaaagctgtcgcttttgtaccaa
tctctggctggcatggtgacaacatgctggaagagtctagcaagtaagcgttactactat
ggcattcggcggtattctcagtcaaaatagcctctcttggtacaaaggttggaccaagga
gacgaagagtggtgttgtcaagggaaagacactgctcgatgccattgacgccattgagcc
tcctgctcgtccctctgacaagccccttcgccttcctctccaggatgtctacaagattgg
tggt------------------------------------------
