# Supplementary material for: Boletaceae in China: Taxonomy and phylogeny reveal a new genus, two new species, and a new record
Source: Front Microbiol. 2023 Feb 2;13:1052948. doi: 10.3389/fmicb.2022.1052948 (PMC9932287; doi:10.3389/fmicb.2022.1052948)
Supplement: Supplementary file 1 [file Data_Sheet_1.zip › Phylloporus/taxa name.xlsx]

## Sheet: Sheet1
taxa	voucher
taxa01	Hourangia cheoi Zhu130 (KUN-HKAS 68306)
taxa02	Hourangia cheoi Wu203 (KUN-HKAS 59790)
taxa03	Phylloporus alboinfuscatus Y.L. Chen DX010 (FHMU5883)
taxa04	Phylloporus alboinfuscatus N.K. Zeng4179 (FHMU3276)
taxa05	Phylloporus alboinfuscatus JXSB1620
taxa06	Phylloporus alborufus MAN022
taxa07	Phylloporus arenicola JT27954
taxa08	Phylloporus attenuatus KUN-HKAS 76168
taxa09	Phylloporus attenuatus KUN-HKAS 76167
taxa10	Phylloporus bellus OR0473
taxa11	Phylloporus bellus KUN-HKAS 56763
taxa12	Phylloporus bellus KUN-HKAS 42850
taxa13	Phylloporus bellus MCA559
taxa14	Phylloporus bellus Y.G Fan2750 (FHMU3285)
taxa15	Phylloporus sp. REH7733
taxa16	Phylloporus sp. REH8710
taxa17	Phylloporus bogoriensis DED7785
taxa18	Phylloporus bogoriensis N.K. Zeng761 (FHMU459)
taxa19	Phylloporus brunneiceps KUN-HKAS 56903
taxa20	Phylloporus brunneiceps KUN-HKAS 59551
taxa21	Phylloporus brunneiceps KUN-HKAS 59726
taxa22	Phylloporus brunneiceps KUN-HKAS 59727
taxa23	Phylloporus brunneiceps Y.J. Hao1427 (FHMU3292)
taxa24	Phylloporus brunneiceps JXSB1264
taxa25	Phylloporus brunneiceps OR050
taxa26	Phylloporus castanopsidis MAN104
taxa27	Phylloporus castanopsidis MAN118
taxa28	Phylloporus castanopsidis N.K. Zeng2278 (FHMU1517)
taxa29	Phylloporus caballeroi REH7906
taxa30	Phylloporus catenulatus KUN-HKAS 76157
taxa31	Phylloporus catenulatus KUN-HKAS 76156
taxa32	Phylloporus centroamericanus MAN016
taxa33	Phylloporus centroamericanus MAN037
taxa34	Phylloporus cyanescens REH8681
taxa35	Phylloporus dimorphus MAN128
taxa36	Phylloporus foliiporus JLM1677
taxa37	Phylloporus gajari KUN-HKAS 81585
taxa38	Phylloporus gajari KUN-HKAS 76166
taxa39	Phylloporus gajari KUN-HKAS 76161
taxa40	Phylloporus grossus N.K. Zeng4159 (FHMU3277)
taxa41	Phylloporus grossus N.K. Zeng239 (FHMU2469)
taxa42	Phylloporus grossus N.K. Zeng4158 (FHMU3280)
taxa43	Phylloporus grossus N.K. Zeng3309 (FHMU2270)
taxa44	Phylloporus grossus N.K. Zeng3335 (FHMU3136)
taxa45	Phylloporus grossus N.K. Zeng3334 (FHMU2937)
taxa46	Phylloporus imbricatus KUN-HKAS 54647
taxa47	Phylloporus imbricatus KUN-HKAS 54859
taxa48	Phylloporus imbricatus KUN-HKAS 54860
taxa49	Phylloporus imbricatus KUN-HKAS 54861
taxa50	Phylloporus imbricatus KUN-HKAS 68642
taxa51	Phylloporus infuscatus MAN123
taxa52	Phylloporus leucomycelinus MB00-043
taxa53	Phylloporus leucomycelinus KUN-HKAS 74678
taxa54	Phylloporus luxiensis N.K. Zeng3439 (FHMU3095)
taxa55	Phylloporus luxiensis N.K. Zeng3442 (FHMU3101)
taxa56	Phylloporus luxiensis N.K. Zeng3642 (FHMU2996)
taxa57	Phylloporus luxiensis N.K. Zeng2784 (FHMU1773)
taxa58	Phylloporus luxiensis N.K. Zeng4196 (FHMU3281)
taxa59	Phylloporus luxiensis N.K. Zeng2782 (FHMU1771)
taxa60	Phylloporus luxiensis N.K. Zeng1364 (FHMU915)
taxa61	Phylloporus luxiensis N.K. Zeng2789 (FHMU2935)
taxa62	Phylloporus luxiensis N.K. Zeng3444 (FHMU3105)
taxa63	Phylloporus luxiensis KUN-HKAS 57036
taxa64	Phylloporus luxiensis KUN-HKAS 57048
taxa65	Phylloporus luxiensis KUN-HKAS 75077
taxa66	Phylloporus luxiensis KUN-HKAS 74680
taxa67	Phylloporus luxiensis KUN-HKAS 74684
taxa68	Phylloporus maculatus KUN-HKAS 56683
taxa69	Phylloporus maculatus KUN-HKAS 59730
taxa70	Phylloporus maculatus OR0285
taxa71	Phylloporus maculatus Y.G. Fan2752 (FHMU3287)
taxa72	Phylloporus microsquamus OR0258
taxa73	Phylloporus microsquamus N.K. Zeng2571 (FHMU1678)
taxa74	Phylloporus microsquamus N.K. Zeng189 (FHMU2467)
taxa75	Phylloporus microsquamus N.K. Zeng1990 (FHMU1285)
taxa76	Phylloporus microsquamus N.K. Zeng2523 (FHMU1640)
taxa77	Phylloporus microsquamus N.K. Zeng3549 (FHMU3012)
taxa78	Phylloporus microsquamus N.K. Zeng3560 (FHMU3300)
taxa79	Phylloporus microsquamus N.K. Zeng3556 (FHMU3018)
taxa80	Phylloporus microsquamus N.K. Zeng2154 (FHMU1416)
taxa81	Phylloporus microsquamus N.K. Zeng3551 (FHMU3064)
taxa82	Phylloporus nigrisquamus Y.G. Fan2819 (FHMU3271)
taxa83	Phylloporus nigrisquamus Y.G. Fan2834 (FHMU3272)
taxa84	Phylloporus nigrisquamus KUN-HKAS 63001
taxa85	Phylloporus nigrisquamus MAN131
taxa86	Phylloporus nigrobrunneus KUN-HKAS 74683
taxa87	Phylloporus nigrobrunneus KUN-HKAS 74682
taxa88	Phylloporus nigrobrunneus REH4582
taxa89	Phylloporus nigrobrunneus OR0448
taxa90	Phylloporus nigrobrunneus Y.G. Fan2753 (FHMU3269)
taxa91	Phylloporus nigrobrunneus Y.G. Fan2754 (FHMU3268)
taxa92	Phylloporus nigrobrunneus Y.G. Fan2749 (FHMU3270)
taxa93	Phylloporus orientalis REH8755
taxa94	Phylloporus orientalis REH8756
taxa95	Phylloporus pachycystidiatus KUN-HKAS 54540
taxa96	Phylloporus pachycystidiatus KUN-HKAS 54541
taxa97	Phylloporus pachycystidiatus N.K. Zeng3622 (FHMU2834)
taxa98	Phylloporus pachycystidiatus N.K. Zeng3553 (FHMU3035)
taxa99	Phylloporus pachycystidiatus N.K. Zeng3607 (FHMU3023)
taxa100	Phylloporus parvisporus KUN-HKAS 54768
taxa101	Phylloporus parvisporus KUN-HKAS 59725
taxa102	Phylloporus pelletieri K 128205
taxa103	Phylloporus pelletieri Q7199c
taxa104	Phylloporus phaeoxanthus MAN064
taxa105	Phylloporus phaeoxanthus var. simplex REH7388
taxa106	Phylloporus pruinatus KUN-HKAS 74687
taxa107	Phylloporus pruinatus KUN-HKAS 101929
taxa108	Phylloporus purpurellus MAN050
taxa109	Phylloporus pusillus OR0484
taxa110	Phylloporus pusillus OR1158
taxa111	Phylloporus pusillus OR1310
taxa112	Phylloporus quercophilus Montoya_5239
taxa113	Phylloporus rhodoxanthus MAN075
taxa114	Phylloporus rhodoxanthus REH8714
taxa115	Phylloporus rhodoxanthus MAN099
taxa116	Phylloporus rhodoxanthus JLM1808
taxa117	Phylloporus rimosus Montoya_4834
taxa118	Phylloporus rubeolus KUN-HKAS 52573
taxa119	Phylloporus rubeolus KUN-HKAS 54543
taxa120	Phylloporus rubeolus OR0251
taxa121	Phylloporus rubeolus N.K. Zeng2459 (FHMU1585)
taxa122	Phylloporus rubeolus N.K. Zeng3614 (FHMU3301)
taxa123	Phylloporus rubiginosus MAN119
taxa124	Phylloporus rubiginosus MAN117
taxa125	Phylloporus rubiginosus BC063
taxa126	Phylloporus rubiginosus OR0169
taxa128	Phylloporus rubiginosus N.K. Zeng589 (FHMU2482)
taxa129	Phylloporus rubiginosus N.K. Zeng3175 (FHMU2136)
taxa130	Phylloporus rubiginosus N.K. Zeng3055 (FHMU2016)
taxa131	Phylloporus rubrosquamosus KUN-HKAS 54542
taxa132	Phylloporus rubrosquamosus KUN-HKAS 54559
taxa133	Phylloporus rubrosquamosus KUN-HKAS 52552
taxa134	Phylloporus rufescens KUN-HKAS 59722
taxa135	Phylloporus rufescens KUN-HKAS 59723
taxa136	Phylloporus rufescens N.K. Zeng1904 (FHMU1227)
taxa137	Phylloporus sp. N.K. Zeng3445 (FHMU3283)
taxa138	Phylloporus sp. N.K. Zeng4088 (FHMU3363)
taxa139	Phylloporus sp. N.K. Zeng2724 (FHMU1718)
taxa140	Phylloporus sp. N.K. Zeng3558 (FHMU3362)
taxa141	Phylloporus sp. N.K. Zeng4228 (FHMU3282)
taxa142	Phylloporus sp. JXSB1345
taxa143	Phylloporus sp. OR052
taxa144	Phylloporus sp. BC074
taxa145	Phylloporus sp. WU17978
taxa146	Phylloporus sp. SAR 89.457
taxa147	Phylloporus sp. REH8729
taxa148	Phylloporus sp. MAN105
taxa149	Phylloporus sp. KUN-HKAS 74679
taxa150	Phylloporus sp. KUN-HKAS 74681
taxa151	Phylloporus sp. KUN-HKAS 74686
taxa152	Phylloporus sp. KUN-HKAS 74685
taxa153	Phylloporus subbacillisporus OR0989
taxa154	Phylloporus subbacillisporus Y.J. Hao1553 (FHMU3293)
taxa155	Phylloporus subrubeolus BC022
taxa156	Phylloporus subrubeolus OR0612
taxa157	Phylloporus subrubeolus N.K. Zeng4027 (FHMU3275)
taxa158	Phylloporus subrubeolus N.K. Zeng4195 (FHMU3273)
taxa159	Phylloporus subrubeolus N.K. Zeng4089 (FHMU3278)
taxa160	Phylloporus subrubeolus N.K. Zeng4095 (FHMU3274)
taxa161	Phylloporus subrubeolus KUN-HKAS 74688
taxa162	Phylloporus tenuissimus KUN-HKAS 74689
taxa163	Phylloporus tenuissimus N.K. Zeng3514 (FHMU2964)
taxa164	Phylloporus yunnanensis KUN-HKAS 52225
taxa165	Phylloporus yunnanensis KUN-HKAS 52527
taxa166	Phylloporus yunnanensis KUN-HKAS 56999
taxa167	Phylloporus yunnanensis KUN-HKAS 58673
w3047	w3047
w3048	w3048
w3049	w3049
w3049b	w3049b
