# Supplementary material for: Boletaceae in China: Taxonomy and phylogeny reveal a new genus, two new species, and a new record
Source: Front Microbiol. 2023 Feb 2;13:1052948. doi: 10.3389/fmicb.2022.1052948 (PMC9932287; doi:10.3389/fmicb.2022.1052948)
Supplement: Supplementary file 1 [file Data_Sheet_1.zip › Porphyrellus+Lanmaoa/Porphyrellus+lanmaoa_lsu.fas]

>taxa01
gggaagagctcaaatttcgaatctggcggtctttggccgtccgagttgtaatctagagaa
gcgttttccgcgctggaccgtgtacaagtctcctggaagggagcgtcatagagggtgaga
atcccgtctttgacacgggcccccagtgctatgtgatgcgctctcgacgagtcgagttgt
ttgggaatgcagctcaaaacgggtggtaaattccatctaaagctaaatacaggcgagaga
ccgatagcgaacaagtaccgtgagggaaagatgaaaagaactttggaaagagagttaaac
agtacgtgaaattgctgaaagggaaacgcttgatgtcagtcgcgtcggctggggatcaac
ctcgcttcttcgctgggtgtatttcctggtctacgggtcagcatcagtttcggtcgccgt
acaagggcgaggggaacgtggcactcttcggagtgtgttatagcctttcgtcgcatgcgg
tggtggggactgaggaactcagcacggcct--aggcttgtgtttaggatgctggcataat
ggccttaagcgacccgtcttgaaacacggaccaaggagtctaacatgcctgcgagtgttc
gggtgccaaacccgagcgcgcaatgaaagtgaaagtcgagacctctgtcgtggagggcat
cgacgcccggacctgagtcttcgacgacggatctgcggtagagcatgcatgttgggaccc
gaaagatggtgaactatgcctgaatagggtgaagccagaggaaactctggtggaggctcg
tagcgattctgacgtgcaaatcgatcgtcgaatttgggtataggggcgaaagact
>taxa02
gggaagagctcaaatttcgaatctggcggtctttggccgtccgagttgtaatctagagaa
gcgttttccgcgctggaccgtgtacaagtctcctggaagggagcgtcatagagggtgaga
atcccgtctttgacacggacccccagtgctatgtgatgcgctctcgacgagtcgagttgt
ttgggaatgcagctcaaaatgggtggtaaattccatctaaagctaaatacaggcgagaga
ccgatagcgaacaagtaccgtgagggaaagatgaaaagaactttggaaagagagttaaac
agtacgtgaaattgctgaaagggaaacgcttgatgtcagtcgcgtcggctggggatcaac
ctcgcttcttcgctgggtgtatttcctggtctacgggtcagcatcagtttcggtcgccgt
acaagggcgaggggaacgtggcactcttcggagtgtgttatagccttttgtcgcatgcgg
tggtggggactgaggaactcagcacggcct--aggcttgtgtttaggatgctggcataat
ggccttaagcgacccgtcttgaaacacggaccaaggagtctaacatgcctgcgagtgttc
gggtgccaaacccgagcgcgcaatgaaagtgaaagtcgagacctctgtcgtggagggcat
cgacgcccggacctgagtcttcgacgacggatctgcggtagagcatgcatgttgggaccc
gaaagatggtgaactatgcctgaatagggtgaagccagaggaaactctggtggaggctcg
tagcgattctgacgtgcaaatcgatcgtcgaatttgggtataggggcgaaagact
>taxa03
gggaagagctcaaatttcgaatctggcagtccttggctgtccgagttgtaatctagagaa
gtgttttccgcgctggaccgtgtataagtctcctggaagggagcgtcgtagagggtgaga
atcccgtctttgacacggactaccagtgctatgtgatgcgctctcgacgagtcgagttgt
ttgggaatgcagctcaaaatgggtggtaaactccatctaaagctaaatacaggcgagaga
ccgatagcgaacaagtaccgtgagggaaagatgaaaagaactttggaaagagagttaaac
agtacgtgaaattgctgaaagggaaacgcttgatgtcagtcacgttgactggggatcaac
cttgcttc-tcgctgggtgtacttcctggtcgacgggtcagcatcagtttcagtcaccgt
acaagggtgaggggaacgtggcactcctcggagtgtgttatagcctttcgtcgtatgcgg
tggttgggactgaggagctcagcacggcttct-g-cttgtgctcaggatgctggcataat
ggccttaagcgacccgtcttgaaacacggaccaaggagtctaacatgcctgcgagtgttt
gggtggtaaacccgagcgcgtaatgaaagtgaaagttgagacctctgtcgtggagggcat
cgacgcccggacctgagtctttgacgacggatctgcggtagagcatgtatgttgggaccc
gaaagatggtgaactatgcctgaatagggtgaagccagaggaaactctggtggaggctcg
tagcgattctgacgtgcaaatcgatcgtcgaatttgggtataggggcgaaagact
>taxa04
gggaagagctcaaattttgaatctggcagtccttggctgtccgagttgtaatctagagaa
gtgttttccgcgccggaccgtgtataagtctcctggaagggagcgtcgtagagggtgaga
atcccgtctttgacacggactaccagtgctatgtgatgcgctctcgacgagtcgagttgt
ttgggaatgcagctcaaaacgggtggtaaactccatctaaagctaaatacaggcgagaga
ccgatagcgaacaagtaccgtgagggaaagatgaaaagaactttggaaagagagttaaac
agtacgtgaaattgctgaaagggaaacgcttgatgtcagtcgcgttggctggggatcaac
cttgcttc-gcgctgggtgtacttcccggtcgacgggtcagcatcagtttcagtcgccgt
acaagggcgaggggaacgtggcactcctcggagtgtgttatagcctttcgtcgtatgcgg
cggtcgggactgaggtgctcagcacagcttct-g-cttgtgctcaggatgctggcataat
ggccttaagcgacccgtc-tg---------------------------------------
------------------------------------------------------------
------------------------------------------------------------
------------------------------------------------------------
-------------------------------------------------------
>taxa05
gggaagagctcaaattttgaatctggcggtcttcggccgtccgagttgtaatctagagaa
gtgtcttccgcgctggaccgtgtacaagtctcctggaagggagcgtcgtagagggtgaga
atcccgtctttgacatggactaccagtgctatgtgatgcgctctcgacgagtcgagttgt
ttgggaatgcagctcaaaacgggtggtaaattccatctaaagctaaatacaggcgagaga
ccgatagcgaacaagtaccgtgagggaaagatgaaaagaactttggaaagagagttaaac
agtacgtgaaattgctgaaagggaaacgcttgatgtcagtcgcgtcctccggggatcaac
cttgcttc-tcgctgggtgtacttcccggtcgacgggtcagcatcagtttcggtcgccgt
acaagggtgaggggaacgtggcactcttcggggtgtgttatagcctctcgtcgtatgcgg
cgctcgggactgaggaactcagcacggattt-gg-tttgtgcttaggatgctggcataat
ggccttaagcgacccgtcttgaaacacggaccaaggagtctaacatgcctgcgagtgttt
gggtggcaaacccgagtgcgcaacgaaagtgaaagttgagacctctgtcgaggagggcat
cgacgcccggacctgagtcttggacgaaggatctgcggtagagcatgcatgttgggaccc
gaaagatggtgaactatgcctgaatagggtgaagccagaggaaactctggtggaggctcg
tagcgattctgacgtgcaaatcgatcgtcgaatttgggtataggggcgaaagact
>taxa06
------------------------------------------------------------
---------------gaccgtgtacaagtctcctggaagggagcgtcgtagagggtgaga
atcccgtctttgacacggactaccagtgctatgtgatgcgctctcgacgagtcgagttgt
ttgggaatgcagctcaaaacgggtggtaaattccatctaaagctaaatacaggcgagaga
ccgatagcgaacaagtaccgtgagggaaagatgaaaagaactttggaaagagagttaaac
agtacgtgaaattgctgaaagggaaacgcttgatgtcagtcgcgtccgccggggatcaac
cttgcttc-tcgctgggtgtacttcccggtcgacgggtcagcatcagtttcggtcgccgt
acaagggcgaggggaacgtggcactcttcggggtgtgttatagcctcttgtcgtatgcgg
cgctcgggactgaggaactcagcacggcttc-ag-cttgtgcttaggatgctggcataat
ggccttaagcgacccgtcttgaaacacggaccaaggagtctaacatgcctgcgagtgttt
gggtggcaaacccgagtgcacaacgaaagtgaaagttgagacctctgtcgtggagggcat
cgacgcccggacctgagtctttgacgaaggatctgcggtagagcatgcatgttgggaccc
gaaagatggtgaactatgcctgaatagggtgaagccagaggaaactctggtggaggctcg
tagcgattctgacgtgcaaatcgatcgtcgaa-----------------------
>taxa08
gggaagagctcaaattttgaatctggcggtcttcggccgtccgagttgtaatctagagaa
gcgtcttccgcgctggaccgtgtataagtctcctggaagggagcatcatagagggtgaga
atcccgtctttgacacggactaccagtgctatgtgatgcgctctcgacgagtcgagttgt
ttgggaatgcagctcaaaacgggtggtaaattccatctaaagctaaatacaggcgagaga
ccgatagcgaacaagtaccgtgagggaaagatgaaaagaactttggaaagagagttaaac
agtacgtgaaattgctgaaagggaaacgcttgatgtcagtcgcgtctgccagggatcaac
cttgctcc-tcgctcggtgtacttcctggtggacgggtcagcatcagtttcggtcgctgt
acaagggtgaagggaatgtggcactcttcggggtgtgttatagcctttcgtcgtatgcag
cgctcgggactgaggaactcagcacggcttt-ag-tctgtgcttaggatgctggcataat
ggccttaagcgacccgtcttgaaacacggaccaaggagtctaacatgcctgcgagtgttc
gggtggcaaactcgagcgcgcaatgaaagtgaaagttgagacctctgtcatggagggcat
cgacgcccggacccgagtctttgacgaaggatctgcggtagagcatgtatgttgggaccc
gaaagatggtgaactatgcctgaatagggtgaagccagaggaaactctggtggaggctcg
tagcgattctgacgtgcaaatcgatcgt---------------------------
>taxa09
------------------------------------ccgtccgagttgtaatctagagaa
gcgttttccgcgctggaccgtgtataagtctcctggaagggagcgtcgcagagggtgaga
atcccgtctttgacacggactgccagtgctatgtgatgcgctctcgacgagtcgagttgt
ttgggaatgcagctcaaaacgggtggtaaattccatctaaagctaaatacaggcgagaga
ccgatagcgaacaagtaccgtgagggaaagatgaaaagaactttggaaagagagttaaac
agtacgtgaaattgctgaaagggaaacgcttgatgtcagtcgcgtcggccggggatcaac
cttgcttc-tcgctgggtgtacttcctggtcgacgggtcagcgtcagtttcggtcgccgt
acaagggcgaggggaatgtggcactcttcggggtgtgttatagcctttcgtcgtatgcgg
cggtcgggactgaggaactcagcatggcctccaggtctgtgcttaggatgctggcataat
ggccttaagcgacccgtcttgaaacacggaccaaggagtctaacatgcctgcgagtgttt
gggtggcaaactcgagcgcgcaatgaaagtgaaagttgagacctctgtcgtggagggcat
cgacgcccggacctgagtctttgacgacggatctgcggtagagcatgcatgttgggaccc
gaaagatggtgaactatgcctgaatagggtgaagccagaggaaactctggtggaggctcg
tagcgattctgacgtgcaaatcgatcgtcgaatttgggtataggggcgaaagact
>taxa10
gggatgagctcaaatttcgaatctggcggtctt--gccgtccgagttgtaatctagagaa
gtgttttccgcgctggaccgtgtataagtctcctggaagggagcgtcgtagagggtgaga
atcccgtctttgacacggactaccagtgctatgtgatacgctctcgacgagtcgagttgt
ttgggaatgcagctcaaaatgggtggtaaattccatctaaagctaaatacaggcgagaga
ccgatagcgaacaagtaccgtgagggaaagatgaaaagaactttggaaagagagttaaac
agtacgtgaaattgctgaaagggaaacgcttgatgtcagtcgcgtcggccggggatcaac
cttgcttgttcgctgggtgtacttctcggtcgacgggtcagcgtcagtttcggtcgtcgt
acaagggcgaggggaacgtggcactcttcggggtgtgttatagcctttcgtcgtatgcgg
cggtcgggactgaggaactcagcacggcctccggttctgtgcttaggatgctggcataat
ggccttaagcgacccgtcttgaaacacggaccaaggagtctaacatgcctgcgagtgttt
gggtggcaaactcgagcgcgcaatgaaagtgaaagtcgagacctctgtcgtggagggcat
cgacgcccggacctgagtctttgacgacggatctgcggtagagcatgcatgttgggaccc
gaaagatggtgaactatgcctgaatagggtgaagccagaggaaactctggtggaggctcg
tagcgattctgacgtgcaaatcgatcgtcgaatttgggtataggggcgaaagact
>taxa11
gggatgagctcaaatttcaaatctggcggtctt--gccgtccgagttgtaatctagagaa
gcgttttccgcgctggaccgtgtacaagtctcctggaagggagcgtcatagagggtgaga
atcccgtctttgacacggactaccagtgctatgtgatgcgctctcgacgagtcgagttgt
ttgggaatgcagctcaaaatgggtggtaaattccatctaaagctaaatacaggcgagaga
ccgatagcgaacaagtaccgtgagggaaagatgaaaagaactttggaaagagagttaaac
agtacgtgaaattgctgaaagggaaacgcttgatgtcagtcgcgtcgtccggggatcaac
cttgcttcatcgctcggtgtacttcctggtcgacgggtcagcatcagttttggtcaccgt
acaagggcgaggggaacgtggcactctttggggtgtgttatagcctttcgtcgtatgcgg
gggtcgggactgaggaactcagcacggcctttggttctgtgctcaggatgctggcataat
ggccttaagcgacccgtcttgaaacacggaccaaggagtctaacatgcctgcgagtgttt
gggtggcaaacccttgcgcgcaatgaaagtgaaagttgagacctccgtcatggagggcat
cgacgcccggacctgagtcttcgacgacggatctgcggtagagcatgcatgttgggaccc
gaaagatggtgaactatgcctgaatagggtgaagccagaggaaactctggtggaggctcg
tagcgattctgacgtgcaaatcgatcgtc--------------------------
>taxa12
gggatgagctcaaatttcaaatctggcggtctt--gccgtccgagttgtaatctagagaa
gcgttttccgcgctggaccgtgtacaagtctcctggaagggagcgtcatagagggtgaga
atcccgtctttgacacggactaccagtgctatgtgatgcgctctcgacgagtcgagttgt
ttgggaatgcagctcaaaatgggtggtaaattccatctaaagctaaatacaggcgagaga
ccgatagcgaacaagtaccgtgagggaaagatgaaaagaactttggaaagagagttaaac
agtacgtgaaattgctgaaagggaaacgcttgatgtcagtcgcgtcgtccggggatcaac
cttgcttcatcgctcggtgtacttcctggtcgacgggtcagcatcagttttggtcaccgt
acaagggcgaggggaacgtggcactctttggggtgtgttatagcctttcgtcgtatgcgg
gggtcgggactgaggaactcagcacggcctttggttctgtgctcaggatgctggcataat
ggccttaagcgacccgtcttgaaacacggaccaaggagtctaacatgcctgcgagtgttt
gggtggcaaacccttgcgcgcaatgaaagtgaaagttgagacctccgtcatggagggcat
cgacgcccggacctgagtcttcgacgacggatctgcggtagagcatgcatgttgggaccc
gaaagatggtgaactatgcctgaatagggtgaagccagaggaaactctggtggaggctcg
tagcgattctgacgtgcaaatcgatcgtc--------------------------
>taxa13
gggatgagctcaaatttcaaatctggcggtctt--gccgtccgagttgtaatctagagaa
gcgttttccgcgctggaccgtgtacaagtctcctggaagggagcgtcatagagggtgaga
atcccgtctttgacacggactaccagtgctatgtgatgcgctctcgacgagtcgagttgt
ttgggaatgcagctcaaaatgggtggtaaattccatctaaagctaaatacaggcgagaga
ccgatagcgaacaagtaccgtgagggaaagatgaaaagaactttggaaagagagttaaac
agtacgtgaaattgctgaaagggaaacgcttgatgtcagtcgcgtcgtccggggatcaac
cttgcttcatcgctcggtgtacttcctggtcgacgggtcagcatcagttttggtcaccgt
acaagggcgaggggaacgtggcactctttggggtgtgttatagcctttcgtcgtatgcgg
gggtcgggactgaggaactcagcacggcctttggttctgtgctcaggatgctggcataat
ggccttaagcgacccgtcttgaaacacggaccaaggagtctaacatgcctgcgagtgttt
gggtggcaaacccttgcgcgcaatgaaagtgaaagttgagacctccgtcatggagggcat
cgacgcccggacctgagtcttcgacgacggatctgcggtagagcatgcatgtt-------
------------------------------------------------------------
-------------------------------------------------------
>taxa14
gggatgagctcaaatttcgaatctggcggtctt--gccgtccgagttgtaatctagagaa
gcgttttccgcgctggaccgtgtacaagtctcctggaagggagcgtcatagagggtgaga
atcccgtctttgacacggactaccagtgctatgtgatgcgctctcgacgagtcgagttgt
ttgggaatgcagctcaaaacgggtggtaaattccatctaaagctaaatacaggcgagaga
ccgatagcgaacaagtaccgtgagggaaagatgaaaagaactttggaaagagagttaaac
agtacgtgaaattgctgaaagggaaacgcttgatgtcagtcgcgtcggccggggatcaac
cttgcttca-----------------------acgggtcagcatcagtttcggtcgccgt
acaagggcgaggggaacgtggcactcttcggggtgtgttatagcctttcgtcgtatgcgg
gggtcgggactgaggaactcagcacgatctttcgttctgtgcttaggatgctggcataat
ggccttaagcgacccgtcttgaaacacggaccaaggagtctaacatgcctgcgagtgttt
gggtggcaaacccttgcgcgcaatgaaagtgaaagttgagacctccgtcatggagggcat
cgacgcccggacctgagtcttcgacgacggatctgcggtagagcatgcatgttgggaccc
gaaagatggtgaactatgcctgaatagggtgaagccagaggaaactctggtggaggctcg
tagcgattctgacgtgcaaatcgatcgtcgaa-----------------------
>taxa15
gggatgagctcaaattttgaatctggcggtctttggtcgtccgagttgtaatctagagaa
gcgtcttccgcgctggaccgtgtacaagtctcctggaagggagcgtcatagagggtgaga
atcccgtctttgacacggactaccagtgctatgtgatgcgctctcgacgagtcgagttgt
ttgggaatgcagctcaaattgggtggtaaattccatctaaagctaaatacaggcgagaga
ccgatagcgaacaagtaccgtgagggaaagatgaaaagaactttggaaagagagttaaac
agtacgtgaaattgctgaaagggaaacgcttgatgtcagtcgcgtcgtccggggatcaac
cttgcttcattgctgggtgtacttcccggtagacgggtcagcatcggttttggtcgccgt
ataatggcgagaggaatgtggcacccttcggggtgtgttatagcctttcgtcgcatgcgg
tggtcaggaccgaggaactcagcacgacctttaggtctgtgctcaggatgctggcataat
ggccttaagcgacccgtcttgaaacacggaccaaggagtctaacatgcctgcgagtgttc
gggtggcaaactcgtgcgcgtaatgaaagtgaaagtcgagacctccgtcgtggagggcat
cgacgcccggacttgagtctttgacgatggatctgcggtagagcatgcatgttgggaccc
gaaagatggtgaactatgcctgaatagggtgaagccagaggaaactctggtggaggctcg
tagcgattctgacgtgcaaatcgatcgtcgaatttgggtataggggcgaaagact
>taxa16
gggaagagctcaaattttaaatctggcggtcttcgaccgtccgagttgtaatctagagaa
gcgttttccgcgctggaccgtgtataagtctcctggaagggagcgtcatagagggtgaga
atcccgtctttgacacggacgaccagggctatgtgatgcgctctcgacgagtcgagttgt
ttgggaatgcagctcaaaacgggtggtaaattccatctaaagctaaatatgggcgagaga
ccgatagcgaacaagtaccgtgagggaaagatgaaaagaactttggaaagagagttaaac
agtacgtgaaattgctgaaagggaaacgcttgatgtcagtcgcgtcggctggggatcaac
cctcgtttatcgccgggtgtatttccctgttgacgggtcagcatcggtttcggtcgccgt
acaatggtgaggggaacgtggcactcttccgggtgtgttatagcctttcgtcgtatgygg
cggtcgggaccgaggaactcagcacggcttc-gg-tctgtgcttaggatgctggcataat
ggccttaagcgacccgtcttgaaacacggaccaaggagtctaacatgcctgcgagtgttc
gggtggcaaacccgagcgcgtaatgaaagtgaacgttgagaccttcgtcatggagggcat
cgacgcccggaccggagtcttcgacgacggatctgcggtagagcatgtatgttgggaccc
gaaagatggtgaactatgcctgaatagggtgaagccagaggaaactctggtggaggctcg
tagcgattctgacgtgcaaatcgatcgtcgaatttgggtataggggcgaaagact
>taxa17
gggatgagctcaaattttgaatctggcggtctttggccgtccgagttgtaatctagagaa
gcgtcttccgcgctggaccgtgtacaagtctcctggaagggagcgtcatagagggtgaga
atcccgtctttgacacggactaccagtgctatgtgatgcgctctcgacgagtcgagttgt
ttgggaatgcagctcaaatcgggtggtaaattccatctaaagctaaatacaggcgagaga
ccgatagcgaacaagtaccgtgagggaaagatgaaaagaactttggaaagagagttaaac
agtacgtgaaattgctgaaagggaaacgcttgatgtcagtcgcgtcgtccggggatcaac
cttgcttcgccgctgggtgtacttcccggtagacgggtcagcatcggtctcggtcgccgt
acaatkgcgagaggaacgtggcacccttccgggtgtgttatagcctttcgtcgtatgcgg
cggtcgggaccgaggaactcagcacgacttc-ag-tctgtgcttaggatgctggcataat
ggccttaagcgacccgtcttgaaacacggaccaaggagtctaacatgcctgcgagtgttc
gggtggcaaactcgtgcgcgtaatgaaagtgaaagtcgagacctctatcatggagggcac
cgacgcccggacttgagtctttgacgacggatctgcggtagagcatgcatgttgggaccc
gaaagatggtgaactatgcctgaatagggtgaagccagaggaaactctggtggaggctcg
tagcgattctgacgtgcaaatcgatcgtcgaatttgggtataggggcgaaagact
>taxa18
gggaagagctcaaattttgaatctggcggtcct--gccgtccgaggtgtaatctagagaa
gcgttttccgcgctggaccgtgtataagtctcctggaagggagcgtcgcagagggtgaga
atcccgtctttgacacggactgccagtgctatgtgatgcgctctcgacgagtcgagttgt
ttgggaatgcagctcaaaatgggtggtaaattccatctaaagctaaatacaggcgagaga
ccgatagcgaacaagtaccgtgagggaaagatgaaaagaactttggaaagagagttaaac
agtacgtgaaattgctgaaagggaaacgcttgatgtcagtcgcgtcgcccggggatcaac
cttgcttc-tcgctgggtgtacttcctggtcgacgggtcagcgtcagtttcggtcgccgt
acaagggcgaggggaatgtggcactcttcggggtgtgttatagcctttcgtcgtatgtgg
cggtcgggactgaggaactcagcatggcctccaggtctgtgcttaggatgctggcataat
ggccttaagcgacccgtcttgaaacacggaccaaggagtctaacatgcctgcgagtgttt
gggtggcaaactcgagcgcgcaatgaaagtgaaagttgagacctctgtcatggagggcat
cgacgcccggacctgagtctttgacgacggatctgcggtagagcatgcatgttgggaccc
gaaagatggtgaactatgcctgaatagggtgaagccagaggaaactctggtggaggctcg
tagcgattctgacgtgcaaatcgatcgtcgaatttgggtataggggcgaaagact
>taxa19
gggaagagctcaaattttgaatctggcggtcct--gccgtccgaggtgtaatctagagaa
gcgttttccgcgctggaccgtgtataagtctcctggaagggagcgtcgcagagggtgaga
atcccgtctttgacacggactgccagtgctatgtgatgcgctctcgacgagtcgagttgt
ttgggaatgcagctcaaaatgggtggtaaattccatctaaagctaaatacaggcgagaga
ccgatagcgaacaagtaccgtgagggaaagatgaaaagaactttggaaagagagttaaac
agtacgtgaaattgctgaaagggaaacgcttgatgtcagtcgcgtcgcccggggatcaac
cttgcttc-tcgctgggtgtacttcctggtcgacgggtcagcgtcagtttcggtcgccgt
acaagggcgaggggaatgtggcactcttcggggtgtgttatagcctttcgtcgtatgtgg
cggtcgggactgaggaactcagcatggcctccaggtctgtgcttaggatgctggcataat
ggccttaagcgacccgtcttgaaacacggaccaaggagtctaacatgcctgcgagtgttt
gggtggcaaactcgagcgcgcaatgaaagtgaaagttgagacctctgtcatggagggcat
cgacgcccggacctgagtctttgacgacggatctgcggtagagcatgcatgttgggaccc
gaaagatggtgaactatgcctgaatagggtgaagccagaggaaactctggtggaggctcg
tagcgattctgacgtgcaaatcgatcgtcgaatttgggtataggggcgaaagact
>taxa20
gggaagagctcaaattttgaatctggcggtcct--gccgtccgaggtgtaatctagagaa
gcgttttccgcgctggaccgtgtataagtctcctggaagggagcgtcgcagagggtgaga
atcccgtctttgacacggactgccagtgctatgtgatgcgctctcgacgagtcgagttgt
ttgggaatgcagctcaaaatgggtggtaaattccatctaaagctaaatacaggcgagaga
ccgatagcgaacaagtaccgtgagggaaagatgaaaagaactttggaaagagagttaaac
agtacgtgaaattgctgaaagggaaacgcttgatgtcagtcgcgtcgcccggggatcaac
cttgcttc-tcgctgggtgtacttcctggtcgacgggtcagcgtcagtttcggtcgccgt
acaagggcgaggggaatgtggcactcttcggggtgtgttatagcctttcgtcgtatgtgg
cggtcgggactgaggaactcagcatggcctccaggtctgtgcttaggatgctggcataat
ggccttaagcgacccgtcttgaaacacggaccaaggagtctaacatgcctgcgagtgttt
gggtggcaaactcgagcgcgcaatgaaagtgaaagttgagacctctgtcatggagggcat
cgacgcccggacctgagtctttgacgacggatctgcggtagagcatgcatgttgggaccc
gaaagatggtgaactatgcctgaatagggtgaagccagaggaaactctggtggaggctcg
tagcgattctgacgtgcaaatcgatcgtcgaatttgggtataggggcgaaagact
>taxa21
gggaagagctcaaattttgaatctggcggtcct--gccgtccgagttgtaatctagagaa
gcgttttccgcgctggaccgtgtataagtctcctggaagggagcgtcgcagagggtgaga
atcccgtctttgacacggactgccagtgctatgtgatgcgctctcgacgagtcgagttgt
ttgggaatgcagctcaaaacgggtggtaaattccatctaaagctaaatacaggcgagaga
ccgatagcgaacaagtaccgtgagggaaagatgaaaagaactttggaaagagagttaaac
agtacgtgaaattgctgaaagggaaacgcttgatgtcagtcgcgtcggccggggatcaac
cttgcttc-tcgctgggtgtacttcctggtcgacgggtcagcgtcagtttcggtcgccgt
acaagggcgaggggaatgtggcactcttcggggtgtgttatagcctttcgtcgtatgcgg
cggtcgggactgaggaactcagcatggcctccaggtctgtgcttaggatgctggcataat
ggccttaagcgacccgtcttgaaacacggaccaaggagtctaacatgcctgcgagtgttt
gggtggcaaactcgagcgcgcaatgaaagtgaaagttgagacctctgtcgtggagggcat
cgacgcccggacctgagtctttgacgacggatctgcggtagagcatgcatgttgggaccc
gaaagatggtgaactatgcctgaatagggtgaagccagaggaaactctggtggaggctcg
tagcgattctgacgtgcaaatcgatcgtcgaatttgggtataggggcga------
>taxa22
gggaagagctcaaattttgaatctggcggtcct--gccgtccgagttgtaatctagagaa
gcgttttccgcgctggaccgtgtrtaagtctcctggaagggagcgtcgcagagggtgaga
atcccgtctttgacacggactgccagtgctatgtgatgcgctctcgacgagtcgagttgt
ttgggaatgcagctcaaaacgggtggtaaattccatctaaagctaaatacaggcgagaga
ccgatagcgaacaagtaccgtgagggaaagatgaaaagaactttggaaagagagttaaac
agtacgtgaaattgctgaaagggaaacgcttgatgtcagtcgcgtcggccggggatcaac
cttgcttc-tcgctgggtgtacttcctggtcgacgggtcagcgtcagtttcggtcgccgt
acaagggcgaggggaatgtggcactcttcggggtgtgttatagcctttcgtcgtatgcgg
cggtcgggactgaggaactcagcatggcctccaggtctgtgcttaggatgctggcataat
ggccttaagcgacccgtcttgaaacacggaccaaggagtctaacatgcctgcgagtgttt
gggtggcaaactcgagcgcgcaatgaaagtgaaagttgagacctctgtcgtggagggcat
cgacgcccggacctgagtctttgacgacggatctgcggtagagcatgcatgttgggaccc
gaaagatggtgaactatgcctgaatagggtgaagccagaggaaactctggtggaggctcg
tagcgattctgacgtgcaaatcgatcgtcgaatttgggtataggggcga------
>taxa23
gggatgagctcaaatttcgaatctggcggtctt--gccgtccgagttgtaatctagagaa
gtgttttccgcgctggaccgtgtataagtctcctggaagggagcgtcgtagagggtgaga
atcccgtctttgacacggactaccagtgctatgtgatacgctctcgacgagtcgagttgt
ttgggaatgcagctcaaaatgggtggtaaattccatctaaagctaaatacaggcgagaga
ccgatagcgaacaagtaccgtgagggaaagatgaaaagaactttggaaagagagttaaac
agtacgtgaaattgctgaaagggaaacrcttgatgtcagtcgcgtcggccggggatcaac
cttgcttcttcgctgggtgtacttctcggtcgacgggtcagcgtcagtttcggtcgtcgt
acaagggcgaggggaacgtggcactcttcggggtgtgttatagcctttcgtcgtatgcgg
cggtcgggactgaggaactcagcacggcctccggttctgtgcttaggatgctggcataat
ggccttaagygacccgtcttgaaacacggaccaaggagtctaacatgcctgcgagtgttt
gggtggcaaactcgagcgcgcaatgaaagtgaaagtcgagacctctgtcgtggagggcat
cgacgcccggacctgagtctttgacgacggatctgcggtagagcatgcatgttgggaccc
gaaagatggtgaactatgcctgaatagggtgaagccagaggaaactctggtggaggctcg
tagcgattctgacgtgcaaatcgatcgtcgaatttgggtataggggcga------
>taxa24
gggatgagctcaaatttcgaatctggcggtctt--gccgtccgagttgtaatctagagaa
gtgttttccgcgctggaccgtgtataagtctcctggaagggagcgtcgtagagggtgaga
atcccgtctttgacacggactaccagtgctatgtgatacgctctcgacgagtcgagttgt
ttgggaatgcagctcaaaatgggtggtaaattccatctaaagctaaatacaggcgagaga
ccgatagcgaacaagtaccgtgagggaaagatgaaaagaactttggaaagagagttaaac
agtacgtgaaattgctgaaagggaaacgcttgatgtcagtcgcgtcggccggggatcaac
cttgcttgttcgctgggtgtacttctcggtcgacgggtcagcgtcagtttcggtcgtcgt
acaagggcgaggggaacgtggcactcttcggggtgtgttatagcctttcgtcgtatgcgg
cggtcgggactgaggaactcagcacggcctccggttctgtgcttaggatgctggcataat
ggccttaagcgacccgtcttgaaacacggaccaaggagtctaacatgcctgcgagtgttt
gggtggcaaactcgagcgcgcaatgaaagtgaaagtcgagacctctgtcgtggagggcat
cgacgcccggacctgagtctttgacgacggatctgcggtagagcatgcatgttgggaccc
gaaagatggtgaactatgcctgaatagggtgaagccagaggaaactctggtggaggctcg
tagcgattctgacgtgcaaatcgatcgtcgaatttgggtataggggcgaaagact
>taxa25
gggatgagctcaaatttcgaatctggcggtctt--gccgtccgagttgtaatctagagaa
gtgttttccgcgctggaccgtgtataagtctcctggaagggagcgtcgtagagggtgaga
atcccgtctttgacacggactaccagtgctatgtgatacgctctcgacgagtcgagttgt
ttgggaatgcagctcaaaatgggtggtaaattccatctaaagctaaatacaggcgagaga
ccgatagcgaacaagtaccgtgagggaaagatgaaaagaactttggaaagagagttaaac
agtacgtgaaattgctgaaagggaaacgcttgatgtcagtcgcgtcggccggggatcaac
cttgcttgttcgctgggtgtacttctcggtcgacgggtcagcgtcagtttcggtcgtcgt
acaagggcgaggggaacgtggcactcttcggggtgtgttatagcctttcgtcgtatgcgg
cggtcgggactgaggaactcagcacggcctccggttctgtgcttaggatgctggcataat
ggccttaagcgacccgtcttgaaacacggaccaaggagtctaacatgcctgcgagtgttt
gggtggcaaactcgagcgcgcaatgaaagtgaaagtcgagacctctgtcgtggagggcat
cgacgcccggacctgagtctttgacgacggatctgcggtagagcatgcatgttgggaccc
gaaagatggtgaactatgcctgaatagggtgaagccagaggaaactctggtggaggctcg
tagcgattctgacgtgcaaatcgatcgtcgaatttgggtataggggcga------
>taxa26
gggatgagctcaaatttcgaatctggcggtctt--gccgtccgagttgtaatctagagaa
gtgttttccgcgctggaccgtgtataagtctcctggaagggagcgtcgtagagggtgaga
atcccgtctttgacacggactaccagtgctatgtgatacgctctcgacgagtcgagttgt
ttgggaatgcagctcaaaatgggtggtaaattccatctaaagctaaatacaggcgagaga
ccgatagcgaacaagtaccgtgagggaaagatgaaaagaactttggaaagagagttaaac
agtacgtgaaattgctgaaagggaaacgcttgatgtcagtcgcgtcggccggggatcaac
cttgcttgttcgctgggtgtacttctcggtcgacgggtcagcgtcagtttcggtcgtcgt
acaagggcgaggggaacgtggcactcttcggggtgtgttatagcctttcgtcgtatgcgg
cggtcgggactgaggaactcagcacggcctccggttctgtgcttaggatgctggcataat
ggccttaagcgacccgtcttgaaacacggaccaaggagtctaacatgcctgcgagtgttt
gggtggcaaactcgagcgcgcaatgaaagtgaaagtcgagacctctgtcgtggagggcat
cgacgcccggacctgagtctttgacgacggatctgcggtagagcatgcatgttgggaccc
gaaagatggtgaactatgcctgaatagggtgaagccagaggaaactctggtggaggctcg
tagcgattctgacgtgcaaatcgatcgtcgaatttgggtataggggcga------
>taxa27
gggatgagctcaaatttcgaatctggcggtctt--gccgtccgagttgtaatctagagaa
gtgttttccgcgctggaccgtgtataagtctcctggaagggagcgtcgtagagggtgaga
atcccgtctttgacacggactaccagtgctatgtgatacgctctcgacgagtcgagttgt
ttgggaatgcagctcaaaatgggtggtaaattccatctaaagctaaatacaggcgagaga
ccgatagcgaacaagtaccgtgagggaaagatgaaaagaactttggaaagagagttaaac
agtacgtgaaattgctgaaagggaaacgcttgatgtcagtcgcgtcggccggggatcaac
cttgcttgttcgctgggtgtacttctcggtcgacgggtcagcgtcagtttcggtcgtcgt
acaagggcgaggggaacgtggcactcttcggggtgtgttatagcctttcgtcgtatgcgg
cggtcgggactgaggaactcagcacggcctccggttctgtgcttaggatgctggcataat
ggccttaagcgacccgtcttgaaacacggaccaaggagtctaacatgcctgcgagtgttt
gggtggcaaactcgagcgcgcaatgaaagtgaaagtcgagacctctgtcgtggagggcat
cgacgcccggacctgagtctttgacgacggatctgcggtagagcatgcatgttgggaccc
gaaagatggtgaactatgcctgaatagggtgaagccagaggaaactctggtggaggctcg
tagcgattctgacgtgcaaatcgatcgtcgaatttgggtataggggcgaaagact
>taxa28
gggatgagctcaaatttcgaatctggcggtctt--gccgtccgagttgtaatctagagaa
gtgttttccgcgctggaccgtgtataagtctcctggaagggagcgtcgtagagggtgaga
atcccgtctttgacacggactaccagtgctatgtgatacgctctcgacgagtcgagttgt
ttgggaatgcagctcaaaatgggtggtaaattccatctaaagctaaatacaggcgagaga
ccgatagcgaacaagtaccgtgagggaaagatgaaaagaactttggaaagagagttaaac
agtacgtgaaattgctgaaagggaaacgcttgatgtcagtcgcgtcggccggggatcaac
cttgcttgttcgctgggtgtacttctcggtcgacgggtcagcgtcagtttcggtcgtcgt
acaagggcgaggggaacgtggcactcttcggggtgtgttatagcctttcgtcgtatgcgg
cggtcgggactgaggaactcagcacggcctccggttctgtgcttaggatgctggcataat
ggccttaagcgacccgtcttgaaacacggaccaaggagtctaacatgcctgcgagtgttt
gggtggcaaactcgagcgcgcaatgaaagtgaaagtcgagacctctgtcgtggagggcat
cgacgcccggacctgagtctttgacgacggatctgcggtagagcatgcatgttgggaccc
gaaagatggtgaactatgcctgaatagggtgaagccagaggaaactctggtggaggctcg
tagcgattctgacgtgcaaatcgatcgtc--------------------------
>taxa30
gggaagagctcaaattttaaatcaggcagtctt-ggctgtccgagttgtaatctagagaa
gtgttttccgcgctggaccgtgtacaagtctcctggaagggagcatcatagagggtgaga
atcccgtctttgacacggactaccagtgctatgtgatgcgctctcgacgagtcgagttgt
ttgggaatgcagctcaaaatgggtggtaaattccatctaaagctaaatacaggcgagaga
ccgatagcgaacaagtaccgtgagggaaagatgaaaagaactttggaaagagagttaaac
agtacgtgaaattgctgaaagggaaacgcttgatgtcagtcacgttggccggggatcaac
cttgcttc-tcgctgggtgtatttcctggttgacgggtcagcatcagtttcagtcgccgt
acaagggcgaggggaatgtggcactcctcggagtgtgttatagcctttcgtcgcatgcgg
tggtcgggactgaggagctcagcacggcttc-gg--ctgtgctcaggatgctggcataat
ggccttaagcgacccgtcttgaaacacggaccaaggagtctaacatgcctgcgagtgttt
gggtggtaaactcgagcgcgtaatgaaagtgaaagttgagacctctgtcgtggagggcat
cgacgcccggacctgagtctttgacgacggatctgcggtaaagcatgtatgttgggaccc
gaaagatggtgaactatgcctgaatagggtgaagccagaggaaactctggtggaggctcg
tagcgattctgacgtgcaaatcgatcgtcgaatttgggtataggggcgaaagact
>taxa31
gggatgagctcaaatttcgaatctggcggtctt--gccgtccgagttgtaatctagagaa
gcgttttccgcgctggaccgtgtataagtctcctggaagggagcgtcgtagagggtgaga
atcccgtctttgacacggactaccagtgctatgtgatacgctctcgacgagtcgagttgt
ttgggaatgcagctcaaaatgggtggtaaattccatctaaagctaaatacaggcgagaga
ccgatagcgaacaagtaccgtgagggaaagatgaaaagaactttggaaagagagttaaac
agtacgtgaaattgctgaaagggaaacgcttgatgtcagtcgtgtcggccggggatcaac
cttgcttgtttgctgggtgtacttctcggtcgacaggtcagcatcagtttcggtcgccgt
acaagggcgaggggaacgtggcactcttcggggtgtgttatagcctttcgtcgtatgcgg
cggtcgggactgaggaactcagcacggcctccggttctgtgcttaggatgctggcataat
ggccttaagcgacccgtcttgaaacacggaccaaggagtctaacatgcctgcgagtgttt
gggtgacaaactcgagcgcgcaatgaaagtgaaagtcgagacctctgtcgtggagggcat
cgacgcccggacctgagtctttgacaacgaatctgcggtagagcatgcatgttgggaccc
gaaagatggtgaactatgcctgaatagggtgaagccagaggaaactctggtggaggctcg
tagcgattctgacgtgcaaatcgatcgtcgaatttgggtataggggcgaaagact
>taxa33
gggaagagctcaaatttcgaatctggcggtctt-agccgtccgagttgtaatctagagaa
gcgttttccgcgctggaccgtgtataagtctcctggaagggagcgtcgtagagggtgaga
atcccgtctttgacacggactaccartgctatgtgatgcgctctcgacgagtcgagttgt
ttgggaatgcagctcaaaacgggtggtaaattccatctaaagctaaatacaggcgagaga
ccgatagcgaacaagtaccgtgagggaaagatgaaaagaactttggaaagagagttaaac
agtacgtgaaattgctgaaagggaaacgcttgatgtcagtcacgtcggccggggatcaac
cttgcttc-tcgctgggtgtacttcccggtcgacgggtcagcgtcagtttcggtcgccgt
acaagggcgaggggaatgtggcactcttcggggtgtgttatagcctttcgtcgtatgcgg
cggtcgggaccgaggaactcagcacggcctccgggtctgtgcttaggatgctggcataat
ggccttaagcgacccgtcttgaaacacggaccaaggagtctaacatgcctgcgagtgttt
gggtggcaaactcgagcgcgcaatgaaagtgaaagttgagacctctgtcgcggagggcat
cgacgcccggacctgagtctttgacgacggatctgcggtagagcatgcatgttgggaccc
gaaagatggtgaactatgcctgaatagggtgaagccagaggaaactctggtggaggctcg
tagcgattctgacgtgcaaatcgatcgtcgaatttgggtataggggcgaaagact
>taxa35
gggatgagctcaaatttcgaatctggcggtctt--gccgtccgagttgtaatctagagaa
gcgttttccgcgctggaccgtgtacaagtctcctggaagggagcgtcatagagggtgaga
atcccgtctttgacacggactaccagtgctatgtgatgcgctctcgacgagtcgagttgt
ttgggaatgcagctcaaaacgggtggtaaattccatctaaagctaaatacaggcgagaga
ccgatagcgaacaagtaccgtgagggaaagatgaaaagaactttggaaagagagttaaac
agtacgtgaaattgctgaaagggaaacgcttgatgtcagtcgcgtcggccggggatcaac
cttgcttcatcgctcggtgtacttcctggtcgacgggtcagcatcagtttcggtcgccgt
acaagggcgaggggaacgtggcactcttcggggtgtgttatagcctttcgtcgtatgcgg
gggtcgggactgaggaactcagcacgatctttggatctgtgcttaggatgctggcataat
ggccttaagcgacccgtcttgaaacacggaccaaggagtctaacatgcctgcgagtgttt
gggtggcaaacccttgcgcgcaatgaaagtgaaagttgagacctccgtcatggagggcat
cgacgcccggacctgagtcttcgacgacggatctgcggtagagcatgcatgttgggaccc
gaaagatggtgaactatgcctgaatagggtgaagccagaggaaactctggtggagg----
-------------------------------------------------------
>taxa37
gggatgagctcaaatttcgaatctggcggtctt--gccgtccgagttgtaatctagagaa
gcgttttccgcgctggaccgtgtataagtctcctggaagggagcgtcgtagagggtgaga
atcccgtctttgacacggactaccagtgctatgtgatacgctctcgacgagtcgagttgt
ttgggaatgcagctcaaaatgggtggtaaattccatctaaagctaaatayaggcgagaga
ccgatagcgaacaagtaccgtgagggaaagatgaaaagaactttggaaagagagttaaac
agtacgtgaaattgctgaaagggaaacgcttgatgtcagtcgtgtcggccggggatcaac
cttgcttgtttgctgggtgtacttctcggtcgacaggtcagcatcagtttcggtcgccgt
acaagggcgaggggaacgtggcactcttcggggtgtgttatagcctttcgtcgtatgcgg
cggtcgggactgaggaactcagcacggccyccggttctgtgcttaggatgctggcataat
ggccttaagcgacccgtcttgaaacacggaccaaggagtctaacatgcctgcgagtgttt
gggtgacaaactcgagcgcgcaatgaaagtgaaagtcgagacctctgtcgtggagggcat
cgacgcccggacctgagtctttgacracggatctgcggtagagcatgcatgttgggaccc
gaaagatggtgaactatgcctgaatagggtgaagccagaggaaactctggtggaggctcg
tagcgattctgacgtgcaaatcgatcgtcgaatttgggtataggggcgaaagact
>taxa38
------------------------------------------------------------
------------------------------------------------------------
------------------------------------------------------------
------------------------------------------------------------
------------------------------------------------------------
------------------------------------------------------------
------------------------------------------------------------
--------gaggggaacgtggcactcttcggggtgtgttatagcctttcgtcgtatgcgg
cggtcgggactgaggaactcagcacggcctccggttctgtgcttaggatgctggcataat
ggccttaagcgacccgtcttgaaacacggaccaaggagtctaacatgcctgcgagtgttt
gggtgacaaactcgagcgcgcaatgaaagtgaaagtcgagacctctgtcgtggagggcat
cgacgcccggacctgagtctttgacaacggatctgcggtagagcatgcatgttgggaccc
gaaagatggtgaactatgcctgaatagggtgaagccagaggaaactctggtggaggctcg
tagcgattctgacgtgcaaatcgatcgtcgaatttgggtataggggcgaaagact
>taxa39
gggaagagctcaaattttgaatctggcggtctttggccgtccgagttgtaatctagagaa
gtgttttccgcgctggaccgtgtacaagtctcctggaagggagcgtcgtagagggtgaga
atcccgtctttgacacggactgccagtgctatgtgatgcgctctcgacgagtcgagttgt
ttgggaatgcagctcaaaatgggtggtaaattccatctaaagctaaatacaggcgagaga
ccgatagcgaacaagtaccgtgagggaaagatgaaaagaactttggaaagagagttaaac
agtacgtgaaattgctgaaagggaaacgcttgatgtcagtcgcgtcggccggggatcaac
cttgcttc-tcgctgggtgtacttcctggtcgacgggtcagcatcagtttcggtcgccgt
acaagggcgaggggaacgtggcactcttcggggtgtgttatagcctttcgtcgtatgcgg
tggtcgggactgaggaactcagcacggccttcgggttggtgcttaggatgctggcataat
ggccttaagcgacccgtcttgaaacacggaccaaggagtctaacttgcctgcgagtgttt
gggtggcaaacccgagcgcgtaatgaaagtgaaagtcgagacctctgtcgtggagggcat
cgacgcccggacctgagtctttgacgacggatctgcggtagagcatgcatgttgggaccc
gaaagatggtgaactatgcctgaatagggtgaagccagaggaaactctggtggaggctcg
tagcgattctgacgtgcaaatcgatcgtcgaatttgggtataggggcgaaagact
>taxa40
gggaagagctcaaattttgaatctggcggtctttggccgtccgagttgtaatctagagaa
gcgttttccgcgctggaccgtgtacaagtctcctggaagggagcgtcgtagagggtgaga
atcccgtctttgacacggaccgccagtgctatgtgatgcgctctcgacgagtcgagttgt
ttgggaatgcagctcaaaatgggtggtaaattccatctaaagctaaatacaggcgagaga
ccgatagcgaacaagtaccgtgagggaaagatgaaaagaactttggaaagagagttaaac
agtacgtgaaattgctgaaagggaaacgcttgatgtcagtcgcgtcggccggggatcaac
cttgcttc-tcgctgggtgtatttcctggtcgacgggtcagcgtcagtttcggtcactgt
acaagggcgaggggaacgtggcactcttcggagtgtgttatagcctttcgtcgtatgcag
tggcggggactgaggaactcagcacggccctcgggcttgtgtttaggatgctggcataat
ggccttaagcgacccgtcttgaaacacggaccaaggagtctaacatgcctgcgagtgttc
gggtggcaaacccgagcgcgcaatgaaagtgaaagtcgagacctctgtcgtggagggcat
cgacgcccggacctgagtctttgacgacggatctgcggtagagcatgcatgttgggaccc
gaaagatggtgaactatgcctgaatagggtgaagccagaggaaactctggtggaggctcg
tagcgattctgacgtgcaaatcgatcgtcgaatttgggtataggggcgaaagact
>taxa41
gggatgagctcaaatttcaaatctggcggtctt--gccgtccgagttgtaatctagagaa
gcgttttccgcgctggaccgtgtacaagtctcctggaagggagcgtcatagagggtgaga
atcccgtctttgacacggactaccagtgctatgtgatgcgctctcgacgagtcgagttgt
ttgggaatgcagctcaaaatgggtggtaaattccatctaaagctaaatacaggcgagaga
ccgatagcgaacaagtaccgtgagggaaagatgaaaagaactttggaaagagagttaaac
agtacgtgaaattgctgaaagggaaacgcttgatgtcagtcgcgtcgtccggggatcaac
cttgcttcatcgctcggtgtacttcctggtcgacgggtcagcatcagttttggtcaccgt
acaagggcgaggggaacgtggcactctttggggtgtgttatagcctttcgtcgtatgcgg
gggtcgggactgaggaactcagcacggcctttggttctgtgctcaggatgctggcataat
ggccttaagcgacccgtcttgaaacacggaccaaggagtctaacatgcctgcgagtgttt
gggtggcaaacccttgcgcgcaatgaaagtgaaagttgagacctccgtcatggagggcat
cgacgcccggacctgagtcttcgacgacggatctgcggtagagcatgcatg---------
------------------------------------------------------------
-------------------------------------------------------
>taxa42
gggatgagctcaaatttcaaatctggcggtctt--gccgtccgagttgtaatctagagaa
gcgttttccgcgctggaccgtgtacaagtctcctggaagggagcgtcatagagggtgaga
atcccgtctttgacacggactaccagtgctatgtgatgcgctctcgacgagtcgagttgt
ttgggaatgcagctcaaaatgggtggtaaattccatctaaagctaaatacaggcgagaga
ccgatagcgaacaagtaccgtgagggaaagatgaaaagaactttggaaagagagttaaac
agtacgtgaaattgctgaaagggaaacgcttgatgtcagtcgcgtcgtccggggatcaac
cttgcttcatcgctcggtgtacttcctggtcgacgggtcagcatcagttttggtcaccgt
acaagggcgaggggaacgtggcactctttggggtgtgttatagcctttcgtcgtatgcgg
gggtcgggactgaggaactcagcacggcctttggttctgtgctcaggatgctggcataat
ggccttaagcgacccgtcttgaaacacggaccaaggagtctaacatgcctgcgagtgttt
gggtggcaaacccttgcgcgcaatgaaagtgaaagttgagacctccgtcatggagggcat
cgacgcccggacctgagtcttcgacgacggatctgcggtagagcatgcatgttgggaccc
gaaagatggtgaactatgcctgaatagggtgaagccagaggaaactctggtgga-gctcg
tagcgattctgacgtgcaaatcgatcgtc--------------------------
>taxa43
gggatgagctcaaattttgaatctggcggtctttggctgtccgagttgtaatctagagaa
gcgtcttccgcgctggcccgtgtacaagtctcctggaaaggagcgtcatagagggtgaga
atcccgtctttgacacggactaccagtgctatgtgatgcgctctcgacgagtcgagttgt
ttgggaatgcagctcaaaacgggtggtaaattccatctaaagctaaatacaggcgagaga
ccgatagcgaacaagtaccgtgagggaaagatgaaaagaactttggaaagagagttaaac
cgtacgtgaaattgctgaaagggaaacgcttgacgtcagtcgcgtcggccggggatcaac
ctcgcttt-tcgctgggtgtatttcctggtcgacgggtcagcatcggtttcggtcgccgt
acaagggcgaggggaacgtggcactctccggagtgtgttatagcccttcgtcgcatgcgg
tggtcgggaccgaggaactcggcacggc-ttcgg-cctgtgcttaggatgctggcataat
ggccttaagcgacccgtcttgaaacacggaccaaggagtctaacatgcctgcgagtgttt
gggtggcaaactcgagcgcgaaatgaaagtgaaagtcgagacctctgtcgtggagggcac
cgacgcccggacccgagtctttgacgaaggatctgcggtagagcatgcatgttgggaccc
gaaagatggtgaactatgcctgaatagggtgaagccagaggaaactctggtggaggctcg
tagcgattctgacgtgcaaatcgatcgtcgaatttgggtataggggcgaaagact
>taxa44
gggatgagctcaaattttgaatctggcggtctttggccgtccgagttgtaatctagagaa
gcgttttccgcgttggcccgtgtacaagtctcctggaaaggagcgtcatagagggtgaga
atcccgtctttgacacggactaccagtgctatgtgatgcgctctcgacgagtcgagttgt
ttgggaatgcagctcaaaatgggtggtaaattccatctaaagctaaatacaggcgagaga
ccgatagcgaacaagtaccgtgagggaaagatgaaaagaactttggaaagagagttaaac
cgtacgtgaaattgctgaaagggaaacgcttgatgtcagtcgcgtcggccggggatcaac
cttgcttcatcgctgggtgtatttcctggtcgacgggtcagcatcggtttcggtcgccgt
acaagggcgaggggaacgtggcactctccggagtgtgttatagcctttcgtcgtatgcgg
tggtcgggaccgaggaactcagcacggc-ttcgg-tctgtgcttaggatgctggcataat
ggccttaagcgacccgtcttgaaacacggaccaaggagtctaacatgcctgcgagtgttt
gggtggcaaactcgagcgcgcaatgaaagtgaaagtcgagacctctgtcgtggagggcac
cgacgcccggacctgagtctttgacgacggatctgcggtagagcatgtatgttgggaccc
gaaagatggtgaactatgcctgaatagggtgaagccagaggaaactctggtggaggctcg
tagcgattctgacgtgcaaatcgatcgtcgaatttgggtataggggcgaaagact
>taxa45
-------------attttgaatctggcggtctttggccgtccgagttgtaatctagagaa
gcgttttccgcgccggcccgtgtacaagtctcctggaagggagcgtcatagagggtgaga
atcccgtctttgacacggactaccggtgctatgtgatgcgctctcgacgagtcgagttgt
ttgggaatgcagctcaaaacgggtggtaaattccatctaaagctaaatacaggcgagaga
ccgatagcgaacaagtaccgtgagggaaagatgaaaagaactttggaaagagagttaaac
cgtacgtgaaattgctgaaagggaaacgcttgatgtcagtcgcgtcggccggggatcaac
ctcgcttcactgctgggtgtatttcctggtcgacgggtcagcgtcggtttcggtcgccgt
acaagggcgaagggaacgtggcactctccggagtgtgttatagcctttcgtcgcatgcgg
cggtcgggaccgaggaactcggcacggc-ttcgg-tctgtgcttaggacgctggcataat
ggccttaagcgacccgtcttgaaacacggaccaaggagtctaacatgcctgcgagtgttt
gggtggcaaactcgagcgcgaaatgaaagtgaaagtcgagacctctgtcatggagggcat
cgacgcccggacctgagtcttcgacgacggatctgcggtggagcatgcatgttgggaccc
gaaagatggtgaactatgcctgaatagggtgaagccagaggaaactctggtggaggctcg
tagcgattctgacgtgcaaatcgatcgtcgaatttggg-----------------
>taxa47
-------------attttgaatctggcggtctttggccgtccgagttgtaatctagagaa
gtgtcttccgcgctggcccgtgtacaagtctcctggaaaggagcatcatggagggtgaga
atcccgtctctgacatggaccaccagtgctatgtgatgcgctctcgacgagtcgagttgt
ttgggaatgcagctcaaaacgggtggtaaattccatctaaagctaaatatgggcgagaga
ccgatagcgaacaagtaccgtgagggaaagatgaaaagaactttggaaagagagttaaac
cgtacgtgaaattgctgaaagggaaacgcttgacgtcagtcgcgtcggccggggatcaac
cttgcttc-tcgctgggtgtacttcctggtcgacgggtcagcgtcggtttcggtcgccgt
acaagggcgaggggaacgtggcactcttcggagtgtgttatagcccttcgtcgcatgcgg
tggttgggactgaggaactcggcacggc-ttcgg-tctgtgcttaggatgctggcataat
ggccttaagcgacccgtcttgaaacacggaccaaggagtctaacatgcctgcgagtgttt
gggtggcaaactcgggcgcgcaatgaaagtgaaagtcgagacctctgtcgtggagggcat
cgacgcccggacccgagtctttgacaaaggatctgcggtagagcatgcatgttgggaccc
gaaagatggtgaactatgcctgaatagggtgaagccagaggaaactctggtggaggctcg
tagcgattctgacgtgcaaatcgatcgtcgaatttggg-----------------
>taxa48
gggatgagctcaaattttgaatctggcggtctttggccgtccgagttgtaatctagagaa
gcgtcttccgtgctggcccgtgtacaagtctcctggaaaggagcatcatggagggtgaga
atcccgtctctgacatggaccaccagtgctatgtgatgcgctctcgacgagtcgagttgt
ttgggaatgcagctcaaaacgggtggtaaattccatctaaagctaaatatgggcgagaga
ccgatagcgaacaagtaccgtgagggaaagatgaaaagaactttggaaagagagttaaac
cgtacgtgaaattgctgaaagggaaacgcttgacgtcagtcgcgtcggccggggatcaac
cttgcttc-tcgctgggtgtacttcctggtcgacgggtcagcatcgctttcggtcgccgt
acaagggcgaggggaacgtggcactcttcggagtgtgttatagcccttcgtcgcatgcgg
tggtcgggaccgaggaactcggcacggc-ttcgg-tctgtgcttaggatgctggcataat
ggccttaagcgacccgtcttgaaacacggaccaaggagtctaacatgcctgcgagtgttt
gggtggcaaactcgggcgcgcaatgaaagtgaaagtcgagacctctgtcgtggagggcat
cgacgcccggacccgagtctttgacaaaggatctgcggtggagcatgcatgttgggaccc
gaaagatggtgaactatgcctgaatagggtgaagccagaggaaactctggtggaggctcg
tagcgattctgacgtgcaaatcgatcgtcgaatttgggtataggggcgaaagact
>taxa49
gggaaaagctcaaattttgaatctggcggtcttcggccgtccgagttgtaatctagagaa
gcgtcttccgcgctggcccgtgtacaagtctcctggaagggagcgtcatagagggtgaga
atcccgtctttgacacggactaccagggctatgtgatgcgctctcgacgagtcgagttgt
ttgggaatgcagctcaaatcgggtggtaaactccatctaaagctaaatataggcgagaga
ccgatagcgaacaagtaccgtgagggaaagatgaaaagaactttggaaagagagttaaac
agtacgtgaaattgctgaaagggaaacgctcgatgtcagtcgcgtcggccagggatcaac
ctcgcttcatcgctgggtgcactttctggtcgacgggtcagcatcggtttcggtcgtcgt
acaatggcggagggaacgtggcactcttccgagtgtgttatagcctttcgtcgtatgcgg
cggtcgggaccgaggaactcagcaacgactccgggtctgtgcttaggatgctggcataat
ggccttgagcgacccgtcttgaaacacggaccaaggagtctaacatgcatgcgagtgttc
gggtggaaaacccgcacgcgaaatgaaagtgaaagtcgagacctctgtcgtggagggcac
cgacgcccggacccgagtctttgaccaaggatctgcggtagagcatgcatgttgggaccc
gaaagatggtgaactatgcctgaatagggtgaagccagaggaaactctggtggaggctcg
tagcgattctgacgtgcaaatcgatcgtcgaatttgggtataggggcgaaagact
>taxa50
gggaaaagctcaaattttgaatctggcggtcttcggccgtccgagttgtaatctagagaa
gcgtcttccgcgctggcccgtgtacaagtctcctggaagggagcgtcatagagggtgaga
atcccgtctttgacacggactaccagggctatgtgatgcgctctcgacgagtcgagttgt
ttgggaatgcagctcaaatcgggtggtaaactccatctaaagctaaatataggcgagaga
ccgatagcgaacaagtaccgtgagggaaagatgaaaagaactttggaaagagagttaaac
agtacgtgaaattgctgaaagggaaacgctcgatgtcagtcgcgtcggccagggatcaac
ctcgcttcatcgctgggtgcactttctggtcgacgggtcagcatcggtttcggtcgtcgt
acaatggcggagggaacgtggcactcttccgagtgtgttatagcctttcgtcgtatgcgg
cggtcgggaccgaggaactcagcaacgactccgggtctgtgcttaggatgctggcataat
ggccttgagcgacccgtcttgaaacacggaccaaggagtctaacatgcatgcgagtgttc
gggtggaaaacccgcacgcgaaatgaaagtgaaagtcgagacctctgtcgtggagggcac
cgacgcccggacccgagtctttgaccaaggatctgcggtagagcatgcatgttgggaccc
gaaagatggtgaactatgcctgaatagggtgaagccagaggaaactctggtggaggctcg
tagcgattctgacgtgcaaatcgatcgtcgaatttgggtataggggcgaaagact
>taxa51
gggaaaagctcaaattttgaatctggcggtcttcggccgtccgagttgtaatctagagaa
gcgtcttccgcgctggaccgtgtacaagtctcctggaagggagcgtcatagagggtgaga
atcccgtctttgacacggactrccagtgctatgtgatgcgctctcgacgagtcgagttgt
ttgggaatgcagctcaaaatgggtggtaaattccatctaaagctaaatacaggcgagaga
ccgatagcgaacaagtaccgtgagggaaagatgaaaagaactttggaaagagagttaaac
agtacgtgaaattgctgaaagggaaacgcttgatgtcagtcgcgtccgccagggatcaac
cttgctttatagctgggcgcatttcttggtcgacgggtcagcatcagtctcgatcgtcgt
acaatggtcaagggaaagtggcactcta-ggggtgtgttatagccctaggtcgtatgcgt
cggtggggactgaggaactcggcac-gatttctggtctgtgtctaggatgctggcataat
ggccttaagcgacccgtcttgaaacacggaccaaggagtctaacatgcctgcgagtgttt
gggtggaaaactcgagcgcgcaatgaaagtgaaagtcgagatctctgtcatggagagcat
cgacgcccggacccgagtctttgacaaaggatctgcggtagagcatgcatgttgggaccc
gaaagatggtgaactatgcctgaatagggtgaagccagaggaaactctggtggaggctcg
tagcgattctgacgtgcaaatcgatcgtcgaatttgggtataggggcgaaagact
>taxa52
gggaaaagctcaaattttgaatctgacggtctttggccgtccgagttgtaatctagagaa
gtgtcttccgcgctggcccgtgtacaagtctcctggaagggagcgtcatagagggtgaga
atcccgtctttgacacggactaccagtgctatgtgatgcgctctcgacgagtcgagttgt
ttgggaatgcagctcaaatcgggtggtaaactccatctaaagctaaatacaggcgagaga
ccgatagcgaacaagtaccgtgagggaaagatgaaaagaactttggaaagagagttaaac
agtacgtgaaattgctgaaagggaaacgctcgatgtcagtcgcgtcggccagggatcaac
ctcgctttgttgctgggtgcactttctggtcgacgggtcagcatcggtttcggtcgtcgt
acaatggcggagggaacgtggcactcttccgagtgtgttatagcctttcgtcgcatgcgg
cggtcgggaccgaggaactcagcaacgactccgggtctgtgcttaggatgctggcataat
ggccttgagcgacccgtcttgaaacacggaccaaggagtctaacatgcgtgcgagtgttc
gggtggaaaacccgtgcgcgaaatgaaagtgaaagttgagacctctgtcgtggagggcac
cgacgcccggacccgagtctttgaccaaggatccgcggtagagcatgtatgttgggaccc
gaaagatggtgaactatgcctgaatagggtgaagccagaggaaactctggtggaggctcg
tagcgattctgacgtgcaaatcgatcgtcgaatttgggtataggggcgaaagact
>taxa53
gggaaaagctcaaattttgaatctggcggtctttggccgtccgagttgtaatctagagaa
gcgtcttccgcgctggcccgtgtacaagtctcctggaagggagcgtcatagagggtgaga
atcccgtctttgacacggactaccagtgctatgtgatgcgctctcgacgagtcgagttgt
ttgggaatgcagctcaaattgggtggtaaactccatctaaagctaaatataggcgagaga
ccgatagcgaacaagtaccgtgagggaaagatgaaaagaactttggaaagagagttaaac
agtacgtgaaattgctgaaagggaaacgctcgatgtcagtcgcgtcggtcggggatcaac
cttgcttcatcgctgggcgtacttcccggtcgacgggtcagcatcagtttcggtcgtcgt
acaatggcggagggaacgtggcactcttccgagtgtgttatagccctcggtcgtatgcgg
cggtcgggactgaggaactcagcaacgacttcgggtctgtgcttaggatgctggcataat
ggccttgagcgacccgtcttgaaacacggaccaaggagtctaacatgcatgcgagtgttc
gggtggtaaacccgtgcgcgaaacgaaagtgaaagtcgagacctctgtcgtggagggcac
cgacgcccggacctgagtctttgacgacggatctgcggtagagcatgcatgttgggaccc
gaaagatggtgaactatgcctgaatagggtgaagccagaggaaactctggtggaggctcg
tagcgattctgacgtgcaaatcgatcgtcgaatttgggtataggggcgaaagact
>taxa54
gggaaaagctcaaattttgaatctggcggtctttggccgtccgagttgtaatctagagaa
gcgtcttccgcgctggcccgtgtacaagtctcctggaagggagcgtcatagagggtgaga
atcccgtctttgacacggactaccagtgctatgtgatgcgctctcgacgagtcgagttgt
ttgggaatgcagctcaaattgggtggtaaactccatctaaagctaaatataggcgagaga
ccgatagcgaacaagtaccgtgagggaaagatgaaaagaactttggaaagagagttaaac
agtacgtgaaattgctgaaagggaaacgctcgatgtcagtcgcgtcggtcggggatcaac
cttgcttcatcgctgggcgtacttcccggtcgacgggtcagcatcagtttcggtcgtcgt
acaatggcggagggaacgtggcactcttccgagtgtgttatagccctcggtcgtatgcgg
cggtcgggactgaggaactcagcaacgacttcgggtctgtgcttaggatgctggcataat
ggccttgagcgacccgtcttgaaacacggaccaaggagtctaacatgcatgcgagtgttc
gggtggtaaacccgtgcgcgaaacgaaagtgaaagtcgagacctctgtcgtggagggcac
cgacgcccggacctgagtctttgacgacggatctgcggtagagcatgcatgttgggaccc
gaaagatggtgaactatgcctgaatagggtgaagccagaggaaactctggtggaggctcg
tagcgattctgacgtgcaaatcgatcgtcgaatttgggtataggggcgaaagact
>taxa55
gggaaaagctcaaattttgaatctggcggtccttggccgtccgaattgtaatctagagaa
gcgtcgtccgcgctggcccgtgtacaagtctcctggaagggagcgtcttagagggtgaca
atcccgtctatgacacggactaccagggctatgtgatgcgctctcgacgagtcgagttgt
ttgggaatgcagctcaaatagggtggtaaactccatctaaagctaaatactggcgagaga
ccgatagcgaacaagtaccgtgagggaaagacgaaaaggactctggaaagagagttaaat
agtacgtgaaattgctgaaagggaaacgtttgatgtcagtcgcgtcggccggggatcagc
cttgcttcactgcggggcgtactttccggtcgtcgggtcagcaccagtttcgctcatcgt
acaagggcgagaggaatgtaccaccc-tc-gggtgcgttatagcctctcgtcggatgcgg
tggccgggactgaggaactcagcacagcg-------atgtgcatgggatgctggcataat
ggcattcaacgacccgtcttgaaacacggaccaaggagtctaacatgcttgcgagtgttt
gggtgccaaacccgtgcgcgtaacgaaagtgtcagtcgagagctccgtccaggagcgcac
cgacgcccagatagccatccacggatgtgartctgcggtagagcatgcatgttgggaccc
gaaagatggtgaactatgcctgaatagggtgaagccagaggaaact--------------
-------------------------------------------------------
>taxa56
gggaaaagctcaaattttgaatctggcggtccttggccgtccgaattgtaatctagagaa
gcgtcgtccgcgctggcccgtgtacaagtctcctggaagggagcgtcttagagggtgaca
atcccgtctatgacacggactaccagggctatgtgatgcgctctcgacgagtcgagttgt
ttgggaatgcagctcaaatagggtggtaaactccatctaaagctaaatactggcgagaga
ccgatagcgaacaagtaccgtgagggaaagacgaaaaggactctggaaagagagttaaat
agtacgtgaaattgctgaaagggaaacgtttgatgtcagtcgcgtcggccggggatcagc
cttgcttcactgtggggcgtactttccggtcgtcgggtcagcaccagtttcgctcatcgt
acaagggcgagaggaatgtaccaccc-tc-gggtgcgttatagcctcttgtcggatgcgg
tggccgggactgaggaactcagcacagcg-------atgtgcatgggatgctggcataat
ggcattcaacgacccgtcttgaaacacggaccaaggagtctaacatgcttgcgagtgttt
gggtgccaaacccgtgcacgtaacgaaagtgtcagtcgagagctccgtccaggagcgcac
cgacgcccagatagccatccacggatgtgaatctgcggtagagcatgcatgttgggaccc
gaaagatggtgaactatgcctgaatagggtgaagccagaggaaactctggtggaggctcg
tagcgattctgacgtgcaaatcgatcgtcgaatttgggtataggggcgaaagact
>taxa57
gggaagagctcaaatttcgaatctggcggtccttggccgtccgaattgtaatctagagaa
gcgtcgtccgcgctggcccgtgtacaagtctcctggaagggagcgtcttagagggtgaca
atcccgtctatgacacggaccaccagggctatgtgatgcgctctcgacgagtcgagttgt
ttgggaatgcagctcaaatagggtggtaaactccatctaaagctaaatactggcgagaga
ccgatagcgaacaagtaccgtgagggaaagacgaaaaggactctggaaagagagttaaat
agtacgtgaaattgctgaaagggaaacgtttgatgtcagtcgcgtcggccggggatcagc
cttgcttcactgtggggcgtactttccggtcgtcgggtcagcaccagtttcgttcgccgt
acaagggcgagaggaatgtaccaccc-tc-gggtgcgttatagcctttcgtcggatgcgg
tggccgggactgaggaactcagcacagcg-------atgtgcatgggatgctggcataat
ggcattcaacgacccgtcttgaaacacggaccaaggagtctaacatgcttgcgagtgttt
gggtggcaaacccgtgcgcgcaacgaaagtgtcagtcgagagctccgtccgggagcgcaa
cgacgcccagatagccatccacggatgtgaatctgcggtagagcatgcatgttgggaccc
gaaagatggtgaactatgcctgaatagggtgaagccagaggaaactctggtggaggctcg
tagcgattctgacgtgcaaat----------------------------------
>taxa58
gggaagagctcaaatttcgaatctgacggtccttggccgtccgaattgtaatctagagaa
gcgtcgtccgcgctggcccgtgtacaagtctcctggaagggagcgtcttagagggtgaca
atcccgtctatgacacggaccaccagggctatgtgatgcgctctcgacgagtcgagttgt
ttgggaatgcagctcaaatagggtggtaaactccatctaaagctaaatactggcgagaga
ccgatagcgaacaagtaccgtgagggaaagacgaaaaggactctggaaagagagttaaat
agtacgtgaaattgctgaaagggaaacgtttgatgtcagtcgcgtcggccggggatcagc
cttgcttcactgtggggcgtactttccggtcgtcgggtcagcaccagtttcgttcgccgt
acaagggcgagaggaatgtaccaccc-tc-gggtgcgttatagcctttcgtcggatgcgg
tggccgggactgaggaactcagcacagcg-------atgtgcatgggatgctggcataat
ggcattcaacgacccgtcttgaaacacggaccaaggagtctaacatgcttgcgagtgttt
gggtggcaaacccgtgcgcgcaacgaaagtgtcagtcgagagctccgtccgggagcgcaa
cgacgcccagatagccatccacggatgtgaatctgcggtagagcatgcatgttgggaccc
gaaagatggtgaactatgcctgaatagggtgaagccagaggaaactctggtggaggctcg
tagcgattctgacgtgcaaatcgatcgtcgaatttgggtataggggcgaaagact
>taxa59
gggaaaagctcaaattttgaatctggcggtctttggccgtccgaattgtaatctagagaa
gcgtcgtccgcactggcccgtgtacaagtctcctggaagggagcatcttagagggtgaca
atcccgtctatgacacggaccaccagggctatgtgatgtgctctcgacgagtcgagttgt
ttgggaatgcagctcaaatagggtggtaaactccatctaaagctaaatactggcgagaga
ccgatagcgaacaagtaccgtgagggaaagacgaaaaggactctggaaagagagttaaac
agtacgtgaaattgctgaaagggaaacgtttgatgtcagtcacgtcggccggggatcagc
cttgcttcactgtggggcgtactttccggtcgtcgggtcagcaccagtttcgctcgccgt
acaagggcgaaaggaatgtaccaccc-tc-gggtgcgttatagcctttcgtcgcatgcgg
tggccaggactgaggaactcagcacagcg-------atgtgcatgggatgctggcataat
ggcattcaacgacccgtcttgaaacacggaccaaggagtctaacatgcttgcaagtgttt
gggtggcaaacccatgtgcgtaacgaaagtgtcagtcgagagctccgtccgggagcgcac
cgacgcccagatagccgtccatggacgtgaatctgcggtagagcatgcatgttgggaccc
gaaagatggtgaactatgcctgaatagggtgaagccagaggaaactctggtggaggctcg
tagcgattctgacgtgcaaatcgatcgtcgaa-----------------------
>taxa60
gggaaaag-tcaaattttg-atctggcgg-atgtgg-cgtccgaattgtaatctagagaa
gcgtcgtccgcgctggcccgtgtacaagtctcctggaagggagcgtcttagagggtgaca
atcccgtctatgacacggaccaccagggctatgtgatgcgctctcgacgagtcgagttgt
ttgggaatgcagctcaaatagggtggtaaactccatctaaagctaaatactggcgagaga
ccgatagcgaacaagtaccgtgagggaaagatgaaaaggactctggaaagagagttaaat
agtacgtgaaattgctgaaagggaaacgtttgatgtcagtcgcgtcggccggggatcagc
cttgcttcactgcggggcgtactttccggtcgtcgggtcagcaccagtttcgctcgccat
acaagggcgaaaggaatgtaccaccc-tc-gggtgcgttatagccttttgtcggatgtgg
tggccgggactgaggaactcagcacagcg-------atgtgcatgggatgctggcataat
ggcattcaacgacccgtcttgaaacacggaccaaggagtctaacatgcttgcgagtgttc
gggtggcaaacccgtgcgcgcaacgaaagtgtcagtcgagagctccgtccaggagcgcac
cgacgcccagatagccatccacggatgtgaatctgcggtagagcatgcatgttaggaccc
gaaagatggtgaactatgcctgaatagggtgaagccagaggaaactctggtggaggctcg
tagcgattctgacgtgcaaatcgatcgtcgaatttgggtataggggcgaaagact
>taxa61
gggaaaagctcaaattttgaatctggcggtccttggccgtccgaattgtaatctagagaa
gcgtcgtccgcgctggcccgtgtacaagtctcctggaagggagcgtcttagagggtgaca
atcccgtctatgacacggaccaccagggctatgtgatgcgctctcgacgagtcgagttgt
ttgggaatgcagctcaaatagggtggtaaactccatctaaagctaaatactggcgagaga
ccgatagcgaacaagtaccgtgagggaaagacgaaaaggactctggaaagagagttaaat
agtacgtgaaattgctgaaagggaaacgtttgatgtcagtcgcgtcggccggggatcagc
cttgcttcactgcggggcgtactttccggtcgtcgggtcagcaccagtttcgctcgccat
acaagggcgaaaggaatgtaccaccc-tc-gggtgcgttatagccttttgtcggatgtgg
tggcygggactgaggaactcagcacagcg-------atgtgcatgggatgctggcataat
ggcattcaacgacccgtcttgaaacacggaccaaggagtctaacatgcttgcgagtgttc
gggtggcaaacccgtgcgcgcaacgaaagtgtcagtcgagagctccgtccaggagcgcac
cgacgcccagatagccatccacggatgtgaatctgcggtagagcatgcatgttgggaccc
gaaagatggtgaactatgcctgaatagggtgaagccagaggaaactctggtggaggctcg
tagcgattctgacgtgcaaatcgatcgtcgaatttgggtataggggcgaaagact
>taxa62
gggaaaagctcaaattttgaatctggcggtccttggccgtccgaattgtaatctagagaa
gcgtcgtccgcgctggcccgtgtacaagtctcctggaagggagcgtcttagagggtgaca
atcccgtctatgacacggaccaccagggctatgtgatgcgctctcgacgagtcgagttgt
ttgggaatgcagctcaaatagggtggtaaactccatctaaagctaaatactggcgagaga
ccgatagcgaacaagtaccgtgagggaaagacgaaaaggactctggaaagagagttaaat
agtacgtgaaattgctgaaagggaaacgtttgatgtcagtcgcgtcggccggggatcagc
cttgcttcactgcggggcgtactttccggtcgtcgggtcagcaccagtttcgctcgccgt
acaagggcgaaaggaatgtaccaccc-tc-gggtgcgttatagcctttygtcggatgcgg
tggccgggactgaggaactcagcacagcg-------atgtgcatgggatgctggcataat
ggcattcaacgacccgtcttgaaacacggaccaaggagtctaacatgcttgcgagtgttc
gggtggcaaacccgtgcgcgcaacgaaagtgtcagtcgagagctccgtccgggagcgcac
cgacgcccagatagccatccacggatgtgaatctgcggtagagcatgcatgttgggaccc
gaaagatggtgaactatgcctgaatagggtgaagccagaggaaactctggtggaggctcg
tagcgattctgacgtgcaaatcgatcgtcgaatttgggtataggggcgaaagact
>taxa63
gggaaaagctcaaattttgaatctggcggtccttggccgtccgaattgtaatctagagaa
gtgtcgtccgcgctggcccgtgtacaagtctcctggaagggagcgtcttagagggtgaca
atcccgtctatgacacggactaccagggctatgtgatgcgctctcaacgagtcgagttgt
ttgggaatgcagctcaaatagggtggtaaactccatctaaagctaaatattggcgagaga
ccgatagcgaacaagtaccgtgagggaaagacgaaaaggactctggaaagagagttaaac
agtacgtgaaattgttgaaagggaaacgtttgatgtcagtcgcgtcggccggggatcagc
cttgcttcactgcggggcgtacttttcggtcgtcgggtcagcaccagtttcacccatcgt
acaagggcgagaggaatgtaccaccc-tctgggtgcgttatagcctctcgtcgcatgcgg
tggtcgggactgaggaactcagcacggc-ttcatg-tcgtgcatgggatgctggcataat
ggcattcaacgacccgtcttgaaacacggaccaaggagtctaacatgcttgcgagtgttc
gggtgccaaacccgtccgcgtaacgaaagtgtcagtcgagacctccatccaggagcgcac
cgacgcccagatagccgtcctcggacgcgaatctgcggtagagcatgtatgttgggaccc
gaaagatggtgaactatgcctgaatagggtgaagccagaggaaactctggtggaggctcg
tagcgattctgacgtgcaaatcgatcgtcgaatttgggtataggggcgaaagact
>taxa64
gggaaaagctcaaattttgaatctggcggtccttggccgtccgaattgtaatctagagaa
gcgtcgtccgcgctggcccgtgtacaagtctcctggaagggagcgtcttagagggtgaca
atcccgtctatgacacggacaaccagggctatgtgatgcgctctcgacgagtcgagttgt
ttgggaatgcagctcaaatagggtggtaaactccatctaaagctaaatactggcgagaga
ccgatagcgaacaagtaccgtgagggaaagacgaaaaggactctggaaagagagttaaac
agtacgtgaaattgctgaaagggaaacgttggatgtcagtcgcgtcggccggggatcagc
cttgcttcactgtggggcgtacttttcggtcgtcgggtcagcaccagtttcgttcgccgt
acaagggcgagaggaatgtaccaccc-tc-gggtgcgttatagcctttcgtcggatgcgg
tggccgggactgaggaactcagcacgttcttcag-ttcgtgcatgggatgctggcataat
ggcattcaacgacccgtcttgaaacacggaccaaggagtctaacatgcttgcgagtgttt
gggtgccaaacccgtgcgcgtaacgaaagtgtcagtcgaaagctccgtccaggagcgcac
cgacgcccagatagccatccacggatgcgaatctgcggtagagcatgcatgttgggaccc
gaaagatggtgaactatgcctgaatagggtgaagccagaggaaactctggtggaggctcg
tagcgattctgacgtgcaaatcgatcgtcgaatttgggtataggggcgaaagact
>taxa65
gggaagagctcaaatttcaaatctggcggttcttaaccgtccgagttgtaatctagagaa
gcgttttccgtgctggcccgtgtacaagtctcctggaagggagcgtcatagagggtgaga
atcccgtctctgacatggaccaccagtgctttgtgatgcgctctcgacgagtcgagttgt
ttgggaatgcagctcaaaatgggtggtaaattccatctaaagct-aatatgggcgagaga
ccgatagcgaacaagtaccgtgagggaaagatgaaaaggactttgaaaagagagttaaac
agtacgtgaaatcgctgaaagggaaacgctcgaggtcagtcgcatcgaccggggatcaac
cttgctttgctgctgggtgtacttcctggtcgatgggtcagcatcagtttcggtcgccgt
acaagggcaaggggaacgtggcatcc-tcggggtgtgttatagcctttcgtcggatgcgg
cggtcgggactgaggaactcggcacggccctcaggcttgtgcttgggatgctggcataat
ggcctcgagcgacccgtcttgaaacacggaccaaggagtctaacatgcctgcgagtgttc
gggtggcaaactcgagcgcgcaacg-aagtgaaggtcgagacctccgtcgtggagggcat
cgacgcccggaccagagtctttgacgacggatctgcggtggagcatgcatgttgggaccc
gaaagatggtgaactatgcctgaatagggcgaagccagaggaaactctggtggaggctcg
tagcgattctgacgtgcaaatcgatcgtcgaatttgggtataggggcgaaagact
>taxa66
gggaagagctcaaatttcaaatctggcggttcttaaccgtccgagttgtaatctagagaa
gcgttttccgtgctggcccgtgtacaagtctcctggaagggagcgtcatagagggtgaga
atcccgtctctgacatggaccaccagtgctttgtgatgcgctctcgacgagtcgagttgt
ttgggaatgcagctcaaaatgggtggtaaattccatctaaagct-aatatgggcgagaga
ccgatagcgaacaagtaccgtgagggaaagatgaaaaggactttgaaaagagagttaaac
agtacgtgaaatcgctgaaagggaaacgctcgaggtcagtcgcatcgaccggggatcaac
cttgctttgctgctgggtgtacttcctggtcgatgggtcagcatcagtttcggtcgccgt
acaagggcaaggggaacgtggcatcc-tcggggtgtgttatagcctttcgtcggatgcgg
cggtcgggactgaggaactcggcacggccctcaggcttgtgcttgggatgctggcataat
ggcctcgagcgacccgtcttgaaacacggaccaaggagtctaacatgcctgcgagtgttc
gggtggcaaactcgagcgcgcaacg-aagtgaaggtcgagacctccgtcgtggagggcat
cgacgcccggaccagagtctttgacgacggatctgcggtggagcatgcatgttgggaccc
gaaagatggtgaactatgcctgaatagggcgaagccagaggaaactctggtggaggctcg
tagcgattctgacgtgcaaatcgatcgtcgaatttgggtataggggcgaaagact
>taxa67
gggaagagctcaaatttcgaatctggcggttcctaaccgtccgagttgtaatctaaagaa
gcgttttccgcgctggcccgtgtacaagtctcctggaagggagcgtcataaagggtgaga
atcccgtctctgacatggaccaccagcgctttgtgatgcgctctcgacgagtcgagttgt
ttgggaatgcagctcaaaacgggtggtaaattccatctaaagctaaatacgggcgagaga
ccgatagcgaacaagtaccgtgagggaaagatgaaaaggactttgaaaagagagttaaac
agtacgtgaaatcgctgaaagggaaacgctcgacgtcagtcgcgtcgaccggggatcaac
cttgctttgctgctgggtgtacttcctggtcgacgggtcagcatcagtcttggtcgccgt
acaagggcgaggggaacgtggcacccctcgaggtgtgttatagcctttcgtcggatgcgg
cggtcggaactgaagaactcggcatggccttcgg-cttgtgcttgggatgctggcataat
ggcgttgagcgacccgtcttgaaacacggaccaaggagtctaacatgcctgcgagtgttt
gggtggcaaacccgagcgcgcaacgaaagtgaaggtcgagacctccgtcgtggagggcat
cgacgcccggaccagagtctttgacgacggatctgcggtagagcatgcatgttgggaccc
gaaagatggtgaactatgcctgaatagggcgaagccagaggaaactctggtggaggctcg
tagcgattctgacgtgcaaatcgatcgtcgaatttgggtataggggcgaaagact
>taxa68
gggaagagctcaaatttcgaatctggcggttcctaaccgtccgagttgtaatctagagaa
gcgttttccgcgctggcccgtgtacaagtctcctggaagggagcgtcatagagggtgaga
atcccgtctctgacatggaccaccagcgctttgtgatgygctctcgacgagtcgagttgt
ttgggaatgcagctcaaaacgggtggtaaattccatctaaagctaaatacgggcgagaga
ccgatagcgaacaagtaccgtgagggaaagatgaaaaggactttgaaaagagagttaaac
agtacgtgaaatcgctgaaagggaaacgctcgacgtcagtcgcgtcgaccggggatcaac
cttgctttgctgctgggtgtacttcctggtcgacgggtcagcatcagtcttggtcgccgt
acaagggcgaggggaacgtggcacccctcgaggtgtgttatagcctttcgtcggatgcgg
cggtcggaactgaggaactcggcatggccttcgg-cttgtgcttgggatgctggcataat
ggcgttgagcgacccgtcttgaaacacggaccaaggagtctaacatgcctgcgagtgttt
gggtggcaaacccgagcgcgcaacgaaagtgaaggtcgagacctccgtcgtggagggcat
cgacgcccggaccagagtctttgacgacggatctgcggtagagcatgcatgttgggaccc
gaaagatggtgaactatgcctgaatagggcgaagccagaggaaactctggtggaggctcg
tagcgattctgacgtgcaaatcgatcgtcgaatttgggtataggggcgaaagact
>taxa69
gggaagagctcaaatttcgaatctggcggttcctaaccgtccgagttgtaatctagagaa
gcgttttccgcgctggcccgtgtacaagtctcctggaagggagcgtcatagagggtgaga
atcccgtctctgacatggaccaccagcgctttgtgatgcgctctcgacgagtcgagttgt
ttgggaatgcagctcaaaacgggtggtaaattccatctaaagctaaatacgggcgagaga
ccgatagcgaacaagtaccgtgagggaaagatgaaaaggactttgaaaagagagttaaac
agtacgtgaaatcgctgaaagggaaacgctcgacgtcagtcgcgtcgaccggggatcaac
cttgctttgctgctgggtgtacttcctggtcgacgggtcagcatcagtcttggtcgccgt
acaagggcgaggggaacgtggcacccctcgaggtgtgttatagcctttcgtcggatgcgg
cggtcggaactgaggaactcggcatggccttcgg-cttgtgcttgggatgctggcataat
ggcgttgagcgacccgtcttgaaacacggaccaaggagtctaacatgcctgcgagtgttt
gggtggcaaacccgagcgcgcaacgaaagtgaaggtcgagacctccgtcgtggagggcat
cgacgcccggaccagagtctttgacgacggatctgcggtagagcatgcatgttgggaccc
gaaagatggtgaactatgcctgaatagggcgaagccagaggaaactctggtggaggctcg
tagcgattctgacgtgcaaatcgatcgtcgaatttgggtataggggcgaaaga--
>taxa70
gggaaaagctcaaattttgaatctggcggtccttggccgtccgaattgtaatctagagaa
gcgtcttccgcgctggaccgtgtacaagtctcctggaagggagcgtcatagagggtgaga
atcccgtctttgacacggacaaccagggctatgtgatgcgctctcgacgagtcgagttgt
ttgggaatgcagctcaaaacgggtggtaaattccatctaaagctaaata----ccaggga
ccgatagcgaacaagtaccgtgagggaaagatgaaaagaactttgaaaagagagttaaac
agtacgtgaaattgctgaaagggaaacgcttgatgtcagtcgcgtc---cggggatcaac
cttgcttcaccgttcggcgtacttcccggtcgatgggtcagcatcagtgtcgcttcgtct
acaagggcctggggaacggggcactcttcggggtgtgttata-cccttcgtcgtatgggg
gggtccgcactgaggaactcagcaccccc-tcggtctcgtgcatgggatgctggcataat
ggccttaagcgacccgtcttgaaacacggaccaaggagtctaacatgcctgcgagtgttc
gggtgctaaacccgtgcgcgcaacgaaagtgaacgtcgagatctctgtcgtggagtgcac
cgacgcccagaccctcctttccgacgaaggttctgcggtagagcatgcatgttaggaccc
gaaagatggtgaactatgcctgaatagggtgaagccagaggaaactctggtggaggctcg
tagcgattctgacgtgcaaatcgatcgtcgaatttgggtataggggcgaaagact
>taxa71
gggaaaagctcaaattttgaatctggcggtccttggccgtccgaattgtaatctagagaa
gcgtcttccgcgctggaccgtgtacaagtctcctggaagggagcgtcatagagggtgaga
atcccgtctttgacacggacaaccagggctatgtgatgcgctctcgacgagtcgagttgt
ttgggaatgcagctcaaaacgggtggtaaattccatctaaagctaaatacaggcgagaga
ccgatagcgaacaagtaccgtgagggaaagatgaaaaggactttgaaaagagagttaaac
agtacgtgaaattgctgaaagggaaacgcttgatgtcagtcgcgtcgcccggggatcaac
cttgcttcaccgctcggcgtacttcccggtcgatgggtcagcatcagtgtcgctcgtcat
acaatggcgtagggaacgtggcactcttctgggtgtgttatagcccttcgtcgtatctgg
cggtcggcactgaggaactcagcaccccc-tcggtctcgtgcatgggatgctggcataat
ggccttaagcgacccgtcttgaaacacggaccaaggagtctaacatgcctgcgagtgttc
gggtgctaaacccgtgcgcgcaacgaaagtgaacgtcgagatctctgtcgtggagtgcac
cgacgcccagaccctcctttccgacgaaggttctgcggtagagcatgcatgttaggaccc
gaaagatggtgaactatgcctgaatagggtgaagccagaggaaactctggtggaggctcg
tagcgattctgacgtgcaaatcgatcgt-gaattcgggtata-gggcgagaga--
>taxa72
gggaaaagctcaaattttgaatctggcggtccttggccgtccgaattgtaatctagagaa
gcgtcttccgcgctggaccgtgtacaagtctcctggaagggagcgtcatagagggtgaga
atcccgtctttgacacggaccgccagggctatgtgatgcgctctcgacgagtcgagttgt
ttgggaatgcagctcaaaacgggtggtaaattccatctaaagctaaatacaggcgagaga
ccgatagcgaacaagtaccgtgagggaaagatgaaaaggactttgaaaagagagttaaac
agtacgtgaaattgctgaaagggaaacgcttgatgtcagtcgcgtcgcctggggatcaac
cttgcttcactgctcggcgtacttcccggtcgatgggtcagcatcagtgtcgctcgtcat
acaatggcgtagggaacgtggcactcttctgggtgtgttatagcccttcgtcatatctgg
cggtcggcactgaggaactcagcaccccc-tcggtctcgtgcatgggatgctggcataat
ggccttaagcgacccgtcttgaaacacggaccaaggagtctaacatgcctgcgagtgttc
gggtgcaaaacccgtccgcgcaacgaaagtgaacgtcgagatctctgtcgtggagtgcac
cgacgcccagaccctccttttcgacgaaggttctgcggtagagcatgcatgttaggaccc
gaaagatggtgaactatgcctgaatagggtgaagccagaggaaactctggtggaggctcg
tagcgattctgacgtgcaaatcgatcgtcgaatttgggtataggggcgagagact
>taxa73
------------------------------------------------------------
-----------------ccgtgtacaagtctcctggaagggagcgtcatagagggtgaga
atcccgtctttgacacggactaccagggctatgtgatgcgctctcgacgagtcgagttgt
ttgggaatgcagctcaaaacgggtggtaaattccatctaaagctaaatacaggcgagaga
ccgatagcgaacaagtaccgtgagggaaagatgaaaagaactttggaaagagagttaaac
agtacgtgaaattgctgaaagggaaacgcttgatgtcagtcacgtcgctcggggatcaac
cttgcttc-tcgctcggtgtacttcccgctcgatgggtcagcatcagtttcgctcgccgt
acaagggcaaagggaacgtggcactcttcggggtgtgttatagcctttcgtcgcatgcgc
cggtcgggactgaggaactcagcacggct-tccg--ttgtgctcaggatgctggcataat
ggccttaagcgacccgtcttgaaacacggaccaaggagtccaacatgcctgcgagtgttc
gggtgtcaaacccgagtgcgtaatgaaagtgaacgtcgagacctctgtcatggagggcac
cgacgcccggacctgagtcttcgacgacggatctgcggtagagcatgcatgttgggaccc
gaaagatggtgaactatgcctgaatagggtgaagccagaggaaactctggtggaggctcg
tagcgattctgacgtgcaaatcga-------------------------------
>taxa74
-------------------------------cctggtcgtccgagttgtaatctagagaa
gcgtcttccgcgctggcccgtgtacaagtctcctggaagggagcgtcatagagggtgaga
atcccgtctttgacacggactaccagggctatgtgatgcgctctcgacgagtcgagttgt
ttgggaatgcagctcaaaacgggtggtaaattccatctaaagctaaatacaggcgagaga
ccgatagcgaacaagtaccgtgagggaaagatgaaaagaactttggaaagagagttaaac
agtacgtgaaattgctgaaagggaaacgcttgatgtccgtcacgtcgctcggggatcaac
cttgcttc-tcgctcggtgtacttcccgctcgacgggtcagcatcagtttcgctcgccgt
acaagggcgaagggaacgtggcactcttcggggtgtgttatagcctttcgtcgcatgcgc
cggtcgggactgaggaactcagcacggct-tccg--ttgtgctcaggatgctggcataat
-gccttaagcgacccgtcttgaaacacggaccaaggagtccaacatg-ctgcgagtgttc
gggtgtcaaacccgagtgcgtaatgaaagtgaacgtcgagacctctgtcatggagggcac
cgacgcccggacctgagtcttcgacgacggatctgcggtagagcatgcatgttgggaccc
gaaagatggtgaactatgcctgaatagggtgaagccagaggaaactctggtggaggctcg
tagcgattctgacgtgcaaatcgatcgtcgaatttgggtataggggcgaaagact
>taxa75
gggaagagctcaaattttgaatctggcggtgtttggccgtccgagttgtaatctagagaa
gcgtcttccgcgctggaccgtgtacaagtctcctggaagggagcgtcatggagggtgaga
atcccgtctctgacacggactaccagtgctatgtgatgcgctctcgacgagtcgagttgt
ttgggaatgcagctcaaaatgggtggtaaattccatctaaagctaaatacaggcgagaga
ccgatagcgaacaagtaccgtgagggaaagatgaaaagaactttggaaagagagttaaac
agtacgtgaaattgctgaaagggaaacgcttgatgtcagtcgcgtcggccggggatcaac
cttgcttgattgctgggtgtacttcctggcggacgggtcagcatcagtttcgatcggcgt
agaaagactaggggaacgtggcactcctcggagtgtgttatagccctcggtcatatgcgg
tggtcaggactgaggaactcggcacgaccttcaggcttgtgtctaggatgctggcataat
ggccttaagcgacccgtcttgaaacacggaccaaggagtctaacatgcctgcaagtgttt
gggtggaaaacccgagcgcgcaatgaaagtgaaagttgagacctctgtcgtggagggcat
cgacgcccggacccgagtctttgacgaaggatctgcggtagagcatgcatgttgggaccc
gaaagatggtgaactatgcctgaatagggtgaagccagaggaaactctggtggaggctcg
tagcgattctgacgtgcaaatcgatcgtcgaatttgggtataggggcgaaagact
>taxa76
gggaagagctcaaattttgaatctggcggtgtttggccgtccgagttgtaatctagagaa
gcgtcttccgcgctggaccgtgtacaagtctcctggaagggagcgtcatggagggtgaga
atcccgtctctgacacggactaccagtgctatgtgatgcgctctcgacgagtcgagttgt
ttgggaatgcagctcaaaatgggtggtaaattccatctaaagctaaatacaggcgagaga
ccgatagcgaacaagtaccgtgagggaaagatgaaaagaactttggaaagagagttaaac
agtacgtgaaattgctgaaagggaaacgcttgatgtcagtcgcgtcggccggggatcaac
cttgcttgattgctgggtgtacttcctggcggacgggtcagcatcagtttcgatcggcgt
agaaagactaggggaacgtggcactcctcggagtgtgttatagccctcggtcatatgcgg
tggtcaggactgaggaactcggcacgaccttcaggcttgtgtctaggatgctggcataat
ggccttaagcgacccgtcttgaaacacggaccaaggagtctaacatgcctgcaagtgttt
gggtggaaaacccgagcgcgcaatgaaagtgaaagttgagacctctgtcgtggagggcat
cgacgcccggacccgagtctttgacgaaggatctgcggtagagcatgcatgttgggaccc
gaaagatggtgaactatgcctgaatagggtgaagccagaggaaactctggtggaggctcg
tagcgattctgacgtgcaaatcgatcgtcgaatttgggtataggggcgaaagact
>taxa77
gggaagagctcaaattttgaatctggcggcgtttggccgtccgagttgtaatctagagaa
gcgtcttccgcgctggaccgtgtacaagtctcctggaagggagcgtcatagagggtgaga
atcccgtctctgacacggactaccagtgctatgtgatgcgctctcgacgagtcgagttgt
ttgggaatgcagctcaaaatgggtggtaaattccatctaaagctaaatacaggcgagaga
ccgatagcgaacaagtaccgtgagggaaagatgaaaagaactttggaaagagagttaaac
agtacgtgaaattgctgaaagggaaacgcttgatgtcagtcgcgtcggccggggatcaac
cttgcttgattgctgggtgtacttcctggtggacgggtcagcatcagtttcgatcggcgt
agaaagactaggggaacgtggcactcctcggagtgtgttatagcccttggtcatatgcgg
tggtcgggactgaggaactcggcacgaccttcgggcttgtgtctaggatgctggcataat
ggccttaagcgacccgtcttgaaacacggaccaaggagtctaacatgcctgcaagtgttt
gggtggaaaactcgagcgcgcaatgaaagtgaaagttgagacctctgtcgtggagggcat
cgacgcccggacccgagtctttgacgaaggatctgcggtagagcatgcatgttgggaccc
gaaagatggtgaactatgcctgaatagggtgaagccagaggaaactctggtggaggctcg
tagcgattctgacgtgcaaatcgatcgtcgaatttgggtataggggcgaaagact
>taxa78
gggaagagctcaaattttgaatctggcggcgtttggccgtccgagttgtaatctagagaa
gcgtcttccgcgctggaccgtgtacaagtctcctggaagggagcgtcatagagggtgaga
atcccgtctctgacacggactaccagtgctatgtgatgcgctctcgacgagtcgagttgt
ttgggaatgcagctcaaaatgggtggtaaattccatctaaagctaaatacaggcgagaga
ccgatagcgaacaagtaccgtgagggaaagatgaaaagaactttggaaagagagttaaac
agtacgtgaaattgctgaaagggaaacgcttgatgtcagtcgcgtcggccggggatcaac
cttgcttgattgctgggtgtacttcctggtggacgggtcagcatcagtttcgatcggcgt
agaaagactaggggaacgtggcactcctcggagtgtgttatagcccttgatcatatgcgg
tggtcgggactgaggaactcggcacgaccttcaggcttgtgtctaggatgctggcataat
ggccttaagcgacccgtcttgaaacacggaccaaggagtctaacatgcctgcaagtgttt
gggtggaaaacccgagcgcgcaatgaaagtgaaagttgagacctctgtcgtggagggcat
cgacgcccggacccgagtctttgacgaaggatctgcggtagagcatgcatgttgggaccc
gaaagatggtgaactatgcctgaatagggtgaagccagaggaaactctggtggaggctcg
tagcgattctgacgtgcaaatcgatcgtcgaatttgggtataggggcgaaagact
>w3085
gggaagagctcaaattttgaatctgacggtccttggccgtccgaattgtaatctagagaa
gcgtcgtccgcgctggcccgtgtacaagtctcctggaagggagcgtcttagagggtgaca
atcccgtctatgacacggaccaccagggctatgtgatgcgctctcgacgagtcgagttgt
ttgggaatgcagctcaaatagggtggtaaactccatctaaagctaaatactggcgagaga
ccgatagcgaacaagtaccgtgagggaaagacgaaaaggactctggaaagagagttaaat
agtacgtgaaattgctgaaagggaaacgtttgatgtcagtcgcgtcggccggggatcagc
cttgcttcactgtggggcgtactttccggtcgtcgggtcagcaccagtttcgttcgccgt
acaagggcgagaggaatgtaccac-cctc-gggtgcgttatagcctttcgtcggatgcgg
tggccgggactgaggaactcagcacagcg-------atgtgcatgggatgctggcataat
ggcattcaacgacccgtcttgaaacacggaccaaggagtctaacatgcttgcgagtgttt
gggtggcaaacccgtgcgcgcaacgaaagtgtcagtcgagagctccgtccgggagcgcam
cgacgcccagatagccatccacggatgtgaatctgcggtagagcatgcatgttgggaccc
gaaagatggtgaactatgcctgaatagggtgaagccagaggaaactctggtggaggctcg
tagcgattctgacgtgcaaatcgatcgtc--------------------------
>w3088
gggaagagctcaaatttcgaatctgacggtccttggccgtccgaattgtaatctagagaa
gcgtcgtccgcgctggcccgtgtacaagtctcctggaagggagcgtcttagagggtgaca
atcccgtctatgacacggaccaccagggctatgtgatgcgctctcgacgagtcgagttgt
ttgggaatgcagctcaaatagggtggtaaactccatctaaagctaaatactggcgagaga
ccgatagcgaacaagtaccgtgagggaaagacgaaaaggactctggaaagagagttaaat
agtacgtgaaattgctgaaagggaaacgtttgatgtcagtcgcgtcggccggggatcagc
cttgcttcactgtggggcgtactttccggtcgtcgggtcagcaccagtttcgttcgccgt
acaagggcgagaggaatgtaccac-cctc-gggtgcgttatagcctttcgtcggatgcgg
tggccgggactgaggaactcagcacagcg-------atgtgcatgggatgctggcataat
ggcattcaacgacccgtcttgaaacacggaccaaggagtctaacatgcttgcgagtgttt
gggtggcaaacccgtgcgcgcaacgaaagtgtcagtcgagagctccgtccgggagcgcaa
cgacgcccagatagccatccacggatgtgaatctgcggtagagcatgcatgttgggaccc
gaaagatggtgaactatgcctgaatagggtgaagccagaggaaactctggtggaggctcg
tagcgattctgacgtgcaaatcgatcgtcgaa-----------------------
>w3091
gggaagagctcaaatttcgaatctggcggtccttggccgtccgaattgtaatctagagaa
gcgtcgtccgcgctggcccgtgtacaagtctcctggaagggagcgtcttagagggtgaca
atcccgtctatgacacggaccaccagggctatgtgatgcgctctcgacgagtcgagttgt
ttgggaatgcagctcaaatagggtggtaaactccatctaaagctaaatactggcgagaga
ccgatagcgaacaagtaccgtgagggaaagacgaaaaggactctggaaagagagttaaat
agtacgtgaaattgctgaaagggaaacgtttgatgtcagtcgcgtcggccggggatcagc
cttgcttcactgcggggcgtactttccggtcgtcgggtcagcaccagtttcgttcgccgt
acaagggcgagaggaatgtaccac-cctc-gggtgcgttatagcctttcgtcggatgcgg
tggccgggactgaggaactcagcacagcg-------atgtgcatgggatgctggcataat
ggcattcaacgacccgtcttgaaacacggaccaaggagtctaacatgcttgcgagtgttt
gggtggcaaacccgtgcgcgcaacgaaagtgtcagtcgagagctccgtccgggagcgcac
cgacgcccagatagccatccacggatgtgaatctgcggtagagcatgcatgttgggaccc
gaaagatggtgaactatgcctgaatagggtgaagccagaggaaactctggtggaggctcg
tagcgattctgacgtgcaaatcgatcgtcgaatttgggtata-------------
>w3013
GGGAAGAGCTCAAATTTTGAATCTGGCGGTC---TGCCGTCCGAGTTGTAATCTAGAGAA
GCGTTTTCCGCGCTGGACCGTGTATAAGTCTCCTGGAAGGGAGCGTCGCAGAGGGTGAGA
ATCCCGTCTTTGACACGGACTGCCAGTGCTATGTGATGCGCTCTCGACGAGTCGAGTTGT
TTGGGAATGCAGCTCAAAACGGGTGGTAAATTCCATCTAAAGCTAAATACAGGCGAGAGA
CCGATAGCGAACAAGTACCGTGAGGGAAAGATGAAAAGAACTTTGGAAAGAGAGTTAAAC
AGTACGTGAAATTGCTGAAAGGGAAACGCTTGATGTCAGTCGCGTCGGCCGGGGATCAAC
CTTGCTT--CTGCTGGGTGTACTTCCTGGTCGACGGGTCAGCGTCAGTTTC-GTCGCCGT
ACAAGGGCRAGGGGAATGTGGCACTCTTCGGGGTGTGTTATAGCCTTTCGTCGTATGCGG
CGGTCRGGACTGAGGAACTCAGCATGGCCTCCAGGTCTGTGCTTAGGATGCTGGCATAAT
GGCCTTAAGCGACCCGTCTTGAAACACGGACCAAGGAGTCTAACATGCCTGCGAGTGTTT
GGGTGGCAAACTCGAGCGCGCAATGAAAGTGAAAGTTGAGACCTCTGTCGTGGAGGGCAT
CGACGCCCGGACCTGAGTCTTTGACGACGGATCTGCGGTAGAGCATGCATGTTGGGACCC
GAAAGATGGTGAACTATGCCTGAATAGGGTGAAGCCAGAGGAAACTCTGGTGGAGGCTCG
TAGCGATTCTGACGTGCAAATCGATCGTCGAATT---------------------
>w3029
--------------TTTTGAATCTGGCGGTC---TGCCGTCCGAGTTGTAATCTAGAGAA
GCGTTTTCCGCGCTGGACCGTGTATAAGTCTCCTGGAAGGGAGCGTCGCAGAGGGTGAGA
ATCCCGTCTTTGACACGGACTGCCAGTGCTATGTGATGCGCTCTCGACGAGTCGAGTTGT
TTGGGAATGCAGCTCAAAACGGGTGGTAAATTCCATCTAAAGCTAAATACAGGCGAGAGA
CCGATAGCGAACAAGTACCGTGAGGGAAAGATGAAAAGAACTTTGGAAAGAGAGTTAAAC
AGTACGTGAAATTGCTGAAAGGGAAACGCTTGATGTCAGTCGCGTCGGCCGGGGATCAAC
CTTGCTT--CTGCTGGGTGTACTTCCTGGTCGACGGGTCAGCGTCAGTTTC-GTCGCCGT
ACAAGGGCGAGGGGAATGTGGCACTCTTCGGGGTGTGTTATAGCCTTTCGTCGTATGCGG
CGGTCGGGACTGAGGAACTCAGCATGGCCTCCAGGTCTGTGCTTAGGATGCTGGCATAAT
GGCCTTAAGCGACCCGTCTTGAAACACGGACCAAGGAGTCTAACATGCCTGCGAGTGTTT
GGGTGGCAAACTCGAGCGCGCAATGAAAGTGAAAGTTGAGACCTCTGTCGTGGAGGGCAT
CGACGCCCGGACCTGAGTCTTTGACGACGGATCTGCGGTAGAGCATGCATGTTGGGACCC
GAAAGATGGTGAACTATGCCTGAATAGGGTGAAGCCAGAGGAAACTCTGGTGGAGGCTCG
TAGCGATTCTGACGTGCAAATCGATCGTCGAATTTGGGTATA-------------
