# Supplementary material for: Boletaceae in China: Taxonomy and phylogeny reveal a new genus, two new species, and a new record
Source: Front Microbiol. 2023 Feb 2;13:1052948. doi: 10.3389/fmicb.2022.1052948 (PMC9932287; doi:10.3389/fmicb.2022.1052948)
Supplement: Supplementary file 1 [file Data_Sheet_1.zip › Porphyrellus+Lanmaoa/Porphyrellus+lanmaoa_rpb1.fas]

>taxa07
ctgaacgaggaggcgaaa-------ggygaccactattggcatgctgacggcatactggt
cccaacttgtccgctgcctccttgtgacgcatttttgtcgcagtagtgactttttgtgca
tgtcgcatctttcttccgaacatgcttactgatgtccttatttctgtgtcaatatcatta
cgttttccagtccgaccccaattttgccgacaaaatacggcatgttcgcgatcccaaaat
acggatggccgttgtttggtcgcactgcaagacaaaaaagacttgcgaaactgacgatcc
caaagaggagggtgtcgaaggagatgtcgatgagcctaagaaaggacatggtggttgtgg
tcatattcaaccgcttattcgaaaggaaggtctcaagttattcgtccagtacaagcggcc
caaggacgaagacgaggttcgtatcagcgacgcaacgcgttgagga-tttcctgttaaac
gttttatgcatataggacgttaagtcgttgcagccggacaaaaggctgtttacgccctcc
gaagtgtacacgacgttcaaaaagatgtccgattcggatctgcacttgattggactctca
gacgaatatgc
>taxa18
ctgaacgaggaggcgaaaatgacccggtgaccgctattggcatgctaacggcatgctggt
cccgacttgtccgctgcctccttgtgacgcttttttgttgtagtagtgactttttgcgca
catcgcatcttttctttgaacatgcttactgacgtccctattttcgtgtcaatatcattg
cgtttatcagtccgaccccaattttgccgacaaaatacggcatgttcgcgatcccaaggc
acgaatggccgttgtttggtcgcactgcaagacaaaaatggcctgcgaaactgatgaacc
caaagaagagggtgttgaaggtgatgtcgatgagcctaagaaagggcatggtggttgtgg
tcacatccaaccgcaaatccgaaaggagggtctcaagttatttgtccagtacaagcggcc
caaggacgaagatgaggttcgtatcagcgacgcatcgcgttgaggactttcc---tgaag
gttttacgtttataggatgtcaagtcgatgcaaccagacaaaaggctgtttacgccttct
gaagtgtatacgacattcaagaagatgtcggatgcagatttgcacttgattggg------
-----------
>taxa19
ctgaacgaggaggcgaaaatgacccggtgaccgctattggcatgctaacggcatgctggt
cccgacttgtccgctgcctccttgtgacgcttttttgttgtagtagtgactttttgcgca
catcgcatcttttctttgaacatgcttactgacgtccctattttcgtgtcaatatcattg
cgtttatcagtccgaccccaattttgccgacaaaatacggcatgttcgcgatcccaaggc
acgaatggccgttgtttggtcgcactgcaagacaaaaatggcctgcgaaactgatgaacc
caaagaagagggtgttgaaggtgatgtcgatgagcctaagaaagggcatggtggttgtgg
tcacatccaaccgcaaatccgaaaggagggtctcaagttatttgtccagtacaagcggcc
caaggacgaagatgaggttcgtatcagcgacgcatcgcgttgaggactttcc---tgaag
gttttacgtttataggatgtcaagtcgatgcaaccagacaaaaggctgtttacgccttct
gaagtgtatacgacattcaagaagatgtcggatgcagatttgcacttgattggg------
-----------
>taxa20
ctgaacgaggaggcgaaaatgacccggtgaccgctattggcatgctaacggcatgctggt
cccgacttgtccgctgcctccttgtgacgcttttttgttgtagtagtgactttttgcgca
catcgcatcttttctttgaacatgcttactgacgtccctattttcgtgtcaatatcattg
cgtttatcagtccgaccccaattttgccgacaaaatacggcatgttcgcgatcccaaggc
acgaatggccgttgtttggtcgcactgcaagacaaaaatggcctgcgaaactgatgaacc
caaagaagagggtgttgaaggtgatgtcgatgagcctaagaaagggcatggtggttgtgg
tcacatccaaccgcaaatccgaaaggagggtctcaagttatttgtccagtacaagcggcc
caaggacgaagatgaggttcgtatcagcgacgcatcgcgttgaggactttcc---tgaag
gttttacgtttataggatgtcaagtcgatgcaaccagacaaaaggctgtttacgccttct
gaagtgtatacgacattcaagaagatgtcggatgcagatttgcacttgattggg------
-----------
>taxa21
ctgaacgaggaggcgaaaatgacccggtgaccgctattagtatgctaacggcatactggt
cccgacttgtccgctgcctccttgtgacgcttttttgtcgtagtagtgactttttgcgca
cgtcgcatctttcctctgaacatgcttactgacgtccctattttcgtgtcaatatcattg
cgtttatcagtccgaccccaattttgccgacaaaatacggcatgttcgcgatcccaaggc
acgaatggccgttgtctggtcgcactgcaagacaaaaatggcctgcgaaactgacgaacc
caaagaagaaggtgttgaaggtgatgttgatgagcctaagaaagggcatggtggttgtgg
tcacatccaaccgcaaatccgaaaggagggtctcaagttattcgtccagtacaagcgacc
caaggacgaagatgaggttcgtatcagcgacgcattgcgttgaggactttcccgttaaag
gttttacgtttataggatgtcaagtcgatgcaaccagacaaaaggctgtttacgccttcc
gaagtgtacacgacattcaagaagatgtcggatgcggatttgcacttgattgggctttcg
gaagaatacgc
>taxa22
ctgaacgaggaggcgaaaatgacccggtgaccgctattagtatgctaacggcatactggt
cccgacttgtccgctgcctccttgtgacgcttttttgtcgtagtagtgactttttgcgca
cgtcgcatctttcttctgaacatgcttactgacgtccctattttcgtgtcaatatcattg
cgtttatcagtccgaccccaattttgccgacaaaatacggcatgttcgcgatcccaaggc
acgaatggccgttgtctggtcgcactgcaagacaaaaatggcctgcgaaactgacgaacc
caaagaagaaggtgttgaaggtgatgttgatgagcctaagaaagggcatggtggttgtgg
tcacatccaaccgcaaatccgaaaggagggtctcaagttattcgtccagtacaagcgacc
caaggacgaagatgaggttcgtatcagcgacgcattgcgttgaggactttcccgttaaag
gttttacgtttataggatgtcaagtcgatgcaaccagacaaaaggctgtttacgccttcc
gaagtgtacacgacattcaagaagatgtcggatgcggatttgcacttgattgggctttcg
gaagaatacgc
>taxa23
ctgaacgaggaggcgaaaatgacccggtgaccattactggtatgctgacggcatactggt
cccgacttgtccgctgcctccttgtgacgcttttttgtcgtagtagtgattttttgcgca
catcgcatctttcctctgaacatgcttactgacgtccctattttcgtgtcaatattattg
cgtttatcagtccgaccccaattttgccgacaaaatacggcatgttcgcgatcccaaggc
acggatggccgttgtctggtcgcactgcaagacaaaaatggcctgcgaaactgacgatcc
caaagaggagggtgttgaaggtgatgtcgatgagcctaagaaagggcatggtggttgtgg
tcacatccaaccgcttatccggaaggagggtctcaagttatttgtccagtacaagcggcc
caaggacgaagatgaggttagtatcagccacgtatctcattgaggacttccctgttaaat
cttttacgcatataggatgtcaagtcgttgcaaccagacaaaaggctgtttacgccttct
gaagtgtacacgacattcaagaagatgtcggatgcggatttgcacttgattgggctttcg
gaagaatacgc
>taxa24
ctgaacgaggaggcgaaaatgacccggtgaccattactggtatgctgacggcatactggt
cccgacttgtccgctgcctccttgtgacgattttttgtcgtagtagtgattttttgcgca
catcgcatctttcctctgaacatgcttactgacgtccctattttcgtgtcaatattattg
cgtttatcagtccgaccccaattttgccgacaaaatacggcatgttcgcgatcccaaggc
acggatggccgttgtctggtcgcactgcaagacaaaaatggcctgcgaaactgacgatcc
caaagaggagggtgttgaaggtgatgtcgatgagcctaagaaagggcatggtggttgtgg
tcacatccaaccgcttatccggaaggagggtctcaagttatttgtccagtacaagcggcc
caaggacgaagatgaggttagtatcagccacgtatctcattgaggacttccctgttaaat
cttttacgcatataggatgtcaagtcgttgcaaccagacaaaaggctgtttacgccttct
gaagtgtacacgacattcaagaagatgtcggatgcggatttgcacttgattgggctttcg
gaagaatacgc
>taxa25
ctgaacgaggaggcgaaaatgacccggtgaccattactggtatgctgacggcatactggt
cccgacttgtccgctgcctccttgtgacgcttttttgtcgtagtagtgattttttgcgca
catcgcatctttcctctgaacatgcttactgacgtccctattttcgtgtcaatattattg
cgtttatcagtccgaccccaattttgccgacaaaatacggcatgttcgcgatcccaaggc
acggatggccgttgtctggtcgcactgcaagacaaaaatggcctgcgaaactgacgatcc
caaagaggagggtgttgaaggtgatgtcgatgagcctaagaaagggcatggtggttgtgg
tcacatccaaccgcttatccggaaggagggtctcaagttatttgtccagtacaagcggcc
caaggacgaagatgaggttagtatcagccacgtatctcattgaggacttccctgttaaat
cttttacgcatataggatgtc---------------------------------------
------------------------------------------------------------
-----------
>taxa26
ctgaacgaggaggcgaaaatgacccggtgaccattactggtatgccgacggcatactggt
cccgacttgtccgctgcctccttgtgacgcttttttgtcgtagtagtgattttttgcgca
catcgcatctttcctctgaacatgcttactgacgtccctattttcgtggcaatattattg
cgtttatcagtccgaccccaattttgccgacaaaatacggcatgttcgcgatcccaaggc
acggatggccgttgtctggtcgcactgcaagacaaaaatggcctgcgaaactgacgatcc
caaagaggagggtgttgaaggtgatgtcgatgagcctaagaaagggcatggtggttgtgg
tcacatccaaccgcttatccggaaggagggtctcaagttatttgtccagtacaagcggcc
caaggacgaagatgaggttagtatcagccacgtatctcattgaggacttccctgttaaat
cttttacgcatataggatgtcaagtcgttgcaaccagacaaaaggctgtttacgccttct
gaagtgtacacgacattcaagaagatgtcggatgcggatttgcacttgattgggctttcg
gaagaatacgc
>taxa31
ctgaacgaggaggcgaaaatgacccggtgaccattattggtatgctgacggcatactggt
cccgacttgtccgctgcctccttgtgacgcttttttgtcgtagtagtgacttttcgcgca
catcgcatctttcctctgaacatgcttactgacgtccctattttcgtgtcaatatcattg
cgtttatcagtccgaccccaattttgccgacaaaatacggcatgttcgcgatcccaaggc
acggatggccgttgtctggtcgcactgcaagacaaaaatggcttgcgaaactgacgatcc
caaagaggagggtgttgaaggtgatgtcgatgagcctaagaaagggcatggtggttgtgg
tcacatccaaccgcttatccggaaggagggtctcaagttatttgtccagtacaagcggcc
caaggacgaagatgaggttagtctcagcgacgcatcgcgttgaggacttccctgttaaat
gttttacgcatataggatgtcaagtcattgcaaccagacaaaaggctgtttactccttcc
gaagtgtacacgacattcaagaagatgtcggatgcggatttgcacttgattgggctttcg
gaagaatacgc
>w3022
CTGAACGAGGAGGCGAAAATGACCCGGTGACCGCTATTAGTATGCTAACGGCATACTGGT
CCCGACTTGTCCGCTGCCTCCTTGTGACGCTTTTTTGTCGTAGTAGTGACTTTTTGCGCA
CGTCGCATCTTTCTTCTGAACATGCTTACTGACGTCCCTATTTTCGTGTCAATATCATTG
CGTTTATCAGTCCGACCCCAATTTTGCCGACAAAATACGGCATGTTCGCGATCCCAAGGC
ACGAATGGCCGTTGTCTGGTCGCACTGCAAGACAAAAATGGCCTGCGAAACTGACGAACC
CAAAGAAGAAGGTGTTGAAGGTGATGTTGATGAGCCTAAGAAAGGGCATGGTGGTTGTGG
TCACATCCAACCGCAAATCCGAAAGGAGGGTCTCAAGTTATTCGTCCAGTACAAGCGACC
CAAGGACGAAGATGAGGTTCGTATCAGCGACGCATTGCGTTGAGGACTTTCCCGTTAAAG
GTTTTACGTTTATAGGATGTCAAGTCGATGCAACCAGACAAAAGGCTGTTTACGCCTT--
------------------------------------------------------------
-----------
>taxa43
ctgaacgaggaggcgaaaataaaacggcgaccactattggtgtgcttacggcatactgg-
-----cttgtcccctgcctccttgtgacgcttttttgtcgtagtagtgactttttgcgca
cgtcgcatctttcttctgaacatgcttactgacgtccctattttcgtgtcaatatcattg
cgtttatcagtccgaccccaattttgccgacaaaatacggcatgttcgcgatcccaaagc
acgcatggccgttgtctgggcccactgcaagacgaaaatgatttgcgaaactgatgaacc
caaagaggacggagccgaaggcgatgccgacgagcctaagaaagggcacggtggttgtgg
tcatgtccagccacagatccgaaaggaggggctcaagttattcgtccagtataagcgacc
caaggacgaagacgaggttcgtatcagcgacgcaacgcgttgagaacttgcctgttgaat
gttttacgcatataggacgtcaagtcactgcaaccggacaaaaggctgattacgccttcc
gaagtgtacacgacgttcaaaaagatgtccgattcggatttgcacttgatcgggctttcg
gacgaatatgc
>taxa44
ctgaacgaggaggcgaaaataaaacggcgaccattattggtgtgctgacggcatactggt
cccgacttgtccgctgcctccttgtgacgcttttctgtcgtagtagtgactttttgcgca
cgtcgcatctttcttcggaacatgcttactgacgtccctattttcgtgtcaatatgattg
cgtttatcagtccgaccccaattttgccgacaaaatacggcatgttcgcgatcccaaagc
acgcatggccgttgtctggtcgcactgcaagacgaaaatgatttgcgaaacggacgagcc
caaagaggagggagccgaaggcgatgtcgacgagcctaagaaagggcatggcggttgtgg
tcacatccaaccacttgtccgaaaggagggcctcaagttatttgtccagtataagcgacc
caaggacgaagacgaggttcgtatcggcgacgcagcgcgttgaagactt-cttgttaaac
gttttacacttataggacgtcaagtcactgcaaccggacaaaaggctgattacgccttcc
gaagtgtacacgacgttcaaaaagatgtccgattcggatttgcacctgattgggctttca
gacgaatatgc
>taxa45
ctgaacgaggaggcgaactttaaacggtgaccatcattggtgtgctcaaggcatgctggt
cccg-cttgtccgctgcctccttgtgacgcttttctgtcgtagtagtgactttttgcgca
cgtcgcatctcgcttttgaacatgcttactgacgtc---atcttcgtgtcaatatgattg
cgtttatcagtccgaccccaattttgccgacaaaatacgccatgttcgcgatcccaaagc
acgcatggctgtcgtttggtcccactgcaagacgaaaatggtttgcgaaactgacgaacc
caaagaggagggtgccgaaggcgatgccgatgagcctaagaaagggcatggcggttgtgg
tcatgtccagccacttgtccgaaaggagggtctcaagttattcgtccagtataagcgacc
caaggacgaagacgaggttcgtatcagcgacgcaacgcgttgatgacttgcctgataaac
attttacgcatataggacgtcaagtcactgcaaccggacaaaaggctgattacgccttcc
gaagtgtacacgacgttcaaaaagatgtccgattccgatctgcacctgattgggctttcg
gacgaatatgc
>taxa46
ctgaacgaggaggcgaaattgaaacggtgaccatcattggtgtgctcaaggcatgctggt
cccg-cttgtccgctgcctccttgtgacgcttttctgtcgtagtagtgactttttgcgca
cgtcgcatcttgcttttgaacatgcttactgacgtc---atcctcgtgtcaatatgattg
cgtttatcagtccgaccccaattttgccgacaaaatacgccatgttcgcgatcccaaagc
acgcatggccgtcgtttggtcccactgcaagacgaaaatggtttgcgaaactgacgaacc
caaagaggagggtgccgaaggtgatgccgatgagcctaagaaagggcatggcggttgtgg
tcatgtccagccacttgtccgaaaggagggtctcaagttattcgtccagtataagcgacc
caaggacgaagacgaggttcgtatcagcgacgcaacgcgttgatgacttgcctgataaac
gttttacgcatataggacgtcaagtcactgcaaccggacaaaaggctgattacgccttcc
gaagtgtacacgacgttcaaaaagatgtccgattccgatctgcacctgattgggctttcg
gacgaatatgc
>taxa47
ctgaacgaggaggcgaaaataaaacggcgaccactattggtgtgctcacggcatactggt
ctcgtcttgtcccctgcctccttgtgacgcttttttgtcgtagtagtgactttttgcgca
cgtcgcatctttcttctgaacatgcttactgac-tccctattttcgtgtcaatatcattg
cgtttatcagtccgaccctggttttgccgacaaaatacggcatgttcgcgatcccaaagc
acgcatggccgttgtctgggcgcactgcaagacgaaaatgatttgcgaaactgacgaacc
caaagaggacggagccgaaggcgatgctgacgagcctaagaaagggcatggtggttgtgg
tcacatccagccacagatccgaaaggaggggctcaagttattcgtccagtataagcgacc
caaggacgaagacgaggttcgtatcagcgacgcaacgcgttgaggacttgcctgttgaat
gttttacgcatataggacgtcaagtcactgcaaccggacaaaaggctgatcacgccttcc
gaagtgtacacgacgttcaaaaagatgtccgattcggatttgcacttgatcgggctttcg
gacgagtatgc
>taxa48
ctgaacgaggaggcgaaaataaaacggcgaccactattggtgtgctcacggcatgctggt
ctcgtcttgtcccctgcctccttgtgacgcttttttgtcgtagtagtgactttttgcgca
cgtcgcatccttcttctgaacatgcttactgac-tccctattttcgtgtcaatatcattg
cgtttatcagtcagaccctggttttgccgacaaaatacggcatgttcgcgatcccaaagc
acgcatggccgttgtctgggcgcactgcaagacgaaaatgatttgcgaaactgacgaacc
taaagaggacggagccgaaggcgatgccgacgagcctaagaaagggcatggtggttgtgg
tcacatccagccacagatccgaaaggaggggctcaagttattcgtccagtataagcgacc
caaggacgaagacgaggttcgtatcagcgacgcaacgcgttgaggacttgcctgttgaat
gttttacgcatacaggacgtcaagtcactgcaaccggacaaaaggctgatcacgccttcc
gaagtgtacacgacgttcaaaaagatgtccgattcggatttgcacttgatcgggctttcg
gacgagtatgc
>taxa49
ctgaacgaggaggcgaaaatgaaaccgggaccac------tgtgctgacggcatatgggt
-ccggcttgtcctcggcctccttgtgacgcttttttgtcgtagtagtgacttcttgcgca
cgtcgcatcttgcctctgaacatgcttactgacgtcccta-ttccgtgtcaatatgattg
cgttcatcagtccgaccccaattttgccgacaaaatacggcatgttcgcgatcccaaagc
gcggatggccgttgtctgggcccactgcaagacgaaaatgacttgcgaaactgacgaacc
caaagaggagggagccgaaggggatgtcgacgagtctaagaaaggccatggtggttgcgg
tcatgtccaaccgcttattcgcaaggagggtctcaaattattcgtccagtataagcgacc
caaggatgaagatgaggttcgtatcagcgacgcagcgcgtcgagaacttagttattaagc
t---cacgcatataggacgtcaagtcgttgcagccggacaaaaggctctttacgccttcc
gaagtgtacacgacgttcaaaaagatgtctgattcggatctgcacctgattgggctctcg
gacgaatatgc
>taxa54
ctgaacgaggaggcgaagatggaacggtgaccac------tgtgctgacggcatactggt
cccggcttgtcctcggcctccttgtgacgcttttttgccgtagtagtgacttcttgcgca
cgtcgca----tcctcagaacatgcttactgacgtcccta-tatcgtgtcaatatgattg
cgttcatcagtccgaccccaattttgccgacaagatacggcatgtgcgcgatcccaaagc
gcggatggccgttgtctgggcccattgcaagaccaaaatggcttgcgaaactgacgaacc
caaggaggagggagcggaaggggatgcagatgagcctaaaaaagggcatggtggttgcgg
tcacatccaaccgcttatccgcaaggagggtctcaaattgttcgtccagtataagcgacc
caaggatgaagatgaggttcgtatcagcgacgcagcgcgtcgaggacttagttattgagc
tcttcacgcttataggacgtcaagtcaatgcaaccggataaaaggctctttacgccttcc
gaagtgtacacgacgttcaagaagatgtctgattcggatctgcacctgattgggctctcg
gacgaatatgc
>taxa55
ctgaacgagggggcaaagatggaacgttgaccgtgattgctacgctgacggcgtattggt
cctgatttgtccgatgcctcgtgatg---cttttttttcgtagtagtgactttttgcgca
tgtcgcacctttttcctggtaatgatcactgacgtccctattttcgtgtcaatatgattg
tgttcatcagtcggaccacaacttcgccgagaaaatacggcatgtccgcgatcccaaagc
acggatggccgttgtctggtcccactgcaagacgaaaatggtgtgcgaaactgacgaacc
gaaggaggaggggatggaaggggacgtcgatgagcctaagaaagggcatggcggctgtgg
tcacgtccaaccaaatatccgaaaggagggtctcaagttattcgttcagtataagcgacc
caaagatgaagacgaggtttgtgtcagcgatccaacgcgctgagagcttgcttgttgaac
gatttacgcatgtaggacgtcaagtcacagcaaccagataaaaggttgttcacaccttcc
gaagtatacaccacgttcaaaaagatgtccgattcggatctgcacttgattgggctctcg
gatgaatatgc
>taxa56
ctgaacgagggggcaaagatggaacgttgaccgtgattgctacgctgacggcgtattggt
cctgatttgtccgatgcctcgtgatg---cctttttttcgtagtagtaactttttgcgca
tgtcgcacctttttcctggtaatgatcactgacgtccctattttcgtgtcaatatgattg
tgttcatcagtcggaccacaatttcgccgagaaaatacggcatgtccgcgatcccaaagc
acggatggccgttgtctggtcccactgcaagacgaaaatggtgtgcgaaactgacgaacc
gaaggaggaggggatggaaggggacgtcgatgagcctaagaaagggcatggcggctgtgg
tcacgtccaaccaaatatccgaaaggagggtctcaagttgttcgttcagtataagcgacc
caaagatgaagacgaggtttgtgtcagcgatccaacgcgctgagaacttgcttgttgaac
gatttacgcatgtaggacgtcaagtcacagcaaccagacaaaaggttgttcacaccttcc
gaagtatacaccacgttcaaaaagatgtccgattcggatctgcacttgattgggctctcg
gatgagtatgc
>taxa60
ctgaacgagggggcaaagttggaacgttgaccatgattggtacgctgacggcgtaaaggt
cctgatttgtccgatgcctcgttgtgatgctttttttttgtagtagtggctttttgcgca
cgtcgcacctttttcctggtaatgatcactgacdtccctgttttcgtttcaatatgattg
tgtttatcagtcggaccccaacttcgccgacaaaatacggcatgtccgcgatcccaaagc
acgtatggccattgtctggtctcattgcaagacgaaaatggtgtgcgaaactgacgaacc
gaaggaggagggaatggagggggacgtcgatgagcctaaaaaaggacatggtggctgtgg
tcacatacaaccaaatatccgcaaggagggtctcaagttgttcgttcagtataagcgacc
caaagacgaagacgaggtttgtgtcagcgatgcaatgcgctgaaa----gcttgttcaac
aatttacgcatataggacgtcaagtcacagcaaccagacaaaaggttgttcacgccttcc
gaagtatacacgacgttcaaaaagatgtccgattcggatttgcacttgattgggctctcg
gacgaatatgc
>taxa63
ctgaacgagggggcaaagatggaacgttgaccatgattggtacgctgacggcgtattggt
cctgatttgtccgatgcctcgttgtgatgcttttttttcgtagtagtgactttttgcgca
tgccgcacctttttcctggtaatgatcactgacgtccctgttttcgtgtcaatatgattg
tgtttatcagtccgaccccaacttcgccgacaaaatacggcatgtccgcgatcccaaagc
acggatggccattgtctggtcccactgcaagacgaaaatggtatgcgaaactgacgaacc
caaggaggagggaatggaaggggacgtcgacgagcctaagaaaggacatggtggttgtgg
tcacatccaaccagttatccgaaaggagggtctcaagttgttcgtccagtataagcgacc
caaggatgaagacgaggttcgtgtcagcgatgcaacgcgctgggaacttgcttgttgaac
gatttacgtatataggacgtcaagtcactgcaaccagacagaaggttgttcacaccttcc
gaagtatacacgacgttcaaaaagatgtccgattcggatttgcacttgattgggctctcg
gacgaatatgc
>taxa64
ctgaacgagggggcaaagatggaacgttgaccatgattgatacgctgacggcgtattggt
cctgatttgtccgttgcctcgttgtgatgcttttttcccgtagtagtgactttttgcgca
tgtcgcaccttttctctggtaatgatcactgacgtccctgttttcgtgtcaatatgattg
tgttcatcagtcggaccccaccttcgccgacaaaatacggcatgtccgcgatcccaaagc
acgcatagccattgtctggtcccattgcaagacgaaaacgctatgcgaaactgacgaacc
gaaggaggagggaatggaaggggatgccgatgagcctaagaaagggcatggtggttgtgg
tcacatccaaccaagtatccgaaaggagggtctcaagttgtttgttcagtataagagacc
caaggatgaagacgaggttcgtgccagtgatgcaacgcgccgagaacttgctcgttgaat
agtttgcggttataggacgtcaagtcacagcaaccagacaaaaggttgttcacgccttcc
gaagtatacacgaccttcaaaaagatgtccgattcggatttgcacttgattggactctcg
gacgaatatgc
>taxa67
ctgaacgaggaggcgaaaatgag-cggtggccatgacggatgtgctgacggcataccggt
cccgacttgtccgctgcctccttgtga---------------------------------
------------------------------------------------------------
------------------------------------------------------------
------------------------------------------------------------
------------------------------------------------------------
------------------------------------------------------------
------------------------------------------------------------
------------------------------------------------------------
------------------------------------------------------------
-----------
>taxa68
------------------------------------------------------------
-----cttgtccgctgcctccttgtgacgcttttttgtcgtagtaatgacttttcgcgcg
cgtcggatcctttttccaaacatgattactgac-tccctattttcgtgtcaatatcattt
cgtttattagtccgacctcaatttcgccgacaaaatacggcatgtccgcgatcccaaaac
acggatggccattgtctggacacattgcaagaccaaaaagatttgcgaaactgacgaacc
caaggaagaaggagctgatggagacgccgacgagcctaagaaggggcatggtggctgtgg
tcacgtccaaccgcttatccgaaaggagggtctcaagctattcgtccagtataaacgccc
caaagacgaagatgaggttcgtatcaacgacgcaacgcgttgaagacttacctgttaaac
gtttccaccctacaggacgtcaagtcactgcaaccggacaaaaggctgttcacgccttcc
gaagtgtacacgacattcaaaaagatgtccgatgcggatctgcacctgattgggctttct
gacgaatatgc
>taxa70
ctgaacgaggaggcgaaagtgagacggtggccgctattggtgtgctgacggcacaccggt
tccgacttgtccgctgcctccttgtgacgc-tttttgtcgtagtagcgactttttgcgta
catcgcgtctttcttaagaacatgattactgacgtccctattttcgtgtcaatatcattg
cg-ttattagtccgaccccaatttcgccgacaaagtacggcatgttcgcgatcccaaagc
acggatggccattgtctggacgcactgcaagaccaaaatgatctgcgacactgacgaacc
caaagaggagggagtcgaaggggatgtcgatgagcctaagaaagggcatggtggttgtgg
ccacatccagccccttattcgaaaggagggtctcaagttgttcgtccaatataagcgacc
caaggatgaagacgaggttcgtatcatcgacgcaacgcgttgaggggtcacctgatgaac
gtttt-gatgtacaggacgtcaaatcattgcaaccggacaaaaggctgtttacgccctcc
gaagtgtacacgacgttcaaaaagatgtccgattcggatctacacttgattggcctctcg
gacgaatatgc
>taxa71
------------------------------------------------------------
-----cttgtccgctgcctccttgtgacgc-tttttgtcgtagtagcgactttttgcgta
catygcgtctttcttaagaacatgattactgacgtccctattttcgtgtcaatatcattg
cg-ttattagtccgaccccaatttcgccgacaaagtacggcatgttcgcgatcccaaagc
acggatggccattgtctggacgcactgcaagaccaaaatgatctgcgacactgaygaacc
caaagaggagggagtcgaaggggatgtcgatgagcctaagaargggcatggtggttgtgg
ccacatccagccccttattcgaaaggagggtctcaagttgttcgtccaatataagcgacc
caaggatgaagacgaggttcgtatcatcgacgcaacgcgttgaggggtcacctgatgaac
gtttt-gatgtacaggacgtcaaatcattgcaaccggacaaaaggctgtttacgccctcc
gaagtgtacacgacgttcaaaaagatgtccgattcggatctacacttgattggcctctcg
gacgaatatgc
>taxa72
------------------------------------------------------------
-----cttgtccgctgcctccttgtgacgc-tttttgtcgtagtagtgactttttgcgca
cgtcgcgtctttcttcagaacatgattactgacgtccctattttcgtgtcaatatcattg
cgtttattagtccgaccccaattttgccgacaaagtacggcatgttcgcgatcccaaagc
acggatggccattgtctggacgcactgcaagaccaaaatgatctgcgacactgacgaacc
caaagaggagggagccgaaggggatgtcgatgagcctaagaaagggcatggtggttgtgg
ccacatccagccccttattcgaaaggagggtctcaagttgttcgtccaatataagcgacc
caaggatgaagacgaggttcgtatcatcgacgcaacgcgttgatgggtcacctgatgaac
gtttt-gatgtacaggacgtcaaatcattgcaaccggacaaaaggctgtttacgccctcc
gaagtgtacacgacgttcaaaaagatgtccgattcggatctacacttgattggcctctcg
gacgaatatgc
>taxa73
ctgaacgaggaggcgaaaatgggacggtgatcgctattggtgcgctgacggcgcaccgat
cccgacttgtccgctgcctccttgtgacgcttttttgtcgtagtagtgactttttgcgca
agtcgcaccttttttctgaacgtgattactgacgtccctattttcgtatcaatatgattg
cgtttattagtccgaccccaattttgccgacaaaatacggcatgtccgggatcccaaagc
acggatggccattgtctgggcgcactgcaagacgaaaatggtttgcgaaaccgacgaacc
taaa---gagggagtcgaaggagacgtcgatgagcctaagaaagggcatggtggttgtgg
tcacatccaaccccttatccgaaaggagggtctcaagttattcgtccagtataagcgacc
caaggatgaagacgaggttcgtatcagtgacgcaacgcgttaagaatttcccggttaaac
gtttt-tatgtctaggacgtcaaatcactgcaaccggacaaaaggctgtttacgccttcc
gaagtgtacacgacattcaaaaagatgtccgattcggatttgcacttgattggcctctcg
gacgaatatgc
>taxa74
ctgaacgaggaggcgaaaatgggacggtgatcgctattggtgcgctgacggcgcaccgat
cccgacttgtccgctgcctccttgtgacgcttttttgtcgtagtagtgactttttgcgca
agtcgcaccttttttctgaacgtgattactgacgtccctattttcgtatcaatatgattg
cgtttattagtccgaccccaattttgccgacaaaatacggcatgtccgcgatcccaaagc
acggatggccattgtctgggcgcactgcaagacgaaaatggtttgcgaaaccgacgaacc
taaa---gagggagtcgaaggagacgtcgatgagcctaagaaagggcatggtggttgtgg
tcacatccaaccccttatccgaaaggagggtctcaagttattcgtccagtataagcgacc
caaggatgaagacgaggttcgtatcagtgacgcaacgcgttaagaatttcccggttaaac
gtttt-tatgtctaggacgtcaaatcactgcaaccggacaaaaggctgtttacgccttcc
gaagtgtacacgacattcaaaaagatgtccgattcggatttgcacttgattggcctctcg
gacgaatatgc
>taxa75
ctgaacgaggaggcgaaaatgaacaggcgaccactaatggcatgctgacggcatgccggt
cccgacctgtccgctgcctccttgtgacgcttttttgtcgtagtagtgaccctttgcgca
cgtcgcacctttctcttggacatgcttactgacgtccttaccttcatgtcaatatcattg
cgtttattagtccgaccccaattttgccgacaaaatacggcatgttcgcgatcccaaagc
acggatggccattgtctgggcgcactgcaagacaaagatggtttgcgagactgacgagcc
caaggaagagggtgccgagggcgaagtggatgaacctaagaaagggcatggcggttgtgg
tcacattcaaccgcagatccgaaaggagggtctcaagctgttcgtccagtacaaacgacc
caaggacgaagacgaggttcgtatcaccaacgcaatgcgttgagtgcattcacgttgaac
cttttacgtgtataggacgtcaagtcgttgcaaccagataaaaggctcttcacaccttct
gaggtgtacacgacgttcaaaaagatgcccgattcggatttgcacttgcttgggctatcc
gacgaatatgc
>taxa76
ctgaacgaggaggcgaaaatgaacaggcgaccactaatggcatgctgacggcatgccggt
cccgacctgtccgctgcctccttgtgacgcttttttgtcgtagtagtgaccctttgcgca
cgtcgcacctttctcttggacatgcttactgacgtccttaccttcatgtcaatatcattg
cgtttattagtccgaccccaattttgccgacaaaatacggcatgttcgcgatcccaaagc
acggatggccattgtctgggcgcactgcaagacaaagatggtttgcgagactgacgagcc
caaggaagagggtgccgagggcgaagtggatgaacctaagaaagggcatggcggttgtgg
tcacattcaaccgcagatccgaaaggagggtctcaagctgttcgtccagtacaaacgacc
caaggacgaagacgaggttcgtatcaccaacgcaatgcgttgagtgcattcacgttgaac
cttttacgtgtataggacgtcaagtcgttgcaaccagataaaaggctcttcacaccttct
gaggtgtacacgacgttcaaaaagatgcccgattcggatttgcacttgcttgggctatcc
gacgaatatgc
>taxa78
---------------------------------ctaatggcatgctgacggcatgccggt
cccga-ctgtccgctgcctccttgtgacgcttttttgtcgtagtagtgatcctttgcgca
cgtcgcacctttctcttggacatgcttactgacgtccctaccttcatgtcaatatcattg
cgtttattagtccgaccccaattttgccgacaaaatacggcatgttcgcgatcccaaagc
acggatggccattgtctgggcgcactgcaagacaaagatggtttgcgagactgacgagcc
caaggaagagggtgccgagggcgaggtggatgaacctaagaaagggcatggtggttgtgg
tcacattcaacctcagatccgaaaggaaggtctcaagctgttcgtccagtacaaacgacc
caaggacgaagacgaggttcgtatcaccaacgcaatgcgttgagtgcattcacgttgaac
cttttacgtgtataggacgtcaagtcgttgcaaccagataaaaggctcttcacaccttct
gaggtgtacacgacgttcaaaaagatgcccgattcggatttgcacttgcttgggctatcc
gacgaatatgc
>w3019
ctgaacgagggggcaaagatggaacgttgaccatgattggtacgctgacggcgtataggt
cttgatttgtccgatgcctcgttgtgatgcttttttttcgtagtagtggctttttgcgca
cgtcgcacccttttcctggtaatgatyactgacgtccctgttttcgtgtcaatatgattg
tgtttatcagtcggaccccaacttcgccgacaaaatacggcatgtccgcgatcccaaagc
acgtatggccattgtctggtctcactgcaagacgaaaatggtgtgcgaaactgacgaacc
gaaggaggagggaatggagggggacgtcgatgagcctaagaaaggacatggcggctgtgg
tcacatccaaccaaatatccgaaaggagggtctcaagttgttcgttcagtataagcgacc
caaagatgaagacgaggtttgtgtcagcgatgcaatgcgctgaaaacttgcttgttgaac
gatttacgcatataggacgtcaagtcacagcagccagacaagaggttgttcacgccttcc
gaagtatacacgacgttcaaaaagatgtccgattcggatttgcacttgattgggctctcg
gacgaatatgc
>w3039
ctgaacgagggggcaaagatggaacgttgaccatgattggtacgctgacggcgtataggt
cttgatttgtccgatgcctcgttgtgatgcttttttttcgtagtagtggctttttgcgca
cgtcgcacccttttcctggtaatgattactgacgtccctgttttcgtgtcaatatgattg
tgtttatcagtcggaccccaacttcgccgacaaaatacggcatgtccgcgatcccaaagc
acgtatggccattgtctggtctcactgcaagacgaaaatggtgtgcgaaactgacgaacc
gaaggaggagggaatggagggggacgtccatgagcctaagaaaggacatggcggctgtgg
tcacatccaaccaaatatccgaaaggagggtctcaagttgttcgttcagtataagcgacc
caaagatgaagacgaggtttgtgtcagcgatgcaatgcgctgaaaacttgcttgttgaac
gatttacgcatataggacgtcaagtcacagcagccagacaagaggttgttcacgccttcc
gaagtatacacgacgttcaaaaagatgtccgattcggatttgcacttgattgggctctcg
gacgaatatgc
>w3046
ctgaacgagggggcaaagatggaacgttgaccatgattggtacgctgacggcgtataggt
cttgatttgtccgatgcctcgttgtgatscttttttttcgtagtagtggctttttgcgca
cgtcgcacccttttcctggtaatgatyactgacgtccctgttttcgtgtcaatatgattg
tgtttatcagtcggaccccaacttcgccgacaaaatacggcatgtccgcgatcccaaagc
acgtatggccattgtctggtctcactgcaagacgaaaatggtgtgcgaaactgacgaacc
gaaggaggagggaatggagggggacgtcgatgagcctaagaaaggacatggcggctgtgg
tcacatccaaccaaatatccgaaaggagggtctcaagttgttcgttcagtataagcgacc
caaagatgaagacgaggtttgtgtcagcgatgcaatgcgctgaaaacttgcttgttgaac
gatttacgcatataggacgtcaagtcacagcagccagacaagaggttgttcacgccttcc
gaagtatacacgacgttcaaaaagatgtccgattcggatttgcacttgattgggctctcg
gacgaatatgc
>w3054
ctgaacgagggggcaaagatggaacgttgaccatgattggtacgctgacggcgtataggt
cttgatttgtccgatgcctcgttgtgatscttttttttcgtagtagtggctttttgcgca
cgtcgcacccttttcctggtaatgatcactgacgtccctgttttcgtgtcaatatgattg
tgtttatcagtcggaccccaacttcgccgacaaaatacggcatgtccgcgatcccaaagc
acgtatggccattgtctggtctcactgcaagacgaaaatggtgtgcgaaactgacgaacc
gaaggaggagggaatggagggggacgtcgatgagcctaagaaaggacatggcggctgtgg
tcacatccaaccaaatatccgaaaggagggtctcaagttgttygttcagtataagcgacc
caaagatgaagacgaggtttgtgtcagcgatgcaatgcgctgaaaacttgcttgttgaac
gatttacgcatataggacgtcaagtcacagcagccagacaagaggttgttcacgccttcc
gaagtatacacgacgttcaaaaagatgtccgattcggatttgcacttgattgggctctcg
gacgaatatgc
>w3062
ctgaacgagggggcaaagatggaacgttgaccatgattggtacgctgacggcgtataggt
cttgatttgtccgatgcctcgttgtgatgcttttttttcgtagtagtggctttttgcgca
cgtcgcacccttttcctggtaatgatcactgacgtccctgttttcgtgtcaatatgattg
tgtttatcagtcggaccccaacttcgccgacaaaatacggcatgtccgcgatcccaaagc
acgtatggccattgtctggtctcactgcaagacgaaaatggtgtgcgaaactgacgaacc
gaaggaggagggaatggagggggacgtcgatgagcctaagaaaggacatggcggctgtgg
tcacatccaaccaaatatccgaaaggagggtctcaagttgttcgttcagtataagcgacc
caaagatgaagacgaggtttgtgtcagcgatgcaatgcgctgaaaacttgcttgttgaac
gatttacgcatataggacgtcaagtcacagcagccagacaagaggttgttcacgccttcc
gaagtatacacgacgttcaaaaagatgtccgattcggatttgcacttgattgggctctcg
gacgaatatgc
>w3085
ctgaacgagggggcaaagatggaacgttgaccatgattggtacgctgacggcgtataggt
cttgatttgtccgatgcctcgttgtgatgcttttttttcgtagtagtggctttttgcgca
cgtcgcacccttttcctggtaatgatcactgacgtccctgttttcgtgtcaatatgattg
tgtttatcagtcggaccccaacttcgccgacaaaatacggcatgtccgcgatcccaaagc
acgtatggccattgtctggtctcactgcaagacgaaaatggtgtgcgaaactgacgaacc
aaaggaggagggaatggagggggacgtcgatgagcctaagaaaggacatggcggctgtgg
tcacatccaaccaaatatccgaaaggagggtctcaagttgttcgttcagtataagcgacc
caaagatgaagacgaggtttgtgtcagcgatgcaatgcgctgaaaacttgcttgttgaac
gatttacgcatataggacgtcaagtcacagcagccagacaagaggttgttcacgccttcc
gaagtatacacgacgttcaaaaagatgtccgattcggatttgcacttgattgggctctcg
gacgaatatgc
>w3088
ctgaacgagggggcaaagatggaacgttgaccatgattggtacgctgacggcgtataggt
cttgatttgtccgatgcctcgttgtgatccttttttttcgtagtagtggctttttgcgca
cgtcgcacccttttcctggtaatgatcactgacgtccctgttttcgtgtcaatatgattg
tgtttatcagtcggaccccaacttcgccgacaaaatacggcatgtccgcgatcccaaagc
acgtatggccattgtctggtctcactgcaagacgaaaatggtgtgcgaaactgacgaacc
gaaggaggagggaatggagggggacgtcgatgagcctaagaaaggacatggcggctgtgg
tcacatccaaccaaatatccgaaaggagggtctcaagttgttcgttcagtataagcgacc
caaagatgaagacgaggtttgtgtcagcgatgcaatgcgctgaaaacttgcttgttgaac
gatttacgcatataggacgtcaagtcacagcagccagacaagaggttgttcacgccttcc
gaagtatacacgacgttcaaaaagatgtccgattcggatttgcacttgattgggctctcg
gacgaatatgc
>w3091
ctgaacgagggggcaaagatggaacgttgaccatgattggtacgctgacggcgtataggt
cttgatttgtccgatgcctcgttgtgatccttttttttcgtagtagtggctttttgcgca
cgtcgcacccttttcctggtaatgatcactgacgtccctgttttcgtgtcaatatgattg
tgtttatcagtcggaccccaacttcgccgacaaaatacggcatgtccgcgatcccaaagc
acgtatggccattgtctggtctcactgcaagacgaaaatggtgtgcgaaactgacgaacc
gaaggaggagggaatggagggggacgtcgatgagcctaagaaaggacatggcggctgtgg
tcacatccaaccaaatatccgaaaggagggtmtcaagttgttcgttcagtataagcgacc
caaagatgaagacgaggtttgtgtcagcgatgcaatgcgctgaaaacttgcttgttgaac
gatttacgcatataggacgtcaagtcacagcagccagacaagaggttgttcacgccttcc
gaagtatacacgacgttcaaaaagatgtccgattcggatttgcacttgattgggctctcg
gacgaatatgc
