# Supplementary material for: Boletaceae in China: Taxonomy and phylogeny reveal a new genus, two new species, and a new record
Source: Front Microbiol. 2023 Feb 2;13:1052948. doi: 10.3389/fmicb.2022.1052948 (PMC9932287; doi:10.3389/fmicb.2022.1052948)
Supplement: Supplementary file 1 [file Data_Sheet_1.zip › Porphyrellus+Lanmaoa/Porphyrellus+lanmaoa_rpb2.fas]

>taxa18
gctcccgtcatcgaattcttggaagaatggggtcttgaatcgctggaagagaatgcacat
tcagcgacgccctgcacaaaggtcttcgtgaacggtgtctggatgggcgtgcatcgtgat
cccgccaaccttgtcaagacgatcaaaaagcttcgccgaaaagatgacattagtcccgaa
gtctctgtagttcgtgatattcgtgagagggagcttcgcctctacactgatgcagggcga
gtttgtcgacctctcttcattgtcgaaaatcagcaacttgccctgcagaagaagcatatc
aaatggcttaatcagggctaccgcgatgatgacggcgaagagttcaaatgggaacagctg
gtgaagacaggaataattgagctattggatgctgaggaggaggagacggtgatgatttcc
atgacgccggaagacttggagaattccaggttacaatccgcaggcatcaacccccacgag
aatgatggagagtttgaccctgcagcgcgactaaaggctgggatcaatgcgcatacatgg
actcactgcgaaattcatcctagtatgattcttggtgtctgtgccagtatcattccattc
cc-----------------------------------------
>taxa19
gctcccgtcatcgaattcttggaagaatggggtcttgaatcgctggaagagaatgcacat
tcagcgacgccctgcacaaaggtcttcgtgaacggtgtctggatgggcgtgcatcgtgat
cccgccaaccttgtcaagacgatcaaaaagcttcgccgaaaagatgacattagtcccgaa
gtctctgtagttcgtgatattcgtgagagggagcttcgcctctacactgatgcagggcga
gtttgtcgacctctcttcattgtcgaaaatcagcaacttgccctgcagaagaagcatatc
aaatggcttaatcagggctaccgcgatgatgacggcgaagagttcaaatgggaacagctg
gtgaagacaggaataattgagctattggatgctgaggaggaggagacggtgatgatttcc
atgacgccggaagacttggagaattccaggttacaatccgcaggcatcaacccccacgag
aatgatggagagtttgaccctgcagcgcgactaaaggctgggatcaatgcgcatacatgg
actcactgcgaaattcatcctagtatgattcttggtgtctgtgccagtatcattccattc
cc-----------------------------------------
>taxa20
gctcccgtcatcgaattcttggaagaatggggtcttgaatcgctggaagagaatgcacat
tcagcgacgccctgcacaaaggtcttcgtgaacggtgtctggatgggcgtgcatcgtgat
cccgccaaccttgtcaagacgatcaaaaagcttcgccgaaaagatgacattagtcccgaa
gtctctgtagttcgtgatattcgtgagagggagcttcgcctctacactgatgcagggcga
gtttgtcgacctctcttcattgtcgaaaatcagcaacttgccctgcagaagaagcatatc
aaatggcttaatcagggctaccgcgatgatgacggcgaagagttcaaatgggaacagctg
gtgaagacaggaataattgagctattggatgctgaggaggaggagacggtgatgatttcc
atgacgccggaagacttggagaattccaggttacaatccgcaggcatcaacccccacgag
aatgatggagagtttgaccctgcagcgcgactaaaggctgggatcaatgcgcatacatgg
actcactgcgaaattcatcctagtatgattcttggtgtctgtgccagtatcattccattc
cc-----------------------------------------
>taxa21
gctcccgtcatcgaattcttggaagaatggggccttgaatcactggaagagaatgcacat
tcagcgacgccctgtacaaaggtttttgtgaacggtgtctggatgggtgtgcatcgtgat
cctgccaaccttgtcaagacgatcaaaaagcttcgccgaaaagatgatattagtcccgaa
gtctctgtagttcgtgatattcgtgagagggagcttcgcctctacactgatgcagggcga
gtttgtcgacctctcttcattgtcgaaaatcagcagcttgccctgcagaagaagcatatc
aaatggcttaatcagggctaccgcgatgatgacagcgaagagttcaaatgggaacagctg
gtgaagacagggataattgagctattggatgccgaggaggaggagacggtgatgatttcc
atgacgccggaagacttggagaattccaggttacaatccgcaggcatcaacccccacgag
aatgatggagaatttgaccctgcagcgcgactaaaggctgggatcaatgcgcatacatgg
actcactgcgagattcatcctagtatgattcttggtgtctgtgccagtatcattccattc
cccgatcacaatcaggtgcgtacttctccgatgtggattgata
>taxa22
gctcccgtcatcgaattcttggaagaatggggcctcgaatcactggaagagaatgcacat
tcagcgacgccctgtacaaaggtttttgtgaacggtgtctggatgggtgtgcatcgtgat
cctgccaaccttgtcaagacgatcaaaaagcttcgccgaaaagatgatattagtcccgaa
gtctctgtagttcgtgatattcgtgagagggagcttcgcctctacactgatgcagggcga
gtttgtcgacctctcttcattgtcgaaaatcagcagcttgccctgcagaagaagcatatc
aaatggcttaatcagggctaccgcgatgatgacggcgaagagttcaaatgggaacagctg
gtgaagacagggataattgagctattggatgccgaggaggaggagacggtgatgatttcc
atgacgccggaagacttggagaattccaggttacaatccgcaggcatcaacccccacgag
aatgatggagaatttgaccctgcagcgcgactaaaggctgggatcaatgcgcatacatgg
actcactgcgagattcatcctagtatgattcttggtgtctgtgccagtatcattccattc
cccgatcacaatcaggtgcgtacttctccgatgtggattgata
>taxa23
gctcccgtcatcgaattcttggaagaatggggtctcgaatcactggaagagaacgcacat
tcagcaacgccttgcacaaaggttttcgtgaacggtgtctggatgggcgtgcatcgtgat
cccgccaatcttgtcaagacaatcaaaaaacttcgccgaaaggatgacattagtcccgaa
gtctctgtagttcgtgatattcgtgagagggagcttcgcctctacactgatgcagggcga
gtttgtcgacctctcttcattgttgaaaaccagcagcttgccctgcagaagaagcatatc
aaatggcttaatcagggctaccgcgatgatgatagagaagagttcaagtgggagcagctg
gtgaagacaggcataattgagctattggattctgaggaggaggaaacagtgatgatttcc
atgacgccagaagacttggagaattccaggttacaatctgcgggcatcaacccccacgag
aatgatggagactttgaccccgcggcgcgactaaaggctggaatcaatgcgcacacatgg
actcactgcgagattcatcctagtatgattcttggcgtctgtgccagtattattccattc
cccgatcacaaccaggtgtgtacttcttcgacgtggattgata
>taxa24
gctcccgtcatcgaattcttggaagaatggggtctcgaatcactggaagagaacgcacat
tcagcaacgccttgcacaaaggttttcgtgaacggtgtctggatgggcgtgcatcgtgat
cccgccaatcttgtcaagacaatcaaaaaacttcgccgaaaggatgacattagtcccgaa
gtctctgtagttcgtgatattcgtgagagggagcttcgcctctacactgatgcagggcga
gtttgtcgacctctcttcattgttgaaaaccagcagcttgccctgcagaagaagcatatc
aaatggcttaatcagggctaccgcgatgatgatagagaagagttcaagtgggagcagctg
gtgaagacaggcataattgagctattggattctgaggaggaggaaacagtgatgatttcc
atgacgccagaagacttggagaattccaggttacaatctgcgggcatcaacccccacgag
aatgatggagactttgaccccgcggcgcgactaaaggctggaatcaatgcgcacacatgg
actcactgcgagattcatcctagtatgattcttggcgtctgtgccagtattattccattc
cccgatcacaaccaggtgtgtacttcttcgacgtggattgata
>taxa25
gctcccgtcatcgaattcttggaagaatggggtctcgaatcactggaagagaacgcacat
tcagcaacgccttgcacaaaggttttcgtgaacggtgtctggatgggcgtgcatcgtgat
cccgccaatcttgtcaagacaatcaaaaaacttcgccgaaaggatgacattagtcccgaa
gtctctgtagttcgtgatattcgtgagagggagcttcgcctctacactgatgcagggcga
gtttgtcgacctctcttcattgttgaaaaccagcagcttgccctgcagaagaagcatatc
aaatggcttaatcagggctaccgcgatgatgatagagaagagttcaagtgggagcagctg
gtgaagacaggcataattgagctattggattctgaggaggaggaaacagtgatgatttcc
atgacgccagaagacttggagaattccaggttacaatctgcgggcatcaacccccacgag
aatgatggagactttgaccccgcggcgcgactaaaggctggaatcaatgcgcacacatgg
actcactgcgagattcatcctagtatgattcttggcgtctgtgccagtattattccattc
cccgatcacaaccaggtgtgtacttcttcgacgtggattgata
>taxa26
gctcccgtcatcgaattcttggaagaatggggtctcgaatcactggaagagaacgcacat
tcagcaacgccttgcacaaaggttttcgtgaacggtgtctggatgggcgtgcatcgtgat
cccgccaatcttgtcaagacaatcaaaaaacttcgccgaaaggatgacattagtcctgaa
gtctctgtagttcgtgatattcgtgagagggagcttcgcctctacactgatgcagggcga
gtttgtcgacctctcttcattgttgaaaaccagcagcttgccctgcagaagaagcatatc
aaatggcttaatcagggctaccgcgatgatgatagcgaagagttcaagtgggagcagctg
gtgaagacaggcataattgagctattggattctgaggaggaggaaacagtgatgatttcc
atgacgccagaagacttggagaattccaggttacaatccgcgggcatcaacccccacgag
aatgatggagactttgaccccgcggcgcgactaaaggctggaatcaatgcgcacacatgg
actcactgcgagattcatcctagtatgattcttggcgtctgtgccagtattattccattc
cccgatcacaaccaggtgtgtacttcttcgacgtgg-------
>taxa29
gctcccgtcatcgaattcttggaagaatggggtctcgaatcactggaagagaacgcacat
tcagcaacgccttgcacaaaggttttcgtgaacggtgtctggatgggcgtgcatcgtgat
cccgccaatcttgtcaagacaatcaaaaaacttcgccgaaaggatgacattagtccygaa
gtctctgtagttcgtgatattcgtgagagggagcttcgcctctacactgatgcagggcga
gtttgtcgacctctcttcattgttgaaaaccagcagcttgccctgcagaagaagcatatc
aaatggcttaatcagggctaccgcgatgatgatagmgaagagttcaagtgggagcagctg
gtgaagacaggcataattgagctattggattctgaggaggaggaaacagtgatgatttcc
atgacgccagaagacttggagaattccaggttacaatcygcgggcatcaacccccacgag
aatgatggagactttgaccccgcggcgcgactaaaggctggaatcaatgcgcacacatgg
actcactgcgagattcatcctagtatgattcttggcgtctgtgccagtattattccattc
cccgatcacaaccaggtgtgtacttcttcgacgtggattgata
>taxa33
------------------------------------------------------------
------------------------------------------------------------
------------------------------------------------------------
-------------------------------------------------------ggcga
gtttgtcgacctctcttcattgtcgaaaatcagcagcttgccctgcagaagaagcatatc
aaatggcttaatcagggctatcgcgatgatgacggcgaagagttcaagtgggagcagctg
gtgaagacagggataattgagctattggatgccgaggaggaggaaacggtgatgatttcc
atgacgccggaagacttggagaattccaggttgcaatccgcaggcatcaacccccacgag
aacgatggagactttgaccccgcggcacgactaaaggctgggatcaacgcgcacacatgg
actcactgcgagattcatcctagtatgatccttggcgtctgtgccagtatcatcccattc
cccgatcacaaccaggtgtgtacttcttcgacgtggattgata
>taxa36
gctcccgtcatcgaattcttggargaatggggtctcgaatcactggaagagaacgcacat
tcagcaacgccctgcacaaargttttcgtgaacggtgtctggatgggcgtgcatcgtgat
cccgccaaycttgtcaagacgatcaaaaaacttcgccgaaaagatgacattagtcccgaa
gtctctgtagttcgtgatattcgtgagcgggagcttcgcctctacacggaygcagggcga
gtttgtcgacctctcttcattgtcgaaaaccagcagcttgccctgcagaagaagcatatc
aaatggcttaatcaaggctaccgcaatgatgatggcgaagagtttaagtgggagcagctg
gtgaagacagggataatcgagctattggattctgaggaggaggaaacagtgatgatttcc
atgacaccagaagacttagagaattccaggttacaatccgcgggcatcaacccccacgag
aatgacggagactttgaccccgcggcgcgactaaaggctggaattaatgcacacacatgg
actcactgtgagattcatcctagtatgattcttggcgtctgtgccagtatcattccattc
ccygatcacaaccaagtgtgtacttcttcgatgtggattgata
>taxa43
gctcccgtcatcgaattcttggaagaatggggtctcgaatcattggaagagaatgcacat
tcgtcgacgccctgcacaaaggttttcgtgaacggtgtgtggatgggcgtgcaycgtgat
cctgccaaccttgtcaagacratcaaaaaacttcgccgaaaagatgacattagtcccgaa
gtttctgtagtccgtgacatccgtgagagggagcttcgtctctacactgatgctggycgg
gtytgtcgacctctcttcattgtcgaaaatcagcagcttgccctgcagaagaagcatgtc
aaatggcttaatctgggccaccgcgatgacgatggtgaagagttcaagtgggagcatttg
gtgaagacagggataatcgagttactcgacgccgaggaggaggaaacagtgatgatttcc
atgacaccggaggacttggagaattccaggttacaatctgcaggcatcaacccccatggg
aatgatgcagactatgaccccgcggcgcgactaaaggctggaatcaatgcgcacacatgg
actcactgcgagattcatcctagtatgatccttggtgtctgtgccagtatcattcctttc
cccgatcacaaccaggtgcgtactgcttggacgtggactgata
>taxa44
gctcccgtcatcgaattcctggaagaatggggtctcgaatcgctggaagagaatgcacat
tcgtcgacgccctgcacaaaggttttcgtgaacggtgtctggatgggcgtgcatcgtgat
cctgccaaccttgtcaagacgatcaaaaaacttcgccggaaagacgacattagtcccgaa
gtctccgtagtccgcgacattcgtgagagggagcttcgtctctacactgatgcaggccgg
gtttgccgacctctcttcatcgtcgaaaaccagcagcttgccctgcagaagaagcatatc
aaatggcttaatcagggctaccgtgaagacgatggtgaagaattcaagtgggagcatttg
gtgaagacagggataatcgagttattggatgccgaggaggaggaaacggtgatgatttcc
atgacgccggaggacttggagaattccaggttacaatctgcaggcatcaacccccacgaa
aatgatggcgagtttgaccccgcggcgcgactaaaggctggaatcaacgcgcatacatgg
actcactgcgagattcatcctagcatgattcttggcgtctgtgccagtatcattcctttc
cccgatcacaaccaggtgcgtactgcttcgaggtggactgata
>taxa45
gctcccgtcatcgaattcctggaagaatggggcctcgaatcgctggaagagaatgcacat
tcgtcgacgccctgcacaaaagttttcgtgaacggtgtctggatgggcgtgcatcgcgat
cccgccaatcttgtcaagacgatcaagaaacttcgccggaaagacgacatcagtcccgaa
gtttccgtcgtccgtgacattcgtgagagagagcttcgtctctacacggatgccggccgt
gtttgtcggcctctcttcatcgtcgaaaatcagcagcttgcgctacaaaagaagcatatc
aggtggcttaaccagggtttccgtgatgacgacggtgaagagttcaagtgggagcagttg
gtaaagacggggatcatcgagctgttggatgccgaagaggaggagacggtgatgatttcc
atgacgccggacgacctggagaattccagattacaatctgcaggcatcaacccccacgac
aacgatggcgactttgatcccgcggcgcgactaaaggctggcatcaatgcgcacacgtgg
actcattgcgagattcatcctagcatgattcttggcgtctgtgctagtatcattcctttc
cccgatcacaaccaggtgcgtactgtttcaacgtggactgacg
>taxa46
gctcccgtcatcgaattcctggaagaatggggcctcgaatcgctggaagagaatgcacat
tcgtcgacgccctgcacaaaagttttcgtgaacggtgtctggatgggcgtgcatcgcgat
cccgccaatcttgtcaagacgatcaagaaacttcgccggaaagacgacatcagtcccgaa
gtttccgtcgtccgtgacattcgtgagagagagcttcgtctctacacggatgccggccgt
gtttgtcggcctctcttcatcgtcgaaaatcagcagcttgcgctacaaaagaagcatatc
aggtggcttaaccagggtttccgtgatgacgacggcgaagagttcaagtgggagcagttg
gtaaagacggggatcatcgagctgttggatgccgaagaggaggagacggtgatgatttcc
atgacgccggacgacctggagaattccagattacaatctgcaggcatcaacccccacgac
aacgatggcgactttgatcccgcggcgcgactaaaggctggcatcaatgcgcacacgtgg
actcattgcgagattcatcctagcatgattcttggcgtctgtgctagtatcattcctttt
cccgatcacaaccaggtgcgtactgtttcaacgtggactgacg
>taxa47
gctcccgtcatcgaattcttggaagaatggggtctcgaatcactggaagagaatgctcat
tcgtcgacgccctgcacaaaggttttcgtgaacggtgtctggatgggcgtgcatcgtgat
cctgccaaccttgtcaaaacgatcaaaaaacttcgccggaaagatgacattagtcccgaa
gtttctgtagtccgtgacattcgtgagagggagcttcgcctctacactgatgcaggccgg
gtttgtcgacctctcttcattgtcgagaatcaacagcttgccctgcagaagaagcatatc
aaatggcttaatcagggccaccgcgatgacgatggtgaagagttcaagtgggagcatttg
gtgaagacagggatcattgagttattggatgccgaggaggaggaaacagtgatgatttcc
atgacaccggaggacttggagaattccaggttacaatccgcaggcatcaacccccagggg
aatgatgcagactatgatcccgcggcccgactaaaggctggaattaatgcgcacacatgg
actcactgcgagattcatcctagtatgatccttggtgtctgtgccagtatcattcctttc
cccgatcacaaccaggtgcgtactgcttcgacgtggactgata
>taxa48
gctcccgtcatcgaattcttggaagaatggggtctcgaatcactggaagagaatgcacat
tcgtcgacgccctgcacaaaggttttcgtgaacggtgtctggatgggcgtgcatcgtgat
cctgccaacctcgtcaaaacgatcaaaaaacttcgccggaaagatgacattagtcccgaa
gtttctgtagtccgtgacattcgtgagagggagcttcgtctctacactgatgcaggccgg
gtttgtcgacctctgttcattgtcgaaaatcaacagcttgccctgcagaagaagcatatc
aaatggcttaatcagggccaccgcgatgacgatggtgaagagttcaagtgggagcatttg
gtgaagacagggatcattgagttattggatgccgaggaggaggaaacagtgatgatttcc
atgacaccggaggacttggagaattccaggttacaatctgcaggcatcaacccccagggg
aatgatgcagactatgatcccgcggcccgactaaaggctggaattaatgcgcacacatgg
actcactgcgagattcatcctagtatgatccttggtgtctgtgccagtatcattcctttc
cccgatcacaaccaggtgcgtactgcttcgacgtggactgata
>taxa49
gctcccgtcatcgaattcttggaagaatggggtctcgaatcgctggaagagaatgcacat
tcatcgacgccgtgtacaaaggttttcgtgaatggtgtttggatgggcgtgcatcgtgat
cccgcgaaccttgtcaagacgatcaagaaacttcgccggaaagatgacattagtccagaa
gtttcggtagtccgcgacattcgtgaaagggaacttcgtctctacactgatgcagggcga
gtttgtcggcccctctttattgtcgaaaatcagcaacttgccctgcagaagaagcacatc
aaatggctcaatcaaggttatcgcgatgatgatggcgaagagttcaagtgggagcagctg
gtaaagacagggataatcgagttattggacgccgaggaagaggaaacggtgatgatttcc
atgacgccagaggacttggagaattccaggttacaatctgccggcatcaatccccatgac
aatgacggagactttgaccccgcagcgcgactcaaggctggaatcaatgcgcacacgtgg
actcactgcgagattcatcctagtatgattcttggtgtgtgtgccagtattatccctttc
cccgatcacaaccaggtgcgtactgctttgatgtggaccgatc
>taxa50
gctcccgtcatcgaattcttggaagaatggggtctcgaatcgctggaagagaatgcacat
tcgtcgacgccgtgtacaaaggttttcgtgaacggtgtttggatgggcgtgcatcgtgat
cccgcgaaccttgtcaagacgatcaagaaacttcgccggaaagatgacattagtccagaa
gtttcggtagtccgcgacattcgtgaaagggaacttcgtctctacactgatgcagggcga
gtttgtcggcccctctttattgtcgaaaatcagcaacttgccctgcagaagaagcacatc
aaatggctcaatcaaggttatcgcgatgatgatggcgaagagttcaagtgggagcagctg
gtaaagacagggataatcgagttattggacgccgaggaagaggaaacggtgatgatctcc
atgacaccagaggacttggagaattccaggttacaatctgccggcatcaatccccatgac
aatgacggagactttgaccctgcagcgcgactcaaggctggaatcaatgcgcacacgtgg
actcactgcgagattcatcctagtatgattctcggtgtgtgtgccagtattattcctttc
cccgatcacaaccaggtgcgtactgctttgatgtggaccgatc
>taxa51
gctcccgtcatcgaattcttggaagaatggggtctcgaatcgctggaagagaatgcacat
tcgtcgacgccatgtacaaaggttttcgtgaacggtgtctggatgggcgtgcatcgtgat
cccgccaaccttgtcaagacgatcaagaaactccgccggaaagatgacattagtcccgaa
gtttcggtagtccgcgacattcgtgaaagggaactccgtctctacactgatgcagggcga
gtttgtcgacccctctttattgtcgaaaatcagcaacttgccctgcagaagaagcacatt
aaatggcttaatcaaggctatcgcgatgaggatggcgaagagttcaagtgggagcagctg
gtaaagacggggataatcgagttattggatgccgaggaggaggaaacggtaatgatttcc
atgacaccggaggacttggagaattccaggttacaatctgccggcatcaacccccatgag
aatgacggagactttgaccctgcagcgcgactaaaggctggaatcaatgcgcacacgtgg
acccactgcgagattcatcctagtatgattctcggtgtgtgtgccagtatcattcctttc
cccgatcacaaccaggtgcgtaccgctttgacgtggatcgata
>taxa52
gctcccgtcatcgaattcttggaagaatggggtctcgaatcgctggaagagaatgcacat
tcgtcgacgccatgtacaaaggttttcgtgaacggtgtctggatgggcgtgcatcgtgat
cccgccaaccttgtcaagacgatcaagaaactccgccggaaagatgacattagtcccgaa
gtttcggtagtccgcgacattcgtgaaagggaactccgtctctacactgatgcagggcga
gtttgtcgacccctctttattgtcgaaaatcagcaacttgccctgcagaagaagcacatt
aaatggcttaatcaaggctatcgcgatgaggatggcgaagagttcaagtgggagcagctg
gtaaagacggggataatcgagttattggatgccgaggaggaggaaacggtaatgatttcc
atgacaccggaggacttggagaattccaggttacaatctgccggcatcaacccccatgag
aatgacggagactttgaccctgcagcgcgactaaaggctggaatcaatgcgcacacgtgg
acccactgcgagattcatcctagtatgattctcggtgtgtgtgccagtatcattcctttc
cccgatcacaaccaggtgcgtaccgctttgacgtggatcgata
>taxa53
gcccccgtcatcgaattcttggaagaatggggtctcgaatcgctggaagagaatgcacat
tcgtccacgccatgtacgaaggttttcgtgaacggtgtctggatgggcgtgcatcgtgac
cccgctaacctggtcaagacgatcaagaaacttcgccggaaagatgacattagtcccgaa
gtttcggtagtccgtgacattcgtgagagggaacttcgtctctacactgatgcagggcga
gtttgtcgacccctctttattgtcgacaatcagcaacttgccctgcagaagaagcatgtc
aaatggcttaatcagggctatcgcgatgatgatggcgaggagttcaagtgggagcagctg
gtgaagacagggataatcgagttattggatgccgaggaggaggaaacggtgatgatttcc
atgacaccggaggacttggagaattccaggttacaatctgccggcatcaacccccatgaa
aatgagggagattttgaccctgcagcgcgacttaaggctggaattaatgcccacacatgg
actcactgcgagattcatcctagtatgattctcggtgtgtgtgcgagtatcattcctttc
cccgatcacaaccaggtgcgtactgctttgacgtggatcaaca
>taxa54
gcccccgtcatcgaattcttggaagaatggggtctcgaatcgctggaagagaatgcacat
tcgtccacgccatgtacgaaggttttcgtgaacggtgtctggatgggcgtgcatcgtgac
cccgctaacctggtcaagacgatcaagaaacttcgccggaaagatgacattagtcccgaa
gtttcggtagtccgtgacattcgtgagagggaacttcgtctctacactgatgcagggcga
gtttgtcgacccctctttattgtcgacaatcagcaacttgccctgcagaagaagcatgtc
aaatggcttaatcagggctatcgcgatgatgatggcgaagagttcaagtgggagcagctg
gtgaagacagggataatcgagttattggatgccgaggaggaggaaacggtgatgatttcc
atgacaccggaggacttggagaattccaggttacaatctgccggcatcaacccccatgaa
aatgagggagattttgaccctgcagcgcgacttaaggctggaattaatgcccacacatgg
actcactgcgagattcatcctagtatgattctcggtgtgtgtgcgagtatcattcctttc
cccgatcacaaccaggtgcgtactgctttgacgtggatcaaca
>taxa55
------------------------------------------------------------
------------------------------------gtctggatgggtgtgcatcgtgac
cccgctaacctggtcaagacgatcaaaaagcttcgccggaaagatgacattagtcccgaa
gtttctgtggtccgtgacatccgcgaaagggaactgcgtctctacactgatgcaggtcga
gtctgtcggcctctcttcattgtcgaaaatcaacagcttgctttgcagaaaaagcatatc
aaatggcttaatcagggctaccgtgatgaggacggtgaagaatttaagtgggaacagctt
gttaagacggggataatcgaattgctggatgcagaggaggaggagacagtgatgatttcc
atgacgccggaggacttggagaattccagattacaatctgcgggtatcaaccctcacgaa
aatgacggggactttgaccctgcggcgcgcctaaaggctggaatcaatgcgcatacatgg
actcattgcgagatccatcctagtatgattcttggtgtctgtgctagtattatccctttc
cccgatcacaaccaggtacgtactgcttcagcgtgcactgaaa
>taxa56
------------------------------------------------------------
------------------------------------gtctggatgggtgtgcatcgtgac
cccgctaacctggtcaagacgatcaaaaagcttcgccggaaagatgacattagtcccgaa
gtttctgtggtccgtgacatccgcgaaagggaactgcgtctctacactgatgcaggtcga
gtctgtcggcctctcttcattgtcgaaaatcaacagcttgctttgcagaaaaagcatatc
aaatggcttaatcagggctaccgtgatgaggacggtgaagaatttaagtgggaacagctt
gttaagacggggataatcgaattgctggatgcagaggaggaggagacagtgatgatttcc
atgacgccggaggacttggagaattccagattacaatctgcgggtatcaaccctcacgaa
aatgacggggactttgaccctgcggcgcgcctaaaggctggaatcaatgcgcatacatgg
actcattgcgagatccatcctagtatgattcttggtgtctgtgctagtattattcctttc
cccgatcacaaccaggtacgtactgcttcaacgtgcactgaaa
>taxa59
------------------------------------------------------------
---------------------------------------tggatgggtgtgcatcgcgac
cccgccaacctggtcaagacgatcaaaaagcttcgtcggaaagatgacattagtcccgaa
gtttctgtggtccgtgacattcgcgagagggagctgcgtctctacactgatgcaggtcga
gtttgtcgacccctctttattgtcgaaaatcaacagcttgctttgcagaagaagcatatc
aaatggcttaatcagggctaccgcgatgacgatggcgaggaatttaagtgggaacagctt
gttaagacggggataattgaattactggatgcagaggaggaggaaacggtgatgatttcc
atgacgccggaggacttggagaattccagattacaatctgcgggtatcaaccctcacgag
aatgatggggactttgaccctgcggcgcgtctaaaggctggaatcaatgcgcatacatgg
actcattgcgagattcatcccagtatgattcttggtgtctgtgctagtattattcctttc
cccgatcacaaccaggtgcgtattgcttcgacgtgcactaaaa
>taxa60
------------------------------------------------------------
------------------------------------gtctggatgggtgtgcatcgcgac
cccgccaacctggtcaagacgatcaaaaagcttcgtcggaaagatgacattagtcccgaa
gtttctgtggtccgtgacattcgcgagagggagctgcgtctctacactgacgcaggtcga
gtctgtcgacctctctttattgtcgagaatcaacagcttgctttgcagaagaagcatatc
aaatggcttaatcagggctaccgcgatgacgatggcgaagagtttaagtgggaacagctt
gttaagacggggataatcgagttactggacgcagaggaggaggaaacagtgatgatttcc
atgacgccggaggacttggagaattccagattacagtctgcgggtatcaatcctcacgag
aatgacggagactttgaccctgcggcacgcctaaaggctggaatcaacgcgcatacatgg
actcattgcgagattcatcccagtatgattcttggtgtctgtgctagtattattcctttc
cccgatcacaaccaggtgcgtattgcttcaacatgcattgaaa
>taxa61
------------------------------------------------------------
------------------------ttcgtgaacggtgtctggatgggtgtgcatcgcgac
cccgccaacctggtcaagacgatcaaaaagcttcgtcggaaagatgacattagtcccgaa
gtttctgtggtccgtgacattcgcgagagggagctgcgtctctacactgatgcaggtcga
gtctgtcgacctctctttattgtcgagaatcaacagcttgctttgcagaagaagcatatc
aaatggcttaatcagggctaccgcgatgacgatggcgaagaatttaagtgggaacagctt
gttaagacggggataatcgagttactggacgcagaggaggaggaaacagtgatgatttcc
atgacgccggaggacttggagaattccagattacagtctgcgggtatcaatcctcacgag
aatgacggagactttgaccctgcggcacgcctaaaggctggaatcaacgcgcatacatgg
actcattgcgagattcatcccagtatgattcttggtgtctgtgctagtattattcctttc
cccgatcacaaccaggtgcgtactgcttcgacatgca------
>taxa63
------------------------------------------------------------
------------------------------------gtctggatgggtgtgcatcgtgac
cccgccaacctggtcaaaacgatcaaaaagcttcgccggaaagatgacattagtcccgaa
gtttctgtggtccgtgacattcgtgagagggagctgcgtctctacactgatgcaggccga
gtctgtcgacctctcttcattgtcgaaaatcaacagcttgccttgcagaagaagcatatc
aaatggcttaatcagggctaccgcgatgacgatggcgaagagtttaagtgggagcagctt
gtcaaaacagggataatcgaattactggatgcggaggaggaggaaacagtgatgatttcc
atgacgccggaggacttggagaattctagattacaatctgcaggtatcaaccctcacgaa
aatgatggggactttgaccccgcggcgcgcctaaaggctggaatcaatgcgcacacatgg
actcattgcgagattcatcctagtatgattcttggtgtctgtgctagtattattcctttt
cccgatcacaac-------------------------------
>taxa64
gctccggtcatcgaattcttagaagagtggggtctcgaatcattagaagagaacgcacat
tcgtcgacaccctgtacaaaggttttcgtgaatggtgtctggatgggtgtgcatcgtgac
cccgctaatctggtcaagacgatcaagaagcttcgtcggaaagatgacattagtcccgaa
gtttctgtggttcgtgacattcgcgagagggagttgcgtctctacactgacgcaggtcga
gtctgtcgacctctcttcattgtcgagaatcaacaacttgctttgcagaaaaagcatatc
aaatggcttaatcagggataccgtgatgaggatggcgaagagtttaagtgggagcagctt
gttaagacggggataatcgaattactggatgccgaggaggaggaaacagtgatgatttcc
atgacgccggaggacttggagaactccagattacaatctgcaggtatcaaccctcacgaa
aacgatggagaatttgaccccgcagcgcgcctgaaggctggcatcaatgcgcatacatgg
actcattgcgagatycatcctagtatgattcttggagtctgtgccagtattattcctttc
cccgatcacaaccaggtgtgtaccgcttcgacgtgcactgaag
>taxa65
------------------------------------------------------------
------------------------------------------------------------
------------------------------------------------------------
------------------------------------------------------------
------------------------------------------------------------
------------------------------------------ttcaaatgggaacaatta
gtgaaaacagggataatcgagttgctagacgctgaggaggaggaaacagtgatgatatcc
atgacaccggaggacttggagaattctaggttacaatcagcagggatcaacccgcacgag
aacgatggagattttgatcccgcagcgcggctaaaggctgggattaatgcgcacacgtgg
actcattgcgagattcatccaagtatgatccttggtgtttgtgctagtatcatccccttc
cccgatcacaaccaggtatgtcctgcttcg-------------
>taxa66
------------------------------------------------------------
------------------------------------gtctggatgggcgtgcatcgtgat
cccgccaacctcgtcaagacgattaagaagcttcgccgaaaagacgacattagtcccgag
gtttcggttgtccgtgatattcgtgagagggagtttcgtctctataccgatgccgggnga
gtttgccgaccactcttcatcgttgaaaaccagcagcttgccctgcaaaagaagcacatc
aagtggcttaatcagggctatggggacgacgatggtgaagagttcaaatgggaacaatta
gtgaaaacagggataatcgagttgctagacgctgaggaggaggaaacagtgatgatatcc
atgacaccggaggacttggagaattctaggttacaatcagcagggatcaacccgcacgag
aacgatggagattttgatcccgcagcgcggctaaaggctgggattaatgcgcacacgtgg
actcattgcgagattcatccaagtatgatccttggtgtttgtgctagtatcatccccttc
cccgatcacaaccaggtatgtcctgcttcg-------------
>taxa68
gctcctgtcatcgaattcttggaggaatggggtctcgaatcactggaagagaatgcgcat
tcatcgacgccctgcacaaaggttttcgtgaatggtgtctggatgggcgtgcatcgtgat
cccgctaacctcgtcaagacgatcaagaagcttcgccgaaaagatgacattagtcccgag
gtttcggttgtccgtgacattcgtgagagggagcttcgtctctataccgatgcggggcga
gtttgtcgaccactcttcattgttgaaaaccagcaacttgccctgcagaagaagcatatc
aagtggcttaatcagggctaccgcgacgatgatggtgaagagttcaaatgggaacagttg
gtgaaaacagggataatcgagttactagacgccgaggaggaggaaacagtgatgatttcc
atgacgccggaggacttggagaactccaggttacaatcagcagggatcaacccccatgaa
aatgatggagattttgaccccgcggcacggctaaaggctgggatcaatgcacatacatgg
actcattgcgagattcatccaagtatgatccttggtgtttgtgctagtatcatccccttc
ccggatcacaaccaggtatgtcctgcttcggtgtggactgata
>taxa70
------------------------------------------------------------
------------------------------------------------------------
cccgccaaccttgtcaagacaatcaagaaacttcgccggaaagacgacatcagtccggaa
gtttcggtcgtccgcgacattcgcgagagggagcttcgtctctatactgatgcagggcga
gtttgtcgaccgctcttcattgttgaaaatcagcagcttgccctgcagaagaagcacatc
aagtggcttaatcagggtttccgcgatgacgacggcgaagagttcaaatgggaacagctg
gtgaagacaggaataatcgagctattagatgccgaggaggaggaaacagtgatgatttcg
atgaccccggaggacttggagaattccaggttacagtcagcgggcatcaacccccacgag
aacgatggtgactttgaccccgcggctcgactaaaggccggaatcaatgcgcatacgtgg
acgcactgcgagattcatcctagtatgattcttggtgtgtgtgctagtatcattccgttc
cccgatcacaaccaggtgcgtgctacttcgacatggatcgatg
>taxa71
------------------------------------------------------------
---------------------------gtgaacggtgtctggatgggtgtacaccgtgat
cccgccaaccttgtcaagacaatcaagaaacttcgccggaaagacgacatcagtccggaa
gtttcggtcgtccgcgacattcgcgagagggagcttcgtctctatactgatgcagggcga
gtttgtcgaccgctcttcattgttgaaaatcagcagcttgccctgcagaagaagcacatc
aagtggcttaatcagggtttccgcgatgacgacggcgaagagttcaaatgggaacagctg
gtgaagacaggaataatcgagctattagatgccgaggaggaggaaacagtgatgatttcg
atgaccccggaggacttggagaattccaggttacagtcagcgggcatcaacccccacgag
aacgatggtgactttgaccccgcggctcgactaaaggccggaatcaatgcgcatacgtgg
acgcactgcgagattcatcctagtatgattcttggtgtgtgtgctagtatcattccgttc
cccgatcacaaccaggtgcgtgctac-tcgaca----------
>taxa72
------------------------------------------------------------
------------------------------------gtctggatgggtgtacaccgtgat
cccgccaaccttgtcaagacaatcaagaaacttcgccggaaagacgacatcagtccggaa
gtttcggtcgtccgcgacattcgcgagagggagcttcgtctctatactgatgcagggcga
gtttgtcgaccgctcttcattgttgaaaatcagcagcttgccctgcagaagaagcacatc
aagtggcttaatcagggtttccgcgatgacgacggcgaagagttcaaatgggaacagctg
gtgaagacaggaataatcgagctattagatgccgaggaggaggaaacagtgatgatttcg
atgaccccggaggacttggagaattccaggttacagtcagcgggcatcaacccccacgag
aacgatggtgactttgaccccgcggctcgactaaaggccggaatcaatgcgcatacgtgg
acgcactgcgagattcatcctagtatgattcttggtgtgtgtgctagtatcattccgttc
cccgatcacaaccaggtgcgtgctacttcgacatggatcgatg
>taxa73
------------------------------------------------------------
------------------------------------gtttggatgggcgtacatcgtgat
cccgccaaccttgtcaagacgatcaagaaacttcgccggaaagacgacatcagtccggaa
gtttcggtcgtccgcgacattcgtgagagggagctccgtctctatactgatgcggggcga
gtttgtcgaccccttttcattgtcgaaaaccagcagcttgctctgcagaagaagcatatc
aagtggcttaatcagggttaccgcgatgacgatggtgaggagttcaaatgggagcagctg
gtgaaaacaggaataattgagttactggatgcggaggaggaggaaacagtgatgatttcc
atgaccccagaggacttggagaattccaggttacaatcagcaggcatcaacccccatgag
aacgacggtgactttgacccagcggcgcgactaaaggctggaattaatgcgcatacatgg
acgcactgcgagattcaccctagtatgattcttggtgtctgtgctagtattattccgttc
cccgatcacaaccaggtgcgtactacttcgacgtagattgata
>taxa74
------------------------------------------------------------
------------------------------------gtttggatgggcgtacatcgtgat
cccgccaaccttgtcaagacgatcaagaaacttcgccggaaagacgacatcagtccggaa
gtttcggtcgtccgcgacattcgtgagagggagctccgtctctatactgatgcggggcga
gtttgtcgaccccttttcattgtcgaaaaccagcagcttgctctgcagaagaagcatatc
aagtggcttaatcagggttaccgcgatgacgatggtgaggagttcaaatgggagcagctg
gtgaaaacaggaataattgagttactggatgcggaggaggaggaaacagtgatgatttcc
atgaccccagaggacttggagaattccaggttacaatcagcaggcatcaacccccatgag
aacgacggtgactttgacccagcggcgcgactaaaggctggaattaatgcgcatacatgg
acgcactgcgagattcaccctagtatgattcttggtgtctgtgctagtattattccgttc
cccgatcacaaccaggtgcgtactacttcgacgtagattgata
>taxa75
------------------------------------------------------------
------------------------------------gtctggatgggtgtgcaccgtgat
cccgcgaaccttgtcaagacgatcaaaaaacttcgccgaaaagacgatattagccctgaa
gtttctgtagtccgtgacattcgcgagagggaacttcgtctctacactgatgcagggcga
gtttgtcgacctcttttcatcgtggaaaaccagcagcttgccttgcagaagaagcatatc
aaatggctgaatcagggctatcgtgacgatgatggcgaagagtttaagtgggagcacctg
gtgaagacggggataatagagctattagatgctgaggaggaggagacagtaatgatctcc
atgacgccggaggacttggagaactccaggttgcaatcggcaggcataaatcctcacgag
aatgatggagacttcgaccccgcagcgcgattaaaagctggaatcaatgctcatacatgg
actcattgcgaaattcatccaagtatgattctcggtgtctgcgctagtatcattccattc
cccgatcacaaccaggtacgtgctgctcctacgtggattgata
>taxa76
------------------------------------------------------------
------------------------------------gtctggatgggtgtgcaccgtgat
cccgcgaaccttgtcaagacgatcaaaaaacttcgccgaaaagacgatattagccctgaa
gtttctgtagtccgtgacattcgcgagagggaacttcgtctctacactgatgcagggcga
gtttgtcgacctcttttcatcgtggaaaaccagcagcttgccttgcagaagaagcatatc
aaatggctgaatcagggctatcgtgacgatgatggcgaagagtttaagtgggagcacctg
gtgaagacggggataatagagctattagatgctgaggaggaggagacagtaatgatctcc
atgacgccggaggacttggagaactccaggttgcaatcggcaggcataaatcctcacgag
aatgatggagacttcgaccccgcagcgcgattaaaagctggaatcaatgctcatacatgg
actcattgcgaaattcatccaagtatgattctcggtgtctgcgctagtatcattccattc
cccgatcacaaccaggtacgtgctgctcctacgtggattgata
>taxa77
gctccagtcatcgagtttttggaggaatggggtctcgaatctctggaagagaacgcgcat
tcgtcgacgccctgcacaaaggttttcgtgaatggggtctggatgggtgtgcaccgtgat
cccgccaaccttgtcaagacgatcaaaaaacttcgccgaaaagacgatattagccctgaa
gtttctgtagtccgtgacattcgcgagagggaacttcgtctctacactgatgcagggcga
gtttgtcgacctcttttcatcgtggaaaaccagcagcttgccttgcagaagaagcatatc
aaatggctgaatcagggctatcgtgacgatgatggcgaagagtttaagtgggagcacctg
gtgaagacggggataatagagctattggatgctgaggaggaggagacagtaatgatctcc
atgacgccggaggacttggagaactccaggttgcaatctgcaggcataaatcctcacgag
aatgatggagacttcgaccccgcagcgcgattaaaagctggaatcaatgctcatacatgg
actcattgcgaaattcatccaagtatgattctcggtgtctgcgctagtatcattccattc
cccgatcacaaccaggtacgtgctgctcctacgtgga-tgata
>taxa78
gctccggtcatcgagtttttggaggaatggggtctcgaatctctggaagagaacgcgcat
tcgtcgacgccctgcacaaaggttttcgtgaatggggtctggatgggtgtgcaccgtgat
cccgccaacctcgtcaagacgatcaaaaaacttcgccgaaaagacgatattagccctgaa
gtttctgtagtccgtgacattcgcgagagggaacttcgtctctacactgatgcagggcga
gtttgtcgacctcttttcatcgtggaaaaccagcagcttgccttgcagaagaagcatatc
aaatggctgaatcagggctatcgtgacgatgacggcgaagagtttaagtgggagcacctg
gtgaagacagggataatagagctattagatgctgaggaggaggagacagtaatgatctcc
atgacgccggaggacttggagaactccaggttgcaatcggcaggcataaatcctcacgag
aatgatggagacttcgaccccgcagcgcgattaaaagctggaatcaatgctcatacatgg
actcattgcgaaattcatccaagtatgatcctcggtgtctgcgctagtatcatcccattc
cccgatcacaaccaggtacgtgctgctcctacatggattgata
>w3019
gctccggtaatcgaattcttggaagaatggggtctcgaatcactagaagagaatgcacat
tcgtcgacgccctgcacaaaggttttcgtgaatggcgtctggatgggtgtgcaccgcgac
cccgccaacctggtcaagacgatcaaaaagcttcgtcggaaagatgacattagtcccgaa
gtttctgtggtccgtgacattcgcgagagggagctgcgtctctacactgatgcaggccga
gtttgtcgacctctctttattgtcgaaaatcaacagcttgctttgcaaaaaaagcatatc
aaatggcttaatcagggctaccgcgatgacgatggcgaagaatttaagtgggaacagctt
gttaagacagggataatcgaattactggatgctgaggaggaggaaacagtgatgatttcc
atgacgccggaggacttggagaattccagattacaatctgcgggtatcaatcctcacgag
aatgatggggactttgaccctgcggcgcgcctaaaggctggaatcaatgcgcatacatgg
actcattgcgagattcatcccagtatgattcttggtgtctgtgctagtatcattcctttc
cccgatcacaaccaggtgcgtgctgcttcgacgtgcactg---
>w3039
gctccggtaatcgaattcttggaagaatggggtctcgaatcactagaagagaatgcacat
tcgtcgacgccctgcacaaaggttttcgtgaatggcgtctggatgggtgtgcaccgcgac
cccgccaacctggtcaagacgatcaaaaagcttcgtcggaaggatgacattagtcccgaa
gtttctgtggtccgtgacattcgcgagagggagctgcgtctctacactgatgcaggccga
gtttgtcgacctctctttattgtcgaaaatcaacagcttgctttgcagaaaaagcatatc
aaatggcttaatcagggctaccgcgatgacgatggcgaagaatttaagtgggaacagctt
gttaagacaggaataatcgaattactggatgcagaggaggaggaaacggtgatgatttcc
atgacgccggaggacttggagaattccagattacaatctgcgggtatcaatcctcacgag
aatgatggggactttgaccctgcggcgcgcctaaaggctggaatcaatgcgcatacatgg
actcattgcgagattcatcccagtatgattcttggtgtctgtgctagtatcattcctttc
cccgatcacaaccaggtgcgtgctgcttcgacgtgcactg---
>w3046
gctccggtaatcgaattcttggaagaatggggtctcgaatcactagaagagaatgcacat
tcgtcgacgccctgcacaaaggttttcgtgaatggcgtctggatgggtgtgcaccgcgac
cccgccaacctggtcaagacgatcaaaaagcttcgtcggaaagatgacattagtcccgaa
gtttctgtggtccgtgacattcgcgagagggagctgcgtctctacactgatgcaggccga
gtttgtcgacctctctttattgtcgaaaatcaacagcttgctttgcaaaaaaagcatatc
aaatggcttaatcagggctaccgcgatgacgatggcgaagaatttaagtgggaacagctt
gttaagacagggataatcgaattactggatgctgaggaggaggaaacagtgatgatttcc
atgacgccggaggacttggagaattccagattacaatctgcgggtatcaatcctcacgag
aatgatggggactttgaccctgcggcgcgcctaaaggctggaatcaatgcgcatacatgg
actcattgcgagattcatcccagtatgattcttggtgtctgtgctagtatcattcctttc
cccgatcacaaccaggtgcgtgctgcttcgacgtgcactgaaa
>w3054
gctccggtaatcgaattcttggaagaatggggtctcgaatcactagaagagaatgcacat
tcgtcgacgccctgcacaaaggttttcgtgaatggcgtctggatgggtgtgcaccgcgac
cccgccaacctggtcaagacgatcaaaaagcttcgtcggaaagatgacattagtcccgaa
gtttctgtggtccgtgacattcgcgagagggagctgcgtctctacactgatgcaggccga
gtttgtcgacctctctttattgtcgaaaatcaacagcttgctttgcaaaaaaagcatatc
aaatggcttaatcagggctaccgcgatgacgatggcgaagaatttaagtgggaacagctt
gttaagacagggataatcgaattactggatgctgaggaggaggaaacagtgatgatttcc
atgacgccggaggacttggagaattccagattacaatctgcgggtatcaatcctcacgag
aatgatggggactttgaccctgcggcgcgcctaaaggctggaatcaatgcgcatacatgg
actcattgcgagattcatcccagtatgattcttggtgtctgtgctagtatcattcctttc
cccgatcacaaccaggtgcgtgctgcttcgacgtgcactg---
>w3062
gctccggtaatcgaattcttggaagaatggggtctcgaatcactagaagagaatgcacat
tcgtcgacgccctgcacaaaggttttcgtgaatggcgtctggatgggtgtgcaccgcgac
cccgccaacctggtcaagacgatcaaaaagcttcgtcggaaagatgacattagtcccgaa
gtttctgtggtccgtgacattcgcgagagggagctgcgtctctacactgatgcaggccga
gtttgtcgacctctctttattgtcgaaaatcaacagcttgctttgcaaaaaaagcatatc
aaatggcttaatcagggctaccgcgatgacgatggcgaagaatttaagtgggaacagctt
gttaagacagggataatcgaattactggatgctgaggaggaggaaacagtgatgatttcc
atgacgccggaggacttggagaattccagattacaatctgcgggtatcaatcctcacgag
aatgatggggactttgaccctgcggcgcgcctaaaggctggaatcaatgcgcatacatgg
actcattgcgagattcatcccagtatgattcttggtgtctgtgctagtatcattcctttc
cccgatcacaaccaggtgcgtgctgcttcgacgtgcactg---
>w3085
gctccggtaatcgaattcttggaagaatggggtctcgaatcactagaagagaatgcacat
tcgtcgacgccctgcacaaaggttttcgtgaatggcgtctggatgggtgtgcaccgcgac
cccgccaacctggtcaagacgatcaaaaagcttcgtcggaaagatgacattagtcccgaa
gtttctgtggtccgtgacattcgcgagagggagctgcgtctctacactgatgcaggccga
gtttgtcgacctctctttattgtcgaaaatcaacagcttgctttgcaaaaaaagcatatc
aaatggcttaatcagggctaccgcgatgacgatggcgaagaatttaagtgggaacagctt
gttaagacagggataatcgaattactggatgctgaggaggaggaaacagtgatgatttcc
atgacgccggaggacttggagaattccagattacaatctgcgggtatcaatcctcacgag
aatgatggggactttgaccctgcggcgcgcctaaaggctggaatcaatgcgcatacatgg
actcattgcgagattcatcccagtatgattcttggtgtctgtgctagtatcattcctttc
cccgatcacaaccaggtgcgtgctgcttcgacgtgcac-----
>w3088
gctccggtaatcgaattcttggaagaatggggtctcgaatcactagaagagaatgcacat
tcgtcgacgccctgcacaaaggttttcgtgaatggcgtctggatgggtgtgcaccgcgac
cccgccaacctggtcaagacgatcaaaaagcttcgtcggaaagatgacattagtcccgaa
gtttctgtggtccgtgacattcgcgagagggagctgcgtctctacactgatgcaggccga
gtttgtcgacctctctttattgtcgaaaatcaacagcttgctttgcaaaaaaagcatatc
aaatggcttaatcagggctaccgcgatgacgatggcgaagaatttaagtgggaacagctt
gttaagacagggataatcgaattactggatgctgaggaggaggaaacagtgatgatttcc
atgacgccggaggacttggagaattccagattacaatctgcgggtatcaatcctcacgag
aatgatggggactttgaccctgcggcgcgcctaaaggctggaatcaatgcgcatacatgg
actcattgcgagattcatcccagtatgattcttggtgtctgtgctagtatcattcctttc
cccgatcacaaccaggtgcgtgctgcttcgacgtgcactg---
>w3091
gctccggtaatcgaattcttggaagaatggggtctcgaatcactagaagagaatgcacat
tcgtcgacrccctgcacaaaggttttcgtgaatggcgtctggatgggtgtgcaccgcgac
cccgccaacctggtcaagacgatcaaaaagcttcgtcggaargatgacattagtcccgaa
gtttctgtggtccgtgacattcgcgagagggagctgcgtctctacactgatgcaggccga
gtttgtcgacctctctttattgtcgaaaatcaacagcttgctttgcaraaaaagcatatc
aaatggcttaatcagggctaccgcgatgacgatggcgaagaatttaagtgggaacagctt
gttaagacaggaataatcgaattactggatgcwgaggaggaggaaacrgtgatgatttcc
atgacgccggaggacttggagaattccagattacaatctgcgggtatcaatcctcacgag
aatgatggggactttgaccctgcggcgcgcctaaaggctggaatcaatgcgcatacatgg
actcattgcgagattcatcccagtatgattcttggtgtctgtgctagtatcattcctttc
cccgatcacaaccaggtgcgtgctgc-----------------
>w3013
GCTCCCGTCATCGAATTCTTGGAAGAATGGGGCCTTGAATCACTGGAAGAGAATGCACAT
TCAGCAACGCCCTGTACAAAGGTTTTTGTGAACGGTGTCTGGATGGGTGTGCATCGTGAT
CCTGCCAACCTTGTCAAGACGATCAAAAAGCTTCGCCGAAAAGATGATATTAGTCCCGAA
GTCTCTGTAGTTCGTGATATTCGTGAGAGGGAGCTTCGCCTCTACACTGATGCAGGGCGA
GTTTGTCGACCTCTCTTCATTGTCGAAAATCAGCAGCTTGCCCTGCAGAAGAAGCATATC
AAATGGCTTAATCAGGGCTACCGCGATGATGACAGCGAAGAGTTCAAATGGGAACAGCTG
GTGAAGACAGGGATAATTGAGCTATTGGATGCCGAGGAGGAGGAGACGGTGATGATTTCC
ATGACCCCGGAAGACTTGGAGAATTCCAGGTTACAATCCGCAGGCATCAACCCCCACGAG
AATGATGGAGAATTTGACCCTGCAGCGCGACTAAAGGCCGGGATCAATGCGCATACATGG
ACTCACTGCGAGATTCATCCTAGTATGATTCTTGGTGTCTGTGCCAGTATCATTCCATTC
CCCGATCACAATCA-----------------------------
>w3029
GCTCCCGTCATCGAATTCTTGGAAGAATGGGGCCTCGAATCACTGGAAGAGAATGCACAT
TCAGCGACGCCCTGTACAAAGGTTTTCGTGAACGGTGTCTGGATGGGTGTGCATCGTGAT
CCTGCCAACCTTGTCAAGACGATCAAAAAGCTTCGCCGAAAAGATGATATTAGTCCCGAA
GTCTCTGTAGTTCGTGATATTCGTGAGAGGGAGCTTCGCCTCTACACTGATGCAGGGCGA
GTTTGTCGACCTCTCTTCATTGTCGAAAATCAGCAGCTTGCCCTGCAGAAGAAGCATATC
AAATGGCTTAATCAGGGCTACCGCGATGATGACAGCGAAGAGTTCAAATGGGAACAGCTG
GTGAAGACAGGGATAATTGAGCTATTGGATGCCGAGGAGGAGGAGACGGTGATGATTTCC
ATGACGCCGGAAGACTTGGAGAATTCCAGGTTACAATCCGCAGGCATCAACCCCCACGAG
AATGATGGAGAATTTGACCCTGCAGCGCGACTAAAGGCCGGGATCAATGCGCATACATGG
ACTCACTGCGAGATTCATCCTAGTATGATTCTTGGTGTCTGTGCCAGTATCATTCCATTC
CCCGATCACAATCAGGTGCGTACTTCTCCGATGTGGATTGATA
