# Supplementary material for: Boletaceae in China: Taxonomy and phylogeny reveal a new genus, two new species, and a new record
Source: Front Microbiol. 2023 Feb 2;13:1052948. doi: 10.3389/fmicb.2022.1052948 (PMC9932287; doi:10.3389/fmicb.2022.1052948)
Supplement: Supplementary file 1 [file Data_Sheet_1.zip › Porphyrellus+Lanmaoa/Porphyrellus+lanmaoa_tef.fas]

>taxa01
cgtgattttattaaaaacatgatcactggtacctcccaggctgactgtgccgtcctcatt
atcgccggtggtaccggtgaattcgaggctggtatctccaaggacggtcagacccgtgaa
cacgctcttttggcgttcacccttggtgtgcgtcagctcattgtcgctgtaaacaagatg
gatacgaccaaggtgtgttgta-attttcctcacatgaatgtggtttgatgtgtcgccaa
tagtggagcgaggaccgcttcaacgaaattatcaaggaaacctcgaccttcattaagaag
gtcggctacaaccccaaggctgtcgctttcgtacccatctctggttggcatggtgacaac
atgctggaggagtcccccaagtaagcattatgtcatcagattgacctccagcattcttaa
aacgttgaaatagcatgccctggtacaagggttggaccaaggagaccaagggtggtgtcg
tcaagggaaagaccctcctcgatgctatcgatgccatcgagcctcctgttcgtccctccg
acaaaccccttcgtcttcctctccaggatgtctacaagatcggtggtatcggaacggtac
ccgtcggtcgtgttgaaacc
>taxa02
cgtgattttattaaaaacatgatcactggtacctcccaggctgactgtgccgtcctcatt
atcgccggtggtaccggtgaattcgaggctggtatctccaaggacggtcagacccgtgaa
cacgctcttttggcgttcacccttggtgtgcgtcagctcattgtcgctgtaaacaagatg
gatacgaccaaggtgtgttgta-attttcctcacatgaatgtggtttgacgtgtcgccaa
tagtggagcgaggatcgcttcaacgaaattatcaaggaaacctcgaccttcattaagaag
gtcggctacaaccccaaggctgtcgctttcgtacccatctctggttggcatggtgacaac
atgctggaggagtcccccaagtaagcattatgtcatcagattgacctccagcattcttaa
aacgttgaaatagcatgccctggtacaagggttggaccaaggagaccaagggtggtgtcg
tcaagggaaagaccctcctcgatgctatcgatgccatcgagcctcctgttcgtccctccg
acaaaccccttcgtcttcctctccaggatgtctacaagatcggtggtatcggaacggtac
ccgtcggtcgtgttgaaacc
>taxa03
------------aaaaacatgatcaccggtacctcccaggctgattgcgccgtcctcatc
atcgcgggtggtactggtgagttcgaggctggtatctccaaggayggtcagacccgtgaa
cacgctcttctggcgttcacccttggcgtgcgtcagctcatcgttgctgtaaacaagatg
gacacgaccaaggtgtgttgtatattctcctcagatgaatgtggtttgatgtgtcgccaa
tagtggagtgaggaccgcttcaacgaaattatcaaggaaacctcgaccttcattaagaag
gtcggctacaaccccaaggccgtcgctttcgtgcccatttccggctggcatggtgacaac
atgctggaggagtccccgaagtaagcattacgttatcagatcgatctttagcattctcaa
agctccgaaatagtatgccctggtacaagggctggaccaaagagaccaagggtggtcttg
tcaagggaaagaccctcctcgatgccatcgatgccatcgagcctcctgttcgtccctccg
acaaaccccttcgtcttcctcttcaggacgtctacaagatcggtggtatcggaacagtgc
ccgtcggtcgtgttgaaact
>taxa05
cgtgattttatcaaaaacatgatcaccggtacctctcaggctgactgtgccatcctcatt
atcgccggtggtactggtgagttcgaggctggtatctccaaggacggccagacccgtgaa
cacgcgcttctggcgttcaccctcggtgtacgtcaactcatcgtcgctgtgaacaagatg
gacacgaccaaggtgtgttgtacattcccctcagacgaacgtgatttgatgtgtcgtcaa
tagtggagcgaggaccgcttcaacgaaattatcaaggaaacctcgaccttcattaaaaag
gtcggctacaaccccaaggccgtcgctttcgtgcccatctctggctggcatggtgacaac
atgctggaggagtctcccaagtaagcattatgttattagtttgacttgtagcattctcaa
agcgccgacatagcatgccctggtacaagggctggaccaaggagaccaagggtggtgtcg
taaagggaaagaccctccttgatgccatcgatgccatcgagcctcctattcgtccctctg
acaaacctctccgccttcctctccaggatgtctacaagatcggtggtatcggaacagtgc
ccgtcggtcgtgttgaaacc
>taxa06
------------------------------------------------------------
------------------------------------------------------------
------------------------------------ctcatcgtcgctgtgaacaagatg
gacacgaccaaggtgtgttgtacattcccctcagacgaacgtgatttgatgtgtcgtcaa
tagtggagcgaggaccgcttcaacgaaattatcaaggaaacctcgaccttcattaaaaag
gtcggctacaaccccaaggccgtcgctttcgtgcccatctctggctggcatggtgacaat
atgctggaggagtctcccaagtaagcattatgttattagtttgacttgtagcattctcaa
agcgccgacatagcatgccctggtacaagggctggaccagggagaccaagggtggtgtcg
taaagggaaagaccctccttgatgccatcgatgccatcgagcctcctgttcgtccctctg
acaaacctctccgccttcctctccaggatgtctacaagatcggtggtatcggaacagtgc
ccgtcggtcgtgttgaaacc
>taxa07
cgtgattttatcaaaaacatgatcactggtacctcccaggctgactgtgccatcctcatt
atcgctggtggtactggtgagtttgaggctggtatctccaaggacggtcagacccgtgaa
cacgctcttctggcgttcacccttggtgtgcgtcagctcattgtcgctgtaaacaagatg
gacacgaccaaggtgtgttgtacattcccttcagatgaaagtggtttaatgtgtcgccga
tagtggagcgaggaccgcttcaacgaaattatcaaggaaacctcgaccttcattaagaag
gttggctacaaccccaaggctgtcgctttcgtgcccatttctggttggcatggtgacaac
atgctggaggagtctcccaagtaagcatcatgttatcagattgacttgtagcattctcaa
ggcgccgacatagcatgccctggtacaagggctggaccaaggagaccaaggctggtgttg
taaagggaaagacccttcttgatgccatcgatgccatcgagcctcctgttcgtccctccg
ataaacctctccgccttcctctccaggatgtctacaagatcggtggtatcggaacagtgc
ctgtcggtcgtgttgaaacc
>taxa08
------------------------------------------------------------
------------------------------------------------------------
-----------------------------acgtcagctcattgtcgctgtaaacaagatg
gacacgaccaaggtgtgttgtacattcccttcagatgaaagtggtttaatgtgtcgccga
tagtggagcgaggaccgcttcaacgaaattatcaaggaaacctcgaccttcattaagaag
gttggctacaaccccaaggctgtcgctttcgtgcccatctctggttggcatggtgacaat
atgctggaggagtctcccaagtaagcatcatgttatcagattgacttgtagcattctcaa
ggcgccgacatagcatgccctggtacaagggctggaccaaggagaccaaggctggtgttg
taaagggaaagacccttcttgatgccatcgatgccatcgagcctcctgttcgtccctctg
ataaacctctccgccttcctctccaggatgtctacaagatcggtggtatcggaacagtgc
ctgtcggtcgtgttgaaacc
>taxa09
cgtgatttcatcaaaaacatgatcaccggtacctcccaggctgactgcgccatcctcatc
atcgccggtggtaccggtgagtttgaggctggtatctccaaggacggtcagacccgagaa
catgctcttctggcattcacccttggcgtgcgtcagctcatcgttgccgtaaacaagatg
gacacgaccaaggtgtgttgtgcaatctccttggatgaatgt-gtttcacgtgttaccaa
tagtggagcgaggaccgcttcaacgaaattatcaaggaaacttcgaccttcatcaagaag
gttggctacaaccccaaggctgtcgctttcgtgcccatctctggctggcatggtgacaat
atgctggaggagtcccccaagtaagcatcatgttatcagatcgatcaccaggattctcaa
agcgccgaaatagcatgccctggtacaagggctggaccaaggagaccaagggtggtgtag
tcaagggaaaaaccctcctcgatcctatcgatgccatcgagcctcctgttcgtccctccg
ataaaccccttcgtcttcctctccaggatgtctacaagatcggtggtatcggaacagtgc
ccgtcggccgtgttgaaaca
>taxa10
cgtgattttatcaaaaacatgatcacyggtacctcccaggctgactgcgccatcctcatt
atcgccggtggtaccggtgagttcgaggctggtatctccaaggacggtcagacccgtgaa
cacgctcttctggcattcacccttggtgtgcgtcagctcatcgtcgctgtaaacaagatg
gacacgaccaaggtgcgttgtacattctcttcggatgaatgtggtttcatgtgtcgccaa
tagtggagcgaggaccgcttcaacgaaattatcaaggaaacttcgaccttcatcaagaag
gttggctacaaccccaaggctgtcgctttcgtgcccatctctggctggcatggtgacaat
atgctggaggagtcccccaagtgagtattrtgttatcagattgatccccaacattctcaa
agcgccgaaatagcatgccctggtacaagggctggaccaaggagaccaagggtggtgtcg
tcaagggaaaaaccctcctcgatgccatcgatgccatcgagcctcctgttcgtccctccg
acaaaccccttcgccttcctctccaggatgtctacaagatcggtggtatcggaacagtgc
ccgttggtcgtgttgaaacc
>taxa14
cgtgattttatcaaaaacatgatcaccggtacctcccaggctgactgcgccatcctcatt
atcgccggtggtaccggtgagtttgaggctggtatctccaaggacggtcagacccgtgaa
cacgctcttctggcattcacccttggtgtgcgtcagctcatcgtcgctgtaaacaagatg
gatacgaccaaggtacgtcgtacgttctcctcggatgaatgtggtttcatgtgtcgccaa
tagtggagcgaggaccgcttcaacgaaattatcaaggaaacctcgaccttcatcaagaag
gttggctacaaccccaaggctgtcgctttcgtgcctatctctggctggcatggtgacaat
atgctggaggagtcccccaagtaagtattatgttatcagattgatctccgacattctcaa
agcgccgaaatagcatgccctggtacaagggctggaccaaggagaccaagggtggtgtcg
tcaagggaaaaaccctcctcgatgccattgatgccatcgagcctcctgttcgtccctccg
acaaaccycttcgccttcccctccaggatgtctacaagatcggtggtatcggaacagtac
ccgtcggtcgtgttgaaacc
>taxa15
cgtgattttatcaaaaacatgatcactggtacctctcaggccgactgcgccgtcctcatt
atcgctggtggtaccggtgagtttgaggcaggtatctccaaggacggtcaaacccgtgaa
cacgcccttctggcattcacccttggtgtccgtcagcttatcgtcgcagtgaacaagatg
gacacgaccaaggtgtgttgtatgtt-tcctcggataaatgtggtttgatgtgtcgacaa
tagtggagtgaggaccgcttcaacgaaattatcaaggaaacctcaacctttattaagaag
gtcggctacaaccccaaggctgtcgctttcgtgcctatctctggctggcatggtgacaac
atgttggaggagtctcccaagtaagcattatgtaatcacattcacctccaacattctctg
aacgccgaaatagcatgccctggtacaagggttggaccaaggagaccaagggaggtgttg
tcaagggaaagaccctccttgatgccatcgatgctatcgagcctcctgttcgtccctctg
acaaaccccttcgccttcctctccaggatgtttacaagatcggtggtatcgggacagtgc
ccgttggtcgtgttgaaact
>taxa16
----------tcaagaacatgattactggtacctcccaggctgactgtgccatcctcatt
atcgccggtggtatcggtgagtttgaggctggtatctccaaggacggtcagacccgtgaa
catgcccttctggcgttcacccttggtgtgcgtcagctcatcgttgcagtgaacaagatg
gacacgaccaaggtgtgttgtacattcgccttggatgaatgtggtttgacgtgtcgccca
tagtggagcgaggaccgcttcaacgaaatcatcaaggaaacctcgaccttcattaagaag
gtcggatacaaccccaaggctgtcgctttcgtgcccatctctggctggcatggtgacaac
atgctggaggagtcccccaagtaagtattatgttattagatttacctgcaacattctcaa
agcactgaaatagcatgccctggtacaagggctggaccaaggagaccaagggaggtgtcg
tcaagggaaagaccctccttgatgctatcgatgccatcgagcctcctgttcgtccctccg
acaaacccctccgcctccctctccaggacgtcaccaagatcgg-----------------
--------------------
>taxa17
cgtgattttatcaaaaacatgatcactggtacctcccaggccgattgcgccgttctcatt
atcgctggtggtaccggtgagttcgaggcaggtatctccaaggacggtcaaacccgtgaa
cacgcccttctggcattcacccttggtgtccgtcagcttatcgtcgcagtgaacaagatg
gacacgactaaggtgtgttgtatattctccttagataaatgtggtttgatgtgtcggcaa
tagtggagtgaggatcgcttcaacgaaattatcaaggaaacctcaacctttattaagaag
gtcggctacaaccccaaggctgtcgctttcgtgcctatctctggttggcatggtgacaac
atgttggaggagtcccccaagtaagcattatgcaatca-attcacctctagcattctctg
agcgccgaaatagcatgccctggtacaagggctggaccaaggagaccaagggaggtgtcg
tcaagggaaagaccctccttgatgccatcgatgccatcgagcctcctgttcgtccctctg
acaaaccccttcgccttcccctccaggatgtttacaagatcggtggtatcgggacagtgc
ccgttggtcgtgttgaaact
>taxa18
cgtgatttcatcaaaaacatgatcaccggtacctcccaggctgactgcgccatcctcatt
atcgccggtggtaccggtgagtttgaggctggtatctccaaggacggtcagacccgtgaa
catgctcttctggcattcacccttggtgtgcgtcagctcatcgtcgccgtaaataagatg
gacacaaccaaggtgcgttgtacattctccttggatgaatgtggtttcatatgttaccaa
tagtggagcgaggaccgcttcaacgaaattatcaaggaaacttcgaccttcatcaagaag
gttggctacaaccccaaggctgtcgctttcgtgcccatctctggctggcatggtgacaat
atgctggaggagtcccccaagtaagcatcacgttatcagatcgatcaccaacattctcaa
agtgccgaaatagtatgccctggtacaagggctggaccaaggagaccaagggtggtgtag
tcaagggaaaaacccttctcgatgctatcgatgccatcgagcctcctgttcgtccctccg
ataaacctcttcgtcttcctctccaggatgtctacaagatcggtggtatcggaacagtgc
ccgtcggtcgtgttgaaaca
>taxa19
cgtgatttcatcaaaaacatgatcaccggtacctcccaggctgactgcgccatcctcatt
atcgccggtggtaccggtgagtttgaggctggtatctccaaggacggtcagacccgtgaa
catgctcttctggcattcacccttggtgtgcgtcagctcatcgtcgccgtaaataagatg
gacacaaccaaggtgcgttgtacattctccttggatgaatgtggtttcatatgttaccaa
tagtggagcgaggaccgcttcaacgaaattatcaaggaaacttcgaccttcatcaagaag
gttggctacaaccccaaggctgtcgctttcgtgcccatctctggctggcatggtgacaat
atgctggaggagtcccccaagtaagcatcacgttatcagatcgatcaccaacattctcaa
agtgccgaaatagtatgccctggtacaagggctggaccaaggagaccaagggtggtgtag
tcaagggaaaaacccttctcgatgctatcgatgccatcgagcctcctgttcgtccctccg
ataaacctcttcgtcttcctctccaggatgtctacaagatcggtggtatcggaacagtgc
ccgtcggtcgtgttgaaaca
>taxa20
cgtgatttcatcaaaaacatgatcaccggtacctcccaggctgactgcgccatcctcatt
atcgccggtggtaccggtgagtttgaggctggtatctccaaggacggtcagacccgtgaa
catgctcttctggcattcacccttggtgtgcgtcagctcatcgtcgccgtaaataagatg
gacacaaccaaggtgcgttgtacattctccttggatgaatgtggtttcatatgttaccaa
tagtggagcgaggaccgcttcaacgaaattatcaaggaaacttcgaccttcatcaagaag
gttggctacaaccccaaggctgtcgctttcgtgcccatctctggctggcatggtgacaat
atgctggaggagtcccccaagtaagcatcacgttatcagatcgatcaccaacattctcaa
agtgccgaaatagtatgccctggtacaagggctggaccaaggagaccaagggtggtgtag
tcaagggaaaaacccttctcgatgctatcgatgccatcgagcctcctgttcgtccctccg
ataaacctcttcgtcttcctctccaggatgtctacaagatcggtggtatcggaacagtgc
ccgtcggtcgtgttgaaaca
>taxa21
cgtgatttcatcaaaaacatgatcaccggtacctcccaggctgactgcgccatcctcatc
atcgccggtggtaccggtgagtttgaggctggtatctccaaggacggtcagacccgagaa
catgctcttctggcattcacccttggcgtgcgtcagctcatcgttgccgtaaacaagatg
gacacgaccaaggtgtgttgtgcaatctccttggatgaatgt-gtttcacgtgttaccaa
tagtggagcgaggaccgcttcaacgaaattatcaaggaaacttcgaccttcatcaagaag
gttggctacaaccccaaggctgtcgctttcgtgcccatctctggctggcatggtgacaat
atgctggaggagtcccccaagtaagcatcatgttatcagatcgatcaccaggattctcaa
agcgccgaaatagcatgccctggtacaagggctggaccaaggagaccaagggtggtgtag
tcaagggaaaaaccctcctcgatgctatcgatgccatcgagcctcctgttcgtccctccg
ataaaccccttcgtcttcctctccaggatgtctacaagatcggtggtatcggaacagtgc
ccgtcggtcgtgttgaaaca
>taxa22
cgtgatttcatcaaaaacatgatcaccggtacctcccaggctgactgcgccatcctcatc
atcgccggtggtaccggtgagtttgaggctggtatctccaaggacggtcagacccgagaa
catgctcttctggcattcacccttggcgtgcgtcagctcatcgttgccgtaaacaagatg
gacacgaccaaggtgtgttgtgcaatctccttggatgaatgt-gtttcacgtgttaccaa
tagtggagcgaggaccgcttcaacgaaattatcaaggaaacttcgaccttcatcaagaag
gttggctacaaccccaaggctgtcgctttcgtgcccatctctggctggcatggtgacaat
atgctggaggagtcccccaagtaagcatcatgttatcagatcgatcaccaggattctcaa
agcgccgaaatagcatgccctggtacaagggctggaccaaggagaccaagggtggtgtag
tcaagggaaaaaccctcctcgatgctatcgatgccatcgagcctcctgttcgtccctccg
ataaaccccttcgtcttcctctccaggatgtctacaagatcggtggtatcggaacagtgc
ccgtcggtcgtgttgaaaca
>taxa23
cgtgattttatcaaaaacatgatcaccggtacctcccaggctgactgcgccatcctcatt
atcgccggtggtaccggtgagttcgaggctggtatctccaaggacggtcagacccgtgaa
cacgctcttctggcattcacccttggtgtgcgtcagctcatcgtcgctgtaaacaagatg
gacacgaccaaggtgcgttgtacattctcttcggatgaatgtggtttcatgtgtcgccaa
tagtggagcgaggaccgcttcaacgaaattatcaaggaaacttcgaccttcatcaagaag
gttggctacaaccccaaggctgtcgctttcgtgcccatctctggctggcatggtgacaat
atgctggaggagtcccccaagtgagtattgtgttatcagattgatccccaacattctcaa
agcgccgaaatagcatgccctggtacaagggctggaccaaggagaccaagggtggtgtcg
tcaagggaaaaaccctcctcgatgccatcgatgccatcgagcctcctgttcgtccctccg
acaaaccccttcgccttcctctccaggatgtctacaagatcggtggtatcggaacagtgc
ccgttggtcgtgttgaaacc
>taxa24
cgtgattttatcaaaaacatgatcaccggtacctcccaggctgactgcgccatcctcatt
atcgccggtggtaccggtgagttcgaggctggtatctccaaggacggtcagacccgtgaa
cacgctcttctggcattcacccttggtgtgcgtcagctcatcgtcgctgtaaacaagatg
gacacgaccaaggtgcgttgtacattctcttcggatgaatgtggtttcatgtgtcgccaa
tagtggagcgaggaccgcttcaacgaaattatcaaggaaacttcgaccttcatcaagaag
gttggctacaaccccaaggctgtggctttcgtgcccatctctggctggcatggtgacaat
atgctggaggagtcccccaagtgagtattgtgttatcagattgatccccaacattctcaa
agcgccgaaatagcatgccctggtacaagggctggaccaaggagaccaagggtggtgtcg
tcaagggaaaaaccctcctcgatgccatcgatgccatcgagcctcctgttcgtccctccg
acaaaccccttcgccttcctctccaggatgtctacaagatcggtggtatcggaacagtgc
ccgttggtcgtgttgaaacc
>taxa25
cgtgattttatcaaaaacatgatcaccggtacctcccaggctgactgcgccatcctcatt
atcgccggtggtaccggtgagttcgaggctggtatctccaaggacggtcagacccgtgaa
cacgctcttctggcattcacccttggtgtgcgtcagctcatcgtcgctgtaaacaagatg
gacacgaccaaggtgcgttgtacattctcttcggatgaatgtggtttcatgtgtcgccaa
tagtggagcgaggaccgcttcaacgaaattatcaaggaaacttcgaccttcatcaagaag
gttggctacaaccccaaggctgtcgctttcgtgcccatctctggctggcatggtgacaat
atgctggaggagtcccccaagtgagtattgtgttatcagattgatccccaacattctcaa
agcgccgaaatagcatgccctggtacaagggctggaccaaggagaccaagggtggtgtcg
tcaagggaaaaaccctcctcgatgccatcgatgccatcgagcctcctgttcgtccctccg
acaaaccccttcgccttcctctccaggatgtctacaagatcggtggtatcggaacagtgc
ccgttggtcgtgttgaaacc
>taxa26
cgtgattttatcaaaaacatgatcaccggtacctcccaggctgactgcgccatcctcatt
atcgccggtggtaccggtgagttcgaggctggtatctccaaggacggtcagacccgtgaa
cacgctcttctggcattcacccttggtgtgcgtcagctcatcgtcgctgtaaacaagatg
gacacgaccaaggtgcgttgtacattctcttcggatgaatgtggtttcatgtgtcgccaa
tagtggagcgaggaccgcttcaacgaaattatcaaggaaacttcgaccttcatcaagaag
gttggctacaaccccaaggctgtggctttcgtgcccatctctggctggcatggtgacaat
atgctggaggagtcccccaagtgagtattgtgttatcagattgatccccaacattctcaa
agcgccgaaatagcatgccctggtacaagggctggaccaaggagaccaagggtggtgtcg
tcaagggaaaaaccctcctcgatgccatcgatgccatcgagcctcctgttcgtccctccg
acaaaccccttcgccttcctctccaggatgtctacaagatcggtggtatcggaacagtgc
ccgttggtcgtgttgaaacc
>taxa27
------------------------------------------------------------
------------------------------------------------------------
------------------------------------------gttgctgtcaacaagatg
gacactaccaaggtgcgttgtacattctcttcggatgaatgtggtttcatgtgtcgccaa
tagtggagcgaggaccgcttcaacgaaattatcaaggaaacttcgaccttcatcaagaag
gttggctacaaccccaaggctgtggctttcgtgcccatctctggctggcatggtgacaat
atgctggaggagtcccccaagtgagtattgtgttatcagattgatccccaacattctcaa
agcgccgaaatagcatgccctggtacaagggctggaccaaggagaccaagggtggtgtcg
tcaagggaaaaaccctcctcgatgccatcgatgccatcgagcctcctgttcgtccctccg
acaaaccccttcgccttcctctccaggatgtctacaagatc-------------------
--------------------
>taxa28
------------------------------------------------------------
------------------------------------------------------------
-----------------------------------------tgttgctgttcacaagatg
gacactaccaaggtgcgttgtacattctcttcggatgaatgtggtttcatgtgtcgccaa
tagtggagcgaggaccgcttcaacgaaattatcaaggaaacttcgaccttcatcaagaag
gttggctacaaccccaaggctgtggctttcgtgcccatctctggctggcatggtgacaat
atgctggaggagtcccccaagtgagtattgtgttatcagattgatccccaacattctcaa
agcgccgaaatagcatgccctggtacaagggctggaccaaggagaccaagggtggtgtcg
tcaagggaaaaaccctcctcgatgccatcgatgccatcgagcctcctgttcgtccctccg
acaaaccccttcgccttcctctccaggatgtctacaag----------------------
--------------------
>taxa29
-----------caaaaacatgatcaccggtacctcccaggctgactgcgccatcctcatt
atcgccggtggtaccggtgagttcgaggctggtatctccaaggacggtcagacccgtgaa
cacgctcttctggcattcacccttggtgtgcgtcagctcatcgtcgctgtaaacaagatg
gacacgaccaaggtgcgttgtacattctcttcggatgaatgtggtttcatgtgtcgccaa
tagtggagcgaggaccgcttcaacgaaattatcaaggaaacttcgaccttcatcaagaag
gttggctacaaccccaaggctgtsgctttcgtgcccatctctggctggcatggtgacaat
atgctggaggagtcccccaagtgagtattgtgttatcagattgatccccaacattctcaa
agcgccgaaatagcatgccctggtacaagggctggaccaaggagaccaagggtggtgtcg
tcaagggaaaaaccctcctcgatgccatcgatgccatcgagcctcctgttcgtccctccg
acaaaccccttcgccttcctctccaggatgtctacaagatcggtggtatcggaacagtgc
ccgttggtcgtgttgaaacc
>taxa30
cgkgattttatcaaaaacatgatcaccggtacctcccaggctgactgcgccatcctcatt
atcgccggtggtaccggtgagttcgaggctggtatctccaaggacggtcagacccgtgaa
cacgctcttctggcattcacccttggtgtgcgtcagctcatcgtcgccgtaaacaagatg
gacacgaccaaggtgcgttgtacattctcttcggatgaatgtgatttcatgtgtygccaa
tagtggagcgaggaccgcttcaacgaaattatcaaggaaacttcgaccttcatcaagaag
gttggctacaaccccaaggctgtcgctttcgtacccatctctggctggcatggtgacaat
atgctggaggagtcccccaagtgagtattatgttatcagattgatccccaacattctcaa
agcgccgaaatagcatgccctggtacaagggctggaccaaggagaccaagggtggtgtcg
tcaagggaaaaaccctcctcgatgccatcgatgccatcgagcctcctgttcgtccttccg
acaaaccccttcgccttcctctccaggatgtctacaagatcggtggtatcggaacagtgc
ccgttggtcgtgttgaaact
>taxa31
cgtgattttatcaaaaacatgatcaccggtacctcccaggctgactgcgccatcctcatt
atcgccggtggtaccggtgagttcgaggctggtatctccaaggacggtcagacccgtgaa
cacgctcttctggcattcacccttggtgtgcgtcagctcatcgtcgccgtaaacaagatg
gacacgaccaaggtgcgttgtacattctcttcggatgaatgtgatttcatgtgtygccaa
tagtggagcgaggaccgcttcaacgaaattatcaaggaaacttcgaccttcatcaagaag
gttggctacaaccccaaggctgtcgctttcgtacccatctctggctggcatggtgacaat
atgctggaggagtcccccaagtgagtattatgttatcagattgatccccaacattctcaa
agcgccgaaatagcatgccctggtacaagggctggaccaaggagaccaagggtggtgtcg
tcaagggaaaaaccctcctcgatgccatcgatgccatcgagcctcctgttcgtccttccg
acaaaccccttcgccttcctctccaggatgtctacaagatcggtggtatcggaacagtgc
ccgttggtcgtgttgaaact
>taxa33
cgtgattttatcaaaaacatgatcaccggyacctcccaggctgactgcgccatcctcatt
atcgccggtggtaccggtgagtttgaggctggtatctccaaggacggtcagacccgtgaa
cacgctcttctggcattcacccttggtgtgcgtcagctcatcgtcgccgtaaacaagatg
gacacgaccaaggtgcgttgtacattctcctcggatgaatgtggtttcatgtgtcgccaa
tagtggagcgaggaccgcttcaacgaaattatcaaggaaacttcgaccttcatcaagaag
gttggctacaaccccaaggctgtcgccttcgtgcccatatctggctggcatggtgacaat
atgctggaggagtcccctaagtaagcattatgttatcagattgatctccaacattctcaa
agcgccgaaatagcatgccctggtacaagggctggaccaaggagaccaagggtggtgtcg
tcaagggaaaaaccctcctcgatgctatcgatgccatcgagcctcctgttcgtccttccg
acaaaccccttcgccttcctctccaggatgtctacaagatcggtggtatcggaacagtgc
ccgtcggtcgtgttgaaaca
>taxa34
-----------caaaaacatgatcaccggtacctcccaggctgactgcgccatcctcatt
atcgccggtggtaccggtgagtttgaggctggtatctccaaggacggtcagacccgtgaa
cacgctcttctggcattcacccttggtgtgcgtcagctcatcgtcgctgtaaacaagatg
gatacgaccaaggtacgtcgtacgttctcctcggatgaatgtggtttcatgtgtcgccaa
tagtggagcgaggaccgcttcaacgaaattatcaaggaaacctcgaccttcatcaagaag
gttggctacaaccccaaggctgtcgctttcgtgcctatctctggctggcatggtgacaat
atgctggaggagtctcccaagtaagtattatattatcagattgatctccgacattctcaa
agcgccgaaatagcatgccctggtacaagggctggaccaaggagaccaagggtggtgtcg
tcaagggaaaaaccctcctcgatgccattgatgccatcgagcctcctg------------
------------------------------------------------------------
--------------------
>taxa36
-----------caaaaacatgatcaccggtacctcccaggctgactgcgccatcctcatt
atcgccggtggtaccggtgagttcgaggctggtatctccaaggacggtcagacccgtgaa
cacgctcttctggcattcacccttggtgtgcgtcagctcatcgtcgcygtaaacaagatg
gacacgaccaaggtgygttgtacattctcttcggatgaatgtgatttcatgtgtygccaa
tagtggagcgaggaccgcttcaacgaaattatcaaggaaacttcgaccttcatcaagaag
gttggctacaaccccaaggctgtcgctttcgtrcccatctctggctggcatggtgacaat
atgctggaggagtcccccaagtgagtattatgttatcagattgatccccaacattctcaa
agcgccgaaatagcatgccctggtacaagggctggaccaaggagaccaagggtggtgtcg
tcaagggaaaaaccctcctcgatgccatcgatgccatcgagcctcctgttcgtccytccg
acaaaccccttcgccttcctctccaggatgtctacaagatcggtggtatcggaacagtgc
ccgttggtcgtgttgaaact
>taxa37
cgtgattttatcaaaaacatgatcaccggtacctcccaggctgactgcgccatcctcatt
atcgccggtggtaccggtgagttcgaggctggtatctccaaggacggtcagacccgtgaa
cacgctcttctggcattcacccttggtgtgcgtcagctcatcgtcgctgtaaacaagatg
gacacgaccaaggtgtgttgtacattctcttcggatgaatgtgatttcatgtgtygccaa
tagtggagcgaggaccgcttcaacgaaattatcaaggaaacttcgaccttcatcaagaag
gttggctacaaccccaaggctgtcgctttcgtgcccatctctggctggcatggtgacaat
atgctggaggagtcccccaagtgagtattatgttatcagattgatccccaacattctcaa
agcgccgaaatagcatgccctggtacaagggctggaccaaggagaccaagggtggtgtcg
tcaagggaaaaaccctcctcgatgccatcgatgccatcgagcctcctgttcgtccctccg
acaaaccccttcgccttcctctccaggatgtctacaagatcggtggtatcggaacagt--
--------------------
>taxa38
cgtgattttatcaaaaacatgatcaccggtacctcccaggctgactgcgccatcctcatt
atcgccggtggtaccggtgagttcgaggctggtatctccaaggacggtcagacccgtgaa
cacgctcttctggcattcacccttggtgtgcgtcagctcatcgtcgcygtaaacaagatg
gacacgaccaaggtgygttgtacattctcttcggatgaatgtgatttcatgtgtygccaa
tagtggagcgaggaccgcttcaacgaaattatcaaggaaacttcgaccttcatcaagaag
gttggctacaaccccaaggctgtcgctttcgtrcccatctctggctggcatggtgacaat
atgctggaggagtcccccaagtgagtattatgttatcagattgatccccaacattctcaa
agcgccgaaatagcatgccctggtacaagggctggaccaaggagaccaagggtggtgtcg
tcaagggaaaaaccctcctcgatgccatcgatgccatcgagcctcctgttcgtccytccg
acaaaccccttcgccttcctctccaggatgtctacaagatcggtggtatcggaacagt--
--------------------
>taxa39
------tttatcaaaaacatgatcaccggtacctcccaggctgactgcgccatcctcatt
atcgccggtggtaccggtgagttcgaggctggtatctccaaggacggtcagacccgtgaa
cacgctcttctggcattcacccttggtgtgcgtcagctcatcgtcgctgtaaacaagatg
gacacgaccaaggtgtgttgtacattctcttcggatgaatgtgatttcatgtgttgccaa
tagtggagcgaggaccgcttcaacgaaattatcaaggaaacttcgaccttcatcaagaag
gttggctacaaccccaaggctgtcgctttcgtgcccatctctggctggcatggtgacaat
atgctggaggagtcccccaagtgagtattatgttatcagattgatccccaacattctcaa
agcgccgaaatagcatgccctggtacaagggctggaccaaggagaccaagggtggtgtcg
tcaagggaaaaaccctcctcgatgccatcgatgccatcgagcctcctgttcgtccctccg
acaaaccccttcgccttcctctccaggatgtctacaagatcggtggtatcggaacagtgc
ccgttggtcgtgttgaaact
>taxa40
------ttyatcaaaaacatgatcaccggtacctcccaggctgactgcgccatcctcatt
atcgccggtggtaccggtgagtttgaggctggtatctccaaggacggtcagacccgtgaa
catgctcttctggcattcacccttggtgtgcgtcagctcatcgtcgccgtaaacaagatg
gacacaaccaaggtgcgttgtacattctccttgggtgaatgtggtttcatgtgttaccaa
tagtggagcgaggaccgcttcaacgaaattatcaaggaaacttcgaccttcatcaagaag
gttggctacaaccccaaggctgtcgctttcgtgcccatctctggctggcatggtgacaat
atgctggaggagtcccccaagtaagcattacgttatcagatcgatcaccaacattctcaa
agcgccgaaatagtatgccctggtacaagggctggaccaaggagaccaagggtggtgtag
tcaagggaaaaaccctcctcgatgctatcgatgccatcgagcctcctgttcgtccctctg
ataaaccccttcgtcttcctctccaggatgtctacaagatcggtggcatcggaacagtgc
ccgtcggtcgtgttgaaaca
>taxa41
------------------------------------------------------------
------------------------------------------------------------
------------------------------------------gttgctgtcaacaagatg
gacactaccaaggtacgtcgtacgttctcctcggatgaatgtggtttcatgtgttgccaa
tagtggagcgaggaccgcttcaacgaaattatcaaggaaacctcgaccttcatcaagaag
gttggctacaaccccaaggctgtcgctttcgtgcctatctctggctggcatggtgacaat
atgctggaggagtcccccaagtaagtattatattaccagattgatctc------------
------------------------------------------------------------
------------------------------------------------------------
------------------------------------------------------------
--------------------
>taxa42
---------------------------ggtacctcccaggctgactgcgccatcctcatt
atcgccggtggtaccggtgagtttgaggctggtatctccaaggacggtcagacccgtgaa
cacgctcttctggcattcacccttggtgtgcgtcagctcattgtcgctgtaaacaagatg
gatacgaccaaggtacgtcgtacgttctcctcggatgaatgtggtttcatgtgtcgccaa
tagtggagcgaggatcgcttcaacgaaattattaaggaaacctcgaccttcatcaagaag
gttggctacaaccccaaggctgtcgctttcgtgcctatctctggctggcatggtgacaat
atgctggaggagtcccccaagtaagtattatattaccagattgatctccgacattctcaa
agcaccgaaacagcatgccctggtacaagggctggaccaaggagaccaagggtggtgtcg
tcaagggaaaaaccctcctcgatgccattgatgccatcgagcctcctg------------
------------------------------------------------------------
--------------------
>taxa43
cgtgacttcatcaaaaacatgatcaccggcacctcccaggctgactgtgccatcctcatt
atcgccggtggtaccggtgaattcgaggctggtatctccaaggacggtcagacccgtgaa
cacgctcttctggcgttcaccctcggtgtgcgccagctcatcgtcgctgtaaacaagatg
gacacgaccaaggtatgttctgcgttcccgtctggtgaatgcagtttgatgtgtcgccaa
tagtggagcgaggaccggttcaacgaaattgtcaaagaaacctcgaccttyattaagaag
gtcggctacaaccccaaggctgtcgctttcgtgcccatctctggctggcatggtgacaac
atgctggaggaatcccctaagtaagtattatgttatcaaattggccatcagtattctcaa
agcatcgcaatagcatgacctggtacaagggctggaccaaggagaccaagggtggtgtcg
tcaaggggaaaaccctcctcgatgccatcgatgccatygagcctcctgttcgtccctccg
acaaaccccttcgccttcctctccaagatgtctacaagatcggtggtatcggaacagtac
ccgtcggtcgtgttgaaact
>taxa44
cgtgatttcatcaaaaacatgatcaccggcacctcccaggctgactgtgccatcctcatt
atcgccggtggtaccggtgagtttgaggctggtatctccaaggacggtcagacccgtgaa
cacgctcttctggcgttcaccctcggtgtgcgtcagctcatcgtcgctgtaaacaagatg
gacacgaccaaggtgtgttgtatattctcctctgatgaatgtggtttgatgtgtcgccaa
tagtggagcgaggaccggttcaacgaaattgtcaaagaaacctcgaccttcattaagaag
gttggttacaaccccaaggctgtcgctttcgtgcccatctctggctggcatggtgacaac
atgctggaggagtcccccaagtaagcattatgttatgaaattggcctcccgcattctcaa
agtatcgcaacagcatgacctggtacaaaggctggaccaaagagatcaagagtggtgtcg
tcaaggggaagaccctccttgatgccattgatgccatcgagcctcccgttcgtccctcag
acaaaccccttcgccttcctctccaggatgtctacaagatcggtggtatcggaacagtac
ccgtcggtcgtgttgaaacc
>taxa45
------------aagaacatgattactggtacctcccaggctgactgtgccatcctcatt
atcgccggtggtaccggtgagttcgaggctggtatctccaaggacggccagacccgtgaa
cacgctcttctggcgttcaccctcggtgtgcgtcagctcattgtttctgtaaacaaaatg
gacacgaccaaggtgtgttttgcattctcc-ctgatgaatgtggtttgatgcggctgcaa
tagtggagcgaggaccggttcaacgaaattgtcaaagaaacctcgaccttcattaagaag
gttggctacaaccccaaggctgttgctttcgtgcccatctccggctggcatggcgacaac
atgctggaggagtcccccaagtaagcattgtattatcaaattggtatccagcattctcaa
agtatcgcaacagcatgccctggtacaagggctggaccaaggagattaagggtggcgtcg
tcaaggggaagactctcctcgatgccatcgatgccatcgagcctcctgttcgtccatccg
acaaaccccttcgccttcctctccag----------------------------------
--------------------
>taxa47
cgtgacttcatcaaaaacatgatcaccggcacctcccaggctgactgtgccatcctcatt
attgccggtggtaccggtgagttcgaggctggtatctccaaggacggtcagacccgtgaa
cacgctcttctggcattcaccctcggtgtacgtcagctcatcgtcgctgtaaacaagatg
gacacgaccaaggtatgttctgcattctcgtctgatgaatgtggtttgatgtgtcgccaa
tagtggagcgaggaccggttcaacgaaattgtcaaagaaacctctaccttcattaagaag
gtcggctataatcccaaggctgtcgctttcgtgcccatctctggctggcatggtgacaac
atgctggaggagtcccccaagtaagtattatgttatcaaattggcctccagtattctcaa
agtatcgcaatagcatgacctggtacaagggctggaccaaggagacaaagggcggtgtcg
tcaaggggaagaccctcctcgatgccatcgacgccatcgaacctcctgttcgtccctctg
acaaaccccttcgccttcccctccag----------------------------------
--------------------
>taxa48
cgtgacttcatcaaaaacatgatcaccggcacctcccaggctgactgtgccatcctcatt
atcgccggtggtaccggtgagttcgaggctggtatctccaaggacggtcagacccgtgaa
cacgctctcctggcattcaccctcggtgtgcgtcagctcatcgtcgctgtaaacaagatg
gacacgaccaaggtatgttctgcattctcgtctgatgaatgtggtttgatgtgtcgccaa
tagtggagcgaggaccggttcaacgaaattgtcaaagaaacctctaccttcattaagaag
gtcggctataatcccaaggctgtcgctttcgtgcccatctctggctggcatggtgacaac
atgctggaggagtcccccaagtaagcattatgttatcaaattggcctccagtattctcaa
agtatcgcaatagcatgacctggtataagggctggaccaaggagacaaagggtggtgtcg
tcaaggggaagaccctcctcgatgccatcgacgccatcgaacctcctgttcgtccctctg
acaaaccccttcgccttccccttcaggatgtctacaagatcggtggtatcggaacagtac
ccgtcggtcgtgttgaaact
>taxa49
cgtgattttatcaaaaacatgatcactggtacctcccaggctgactgtgccatcctcatt
attgctgggggtaccggtgagttcgaggctggtatctccaaggacggtcagacccgtgaa
cacgctcttctggcgttcacccttggtgtgcgtcagcttatcgttgctgtaaacaaaatg
gacacgaccaaggtgtgttgtacattcttcactggtgaatgtggtttgatgtatctccaa
tagtggagcgaggaccgcttcaatgaaattgtcaaggaaacctcaaccttcatcaagaag
gtcggctacaaccccaaggctgtcgctttcgtgcccatctctggctggcatggtgacaat
atgctggaggagtcccccaagtaagcgtaatgttattcgattggcctacggcattcttaa
agcgtcgcaatagcatgccctggtacaagggctggaccaaggaaatcaagggtggtagcg
tcaagggaaagaccctcctcgatgccatcgatgctatcgagcctcctgttcgtccctccg
ataaaccccttcgccttcctctccaggatgtctacaagatcggtggtatcggaacagtac
ccgttggtcgtgttgaaact
>taxa50
cgtgattttatcaaaaacatgatcactggtacctcccaggctgactgtgccatcctcatt
attgctgggggtaccggtgagttcgaggctggtatctccaaggacggtcagacccgtgaa
cacgctcttctggcgttcacccttggtgtgcgtcagcttatcgttgctgtaaacaaaatg
gacacgaccaaggtgtgttgtacattcttcactggtgaatgtggtttgatgtatctccaa
tagtggagcgaggaccgcttcaatgaaattgtcaaggaaacctcgaccttcatcaagaag
gtcggctacaaccccaaggctgtcgctttcgtgcccatctctggctggcatggtgacaat
atgctggaggagtcccccaagtaagcgtaatgttattcgattggcctacggcattcttaa
agcgtcgcaatagcatgccctggtacaagggctggaccaaggaaatcaagggtggtagcg
tcaagggaaagaccctcctcgatgccatcgatgctatcgagcctcctgttcgtccctccg
ataaaccccttcgccttcctctccag----------------------------------
--------------------
>taxa51
cgtgattttatcaaaaacatgatcactggtacctcccaggctgactgtgccatcctcatt
attgctgggggtaccggtgaattcgaggctggtatctccaaggacggtcagacccgtgaa
cacgctcttctggcgttcacccttggtgtgcgtcagcttatcgtcgctgtaaacaaaatg
gacacgaccaaggtgtgttgcgcattcttcactggtgaatgtggttcgatgtgtctgcat
tagtggagcgaggaccgcttcaacgaaattgtcaaggaaacctcgaccttcattaagaag
gtcggctacaaccccaaggctgttgctttcgtgcccatctctggctggcatggcgacaac
atgctggaggagtcccccaagtaagcataatgttatttgattagcctgcggcattttc-a
agcgttgcaatagcatgccctggtacaagggttggaccaaggaaatcaagggtggtagcg
ttaagggaaagaccctcctcgatgctatcgatgctatcgagcctcctgttcgtccctccg
ataaaccccttcgccttcctctccaggatgtctacaagattggtgg--------------
--------------------
>taxa52
cgtgattttatcaaaaacatgatcactggtacctcccaggctgactgtgccattctcatt
attgctgggggtaccggtgaattcgaggctggtatctccaaggacggtcagacccgtgaa
cacgctcttctggcgttcacccttggtgtgcgtcagcttatcgtcgctgtaaacaaaatg
gacacgaccaaggtgtgttgcgcattcttcactggtgaatgtggttcgatgtgtctgcat
tagtggagcgaggaccgcttcaacgaaattgtcaaggaaacctcgaccttcattaagaag
gtcggctacaaccccaaggctgttgctttcgtgcccatctctggctggcatggcgacaac
atgctggaggagtcccccaagtaagcataatgttatttgattagcctgcggcattttc-a
agcgttgcaatagcatgccctggtacaagggttggaccaaggaaatcaagggtggtagcg
ttaagggaaagaccctcctcgatgctatcgatgctatcgagcctcctgttcgtccctccg
ataaaccccttcgccttcctctccaggatgtctacaagattggtgg--------------
--------------------
>taxa53
cgcgattttatcaaaaacatgatcactggtacttcccaggctgactgtgccattctcatt
attgctgggggtaccggtgagttcgaggctggtatctccaaggacggccagacccgtgaa
cacgctcttctggcgttcacccttggtgtgcgtcagcttatcgtcgctgtaaacaaaatg
gacacgaccaaggtttgttgtacattcttcattggtgaatgtggtttgatgtatctccaa
tagtggagcgaggaccgcttcaacgaaattgtcaaggaaacctcgaccttcattaagaag
gtcggctacaaccccaaggctgttgctttcgtgcctatctctggttggcatggtgacaac
atgctggaggagtcccctaagtaagcgtaatgttattcgattggcctccggcattcttaa
agcgtcgcaatagcatgccctggtacaagggctggaccaaggaaatcaagggtggcaacg
ttaagagaaagaccctcctcgatgccatcgacgccatcgagcctcctgttcgtccctccg
acaaaccccttcgtctttctctccaggatgtttacaagatcggtggtatcggaacagtac
ccgttggtcgtgttgaaact
>taxa54
cgcgattttatcaaaaacatgatcactggtacttcccaggctgactgtgccattctcatt
attgctgggggtaccggtgagttcgaggctggtatctccaaggacggccagacccgtgaa
cacgctcttctggcgttcacccttggtgtgcgtcagcttatcgtcgctgtaaacaaaatg
gacacgaccaaggtttgttgttccttcttcattggtgaatgtggtttgatgtatctccaa
tagtggagcgaggaccgcttcaacgaaattgtcaaggaaacctcgaccttcattaagaag
gtcggctacaaccccaaggctgttgctttcgtgcctatctctggttggcatggtgacaac
atgctggaggagtcccctaagtaagcgtaatgttattcgattggcctccggcattcttaa
agcgtcgcaatagcatgccctggtacaagggctggaccaaggaaatcaagggtggtaacg
ttaagggaaagaccctcctcgatgccatcgacgccatcgagcctcctgttcgtccctccg
acaaaccccttcgtcttcctctccaggatgtttacaagatcggtggtatcggaacagtac
ccgttggtcgtgttgaaact
>w3013
------------------------------------------------------------
------GGTGGTACCGGTGAGTTTGAGGCTGGTATCTCCAAGGACGGTCAGACCCGAGAA
CATGCTCTTCTGGCATTCACCCTTGGCGTGCGTCAGCTCATCGTTGCCGTAAACAAGATG
GACACGACCAAGGTGTGTTGTGCATTCTCCTTGGATGAATGTG-TTTCACGTGTTACCAA
TAGTGGAGCGAGGACCGCTTCAACGAAATTATCAAGGAAACTTCGACCTTCATCAAGAAG
GTTGGCTACAACCCCAAGGCTGTCGCTTTCGTGCCCATCTCTGGCTGGCATGGTGACAAT
ATGCTGGAGGAGTCCCCCAAGTAAGCATCATGTTATCAGATCGATCACCAGGATTCTCAA
AGCGCCGAAATAGCATGCCCTGGTACAAGGGCTGGACCAAGGAGACCAAGGGTGGTGTAG
TCAAGGGAAAAACCCTCCTCGATGCTATCGATGCCATCGAGCCTCCTGTTCGTCCCTCCG
ATAAACCCCTTCGTCTTCCTCTCCAGGATGTCTACAAGATCGGTGGTATCGGCAC-----
--------------------
>w3022
------------------------------------------------------------
ATCGCCGGTGGTACCGGTGAGTTTGAGGCTGGTATCTCCAAGGACGGTCAGACCCGAGAA
CATGCTCTTCTGGCATTCACCCTTGGCGTGCGTCAGCTCATCGTTGCCGTAAACAAGATG
GACACGACCAAGGTGTGTTGTGCAATCTCCTTGGATGAATGTG-TTTCACGTGTTACCAA
TAGTGGAGCGAGGACCGCTTCAACGAAATTATCAAGGAAACTTCGACCTTCATCAAGAAG
GTTGGCTACAACCCCAAGGCTGTCGCTTTCGTGCCCATCTCTGGCTGGCATGGTGACAAT
ATGCTGGAGGAGTCCCCCAAGTAAGCATCATGTTATCAGATCGATCACCAGGATTCTCAA
AGCGCCGAAATAGCATGCCCTGGTACAAGGGCTGGACCAAGGAGACCAAGGGTGGTGTAG
TCAAGGGAAAAACCCTCCTCGATGCTATCGATGCCATCGAGCCTCCTGTTCGTCCCTCCG
ATAAACCCCTTCGTCTTCCTCTCCAGGATGTCTACAAGATCGGTGGT-------------
--------------------
>w3029
------------------------------------------------------------
-TCGCCGGTGGTACCGGTGAGTTTGAGGCTGGTATCTCCAAGGACGGTCAGACCCGAGAA
CATGCTCTTCTGGCATTCACCCTTGGCGTGCGTCAGCTCATCGTTGCCGTAAACAAGATG
GACACGACCAAGGTGTGTTGTGCAATCTCCTTGGATGAATGTG-TTTCACGTGTTACCAA
TAGTGGAGCGAGGACCGCTTCAACGAAATTATCAAGGAAACTTCGACCTTCATCAAGAAG
GTTGGCTACAACCCCAAGGCTGTCGCTTTCGTGCCCATCTCTGGCTGGCATGGTGACAAT
ATGCTGGAGGAGTCCCCCAAGTAAGCATCATGTTATCAGATCGATCACCAGGATTCTCAA
AGCGCCGAAATAGCATGCCCTGGTACAAGGGCTGGACCAAGGAGACCAAGGGTGGTGTAG
TCAAGGGAAAAACCCTCCTCGATGCTATCGATGCCATCGAGCCTCCTGTTCGTCCCTCCG
ATAAACCCCTTCGTCTTCCTCTCCAGGATGTCTACAAGATCGGTGGTATCRGCACTG---
--------------------
>taxa55
------------------------------------------------------------
------------------------------------------------------------
------------------------------------------------------------
------------------------------------------------------------
-agtggagcgaggaccgctttaacgaaattgtcaaggaaacgtcgacctttattaagaag
gtcgggtacaatcccaaggccgttgcttttgtgcctatctctggctggcatggtgacaac
atgctggaggaatcccccaagtaagcgttatgttatcagattagcctccaacattctcaa
tgcttcgcaatagcatgccctggtacaagggttggactaaggagatcaagagcggtgccg
tcaagggaaagaccctcctcgatgccattgacgccattgagcctcccgttcgtccctctg
acaaaccccttcggcttcctcttcaagacgtctacaagattggtggtatcggaacggtac
ccgttggtcgtgttgaaact
>taxa56
------------------------------------------------------------
------------------------------------------------------------
------------------------------------------------------aagatg
gacactaccaaggttcgtgatgcaccctgctgtgacggatgcgaactgatgcatcgccaa
tagtggagcgaggaccgctttaacgaaattgtcaaggaaacgtcgacctttattaagaag
gtcggctacaaccccaaggccgttgctttcgtgcctatctctggctggcatggtgacaat
atgctggaggaatcccccaagtaagcgttatgttatcagattagcctccaacattctcaa
tgcttcgtaatagcatgccctggtacaagggttggactaaagagatcaagagcggtgccg
tcaagggaaagaccctcctcgatgccattgatgccattgagcctcccgttcgtccctctg
acaaaccccttcggcttcctcttcaagacgtctacaag----------------------
--------------------
>taxa57
------------------------------------caggctgactgtgccatcctcatt
atcgccggtggtactggtgagttcgaagctggtatctccaaggacggtcagacccgtgaa
cacgctctcctggcgttcaccctcggtgtgcgtcagctcattgtcgctgtcaacaaaatg
gacacaaccaaggtttgtgatgcaccttgctgtgatggatgcgaactaatgcatcgtcaa
tagtggagcgaggaccgctttaacgaaattgtcaaggaaacatcgaccttcattaagaag
gtcggctacaaccccaaggccgtcgctttcgtgcctatctctggctggcatggtgacaac
atgctggaggaatcccccaagtaagcgctacgttatcagattggccttcagcattctcaa
tgcttcgcaatagcatgccctggtataagggttggactaaggagattaagagcggtgttg
tgaagggaaagaccctccttgatgccattgatgccattgagcctcccactcgtccctctg
acaaacctcttcggcttcctctacaagacgtctacgagatcggtggtatc----------
--------------------
>taxa60
------------------------------------------------------------
------------------------------------------------------------
------------------------------------------------------aagatg
gacactaccaaggttcgaggtgtaccttgctgtgatggatgcgaactgatgcatcgccaa
tagtggagcgaggaccgctttaacgaaattgtcaaggaaacgtcgaccttcattaagaag
gtcgggtacaaccccaaggccgtcgctttcgtgcctatctctggctggcatggtgacaac
atgctggaggaatcccccaagtaagcgctatgttatcagattagc---cagcattctcaa
tgcttcgcaatagcatgccctggtataagggttggactaaggagatcaagagcggtgccg
taaagggaaagaccctcctcgacgccattgatgccattgagcctcctactcgtccctctg
acaaaccccttcggcttcctctgcaagacgtctacaagattggtggt-------------
--------------------
>taxa61
------------------------------------------------------------
------------------------------------------------------------
------------------------------------------gtcgctgtcaacaagatg
gacactaccaaggttcgaggtgtaccttgctgtgatggatgcgaactgatgcatcgccaa
tagtggagcgaggaccgctttaacgaaattgtcaaggaaacgtcgaccttcattaagaag
gtcgggtacaaccccaaggccgtcgctttcgtgcctatctctggctggcatggtgacaac
atgctggaggaatcccccaagtaagcgctatgttatcagattagc---cagcattctcaa
tgcttcgcaatagcatgccctggtataagggttggactaaggagatcaagagcggtgccg
taaagggaaagaccctcctcgacgccattgatgccattgagcctcctactcgtccctctg
acaaaccccttcggcttcctctgcaagacgtctacaagattggtg---------------
--------------------
>taxa63
------------------------------------------------------------
------------------------------------------------------------
------------------------------------------------------aagatg
gacactaccaaggtttgtgatgcatcctgctgtgatggatacgacctgatgcatcgccaa
tagtggagcgaggaccgctttaacgaaattgtcaaggaaacgtcaaccttcattaagaag
gtcggctacaaccccaaggccgttgctttcgtgcctatctctggctggcatggtgacaac
atgctggaggaatcccccaagtaagtgttatgttatcagattgacctc---cattctcaa
tgcttcgcaatagcatgccctggttcaagggttggactagggaggtcaagagtggtgccg
tcaagggaaagaccctcctcgatgccattgatgccatcgagcctcccgctcgtccctctg
acaaaccccttcggcttcctcttcaagatgtctataag----------------------
--------------------
>taxa64
cgtgacttcatcaagaacatgatcacaggtacttcccaggctgactgtgccatcctcatt
atcgccggtggtactggtgagttcgaggccggtatctccaaggacggtcagacccgtgaa
cacgctcttctggcgttcaccctcggtgtacgtcagctcattgtcgctgtcaacaaaatg
gacacagccaaggttcgtgatgcatcctgctgtgacggatgcgaactgatgcatcgccaa
tagtggagcgaggaccgctttaacgaaattgtcaaggaaacgtcgaccttcatcaagaag
gtcggctacaaccccaagtccgtcgctttcgtgcctatctctggctggcatggtgacaac
atgctggaggaatctgccaagtaagcgctacgttgtcagatt--tccctggctttctcaa
tacttcgcaacagcatgccctggtacaagggctggaccaaggagctcaagagcggtgttg
tcaagggaaggaccctccttgatgctattgatgctattgagcctccaactcgaccctctg
acaaaccacttcggcttcctcttcaagatgtctacaagattggtggtatcggaacggtgc
ccgttggtcgtgttgagact
>taxa67
------------------------------------------------------------
------------------------------ggtatctccaaggacggtcaaactcgtgaa
cacgcccttctagcgttcactctcggtgtgcgtcagcttattgtcgctgttaacaaaatg
gacacgaccaaggtgagtcgtacactctaccgtgatgaatgtgatttgatggatctccaa
tagtggagcgaggaccgcttcaacgaaattattaaggaaacctcgaacttcattaagaaa
gtcggctacaatccaaaggctgtggctttcgtccctatctctggctggcatggtgacaac
atgctggaggaatccaccaagtgagtattgtgctaccag-ttggcctccgacgtcctcag
agcattgcaacagcatgtcctggtacaaaggttggaccaaggaggttaagggtggtgtcg
ccaagggcaagactctcctcgatgccattgatgccattgagcctcctacccgaccctctg
acaaaccccttcgccttccacttcaggatgtctacaagattggcggtattggaaccgtgc
ccgttgg-------------
>taxa68
------------------------------------------------------------
------------------------------------------------------------
------------------------------------cttattgttgctgtcaacaagatg
gacactactaaggtgagtcgtacactctaccgtaatgaatgtgatttgatggatctccaa
tagtggagcgaggaccgcttcaacgaaattattaaggaaacctcgaacttcattaagaaa
gtcggctacaatccaaaggctgtggctttcgtccctatctctggctggcatggtgacaac
atgctggaggaatccaccaagtgagtattgtgctaccag-ttggcctccgacgtcctcag
agcattgcaacagcatgtcctggtacaaaggttggaccaaggaggttaagggtggtgtcg
ccaagggcaagactctcctcgatgccattgatgccattgagcctcctacccgaccctctg
acaaaccccttcgccttccacttcaggatgtctacaaga---------------------
--------------------
>taxa70
cgtgatttcatcaaaaacatgatcaccggtacctcccaggctgactgtgccatcctcatt
atcgccggtggtaccggtgagttcgaggctggtatctccaaggacggtcagacccgtgaa
cacgctctcctggcgttcactctcggtgtgcgtcagctcatcgtcgctgtaaataaaatg
gacacgaccaaggtgcgttatacattttccccagatggacgtagtttgatatatcgccaa
tagtggagcgaggaccgtttcaacgaaattatcaaggaaacctcgaccttcatcaagaag
gtcggctacaaccctaaagccgtcgctttcgtgcctatctctggctggcatggtgacaac
atgctggaggagtccccgaagtacgtatcattttaacagattaa-ctccagcattctcaa
agcgttgaaatagcatgccctggtacaagggttggaccaaggaggtcaagagtggtgtcg
tcaagggaaagaccctcctcgatgccatcgatgccatcgagccccct-------------
------------------------------------------------------------
--------------------
>taxa72
cgtgattttatcaaaaacatgatcacaggtacctcacaggctgactgtgccattctcatt
atcgccggtggtaccggtgagtttgaggctggtatctccaaggatggtcagacccgtgaa
cacgcccttttggcgttcactctcggtgtgcgtcagctcatcgtcgctgttaacaagatg
gacatgaccaaggtgtgttgtgcattctactgtgatgaatgtggcttgacgtatcacgaa
tagtggagtgaggaccgcttcaacgaaattgtaaaggaaacctcgacgttcattaaaaag
gtcggctacaaccccaaggctgtcgctttcgtgcccatctctggctggcatggtgacaac
atgctagaggagtcctccaagtaagtacggtatc--caaaatgatttctagcatcctcaa
agcgtcgccatagcatgccctggtacaagggctggaccaaggaagtcaagggtggtgccg
tcaagggcaagaccctcctcgacgccatcgacgccatcgaacctcctgtccgtccc----
------------------------------------------------------------
--------------------
>taxa73
------------------------------------------------------------
------------------------------------------------------------
---------------------------------------------------aacaagatg
gacactacaaaggtgtgttgtgcattctgctgcgctgaatgtggtttgatgcattgcgaa
tagtggagcgaggaccgcttcaatgaaattgtcaaggaaacctcgaccttcattaagaag
gttggctacaaccctaaggctgtcgctttcgtgcccatctctggctggcacggtgacaac
atgctggaggaatcccccaagtaagtattgcatttttagattggcttccagcattctcaa
aacgtcgcaatagcatgccctggtataagggttgggttaaggaggtcaagagtggtgccg
tcaagggcaagaccctcctcgacgcaatcgacgccattgagcctcctgtccgtccctccg
acaaaccccttcggcttcctcttcaagatgtttacaagatcggtggt-------------
--------------------
>taxa74
------------------------------------------------------------
------------------------------------------------------------
---------------------------------------------------aacaagatg
gacactacaaaggtgtgttgtgcattctgctgcgctgaatgtggtttgatgcattgcgaa
tagtggagcgaggaccgcttcaatgaaattgtcaaggaaacctcgaccttcattaagaag
gttggctacaaccctaaggctgtcgctttcgtgcccatctctggctggcacggtgacaac
atgctggaggaatcccccaagtaagtattgcatttttagattggcttccagcattctcaa
aacgtcgcaatagcatgccctggtataagggttgggttaaggaagtcaagagtggtgccg
tcaagggcaagaccctcctcgacgcaatcgacgccattgagcctcctgtccgtccctccg
acaaaccccttcggcttcctcttcaagatgtttacaagatcggtggt-------------
--------------------
>taxa75
------------------------------------------------------------
------------------------------------------------------------
------------------------------------------------------aagatg
gacactaccaaggttcg-tgtgcattcccttcggatgaatgcggtttgatgtgccgtcaa
tagtggagcgaggaccgtttcaacgaaattatcaaggaaacttcgaccttcatcaagaaa
gtcgggtacaaccccaaggccgtctccttcgtgcccatttctggttggcacggtgacaac
atgctggaggagtcccccaagtaagtgctaagccatcaggttgacttttggcattctcaa
agtgtcgacatagcatgccctggtacaaggggtggaccaaggagaccaaggctggtgtcg
tcaaggggaagaccctcctcgatgccatcgatgccatcgaacctcctacgcgtccctccg
acaaacccctccgtcttcctctccaggatgtgtacaagatcggtggt-------------
--------------------
>taxa76
------------------------------------------------------------
------------------------------------------------------------
---------------------------------------------------------atg
gacactaccaaggttcg-tgtgcattcccttcggatgaatgcggtttgatgtgccgtcaa
tagtggagcgaggaccgtttcaacgaaattatcaaggaaacttcgaccttcatcaagaaa
gtcgggtacaaccccaaggccgtctccttcgtgcccatttctggttggcacggtgacaac
atgctggaggagtcccccaagtaagtgctaagccatcaggttgacttttggcattctcaa
agtgtcgacatagcatgccctggtacaaggggtggaccaaggagaccaaggctggtgtcg
tcaaggggaagaccctcctcgatgccatcgatgccatcgaacctcctacgcgtccctccg
acaaacccctccgtcttcctctccaggatgtgtacaagatcggtggtatcgggacggtgc
ccgtcggtcgtgttgaaact
>taxa78
cgtgactttatcaaaaacatgatcaccggtacctctcaagctgattgcgccgtccttatt
atcgccgctggtaccggtgagttcgaggctggtatctccaaggacggtcaaactcgtgaa
cacgctcttctggcgttcactctyggtgtgcgtcagctcatcgttgctgtaaacaagatg
gatacgaccaaggttcg-tgtgcattctcttcggatgaatgcggtttgatgtgccgtcaa
tagtggagcgaggaccgtttcaacgaaattatcaaggaaacttcgaccttcatcaagaaa
gtcggctacaaccccaaggccgtctccttcgtgcccatctctggttggcacggtgacaac
atgctggaggagtcccccaagtaagtattaagccatcaggttgactcttggcattctcaa
agcgtcgacatagcatgccctggtacaaggggtggaccaaggagaccaaggctggtgtcg
tcaaggggaagaccctcctcgatgccatcgatgccatcgaacctcctacgcgtccctccg
acaaacccctccgccttcctctccaggatgtgtacaagatcggtggtatcggaacggtgc
ccgtcggtcgtgttgaaact
>w3019
----------------------------------------------------------tt
atcgccggtggtactggtgagttcgaagctggtatctccaaggacggtcagacccgtgaa
cacgctctcctggcgttcaccctcggtgtgcgtcagctcattgtcgctgtcaacaaaatg
gacacaaccaaggtttgtgatgcaccttgctgtgatggatgcgaactaatgcatcgtcaa
tagtggagcgaggaccgctttaacgaaattgtcaaggaaacatcgaccttcattaagaag
gtcggctacaaccccaaggccgtcgctttcgtgcctatctctggctggcatggtgacaac
atgctggaggaatcccccaagtaagcgctacgttatcagattggccttcagcattctcaa
tgcttcgcaatagcatgccctggtataagggttggactaaggagattaagagcggtgttg
tgaagggaaagaccctccttgatgccattgatgccattgagcctcccactcgtccctctg
acaaacctcttcggcttcctctacaagacgtctacaagatyggtggt-------------
--------------------
>w3039
-----------------------------------------------------cctcatt
atcgccggtggtactggtgagttcgaagctggtatctccaaggacggtcagacccgtgaa
cacgctctcctggcgttcaccctcggtgtgcgtcagctcattgtcgctgtcaacaaaatg
gacacaaccaaggtttgtgatgcaccttgctgtgatggatgcgaactaatgcatcgtcaa
tagtggagcgaggaccgctttaacgaaattgtcaaggaaacatcgaccttcattaagaag
gtcggctacaaccccaaggccgtcgctttcgtgcctatctctggctggcatggtgacaac
atgctggaggaatcccccaagtaagcgctacgttatcagattrgccttcagcattctcaa
tgcttcgcaatagcatgccctggtataagggttggactaaggagattaagagcggtgttg
tgaagggaaagaccctccttgatgccattgatgccattgagcctcccactcgtccctctg
acaaacctcttcggcttcctctacaagacgtctacaagatcggtgg--------------
--------------------
>w3046
----------------------------------------------------tcctcatt
atcgccggtggtactggtgagttcgaagctggtatctccaaggacggtcagacccgtgaa
cacgctctcctggcgttcaccctcggtgtgcgtcagctcattgtcgctgtcaacaaaatg
gacacaaccaaggtttgtgatgcaccttgctgtgatggatgcgaactaatgcatcgtcaa
tagtggagcgaggaccgctttaacgaaattgtcaaggaaacatcgaccttcattaagaag
gtcggctacaaccccaaggccgtcgctttcgtgcctatctctggctggcatggtgacaac
atgctggaggaatcccccaagtaagcgctacgttatcagattagccttcagcattctcaa
tgcttcgcaatagcatgccctggtataagggttggactaaggagattaagagcggtgttg
tgaagggaaagaccctccttgatgccattgatgccattgagcctcccactcgtccctctg
acaaacctcttcggcttcctctacaagacgtctacaagatyggtggt-------------
--------------------
>w3054
-------------------------------------------------------tcatt
atcgccggtggtactggtgagttcgaagctggtatctccaaggacggtcagacccgtgaa
cacgctctcctggcgttcaccctcggtgtgcgtcagctcattgtcgctgtcaacaaaatg
gacacaaccaaggtttgtgatgcaccttgctgtgatggatgcgaactaatgcatcgtcaa
tagtggagcgaggaccgctttaacgaaattgtcaaggaaacatcgaccttcattaagaag
gtcggctacaaccccaaggccgtcgctttcgtgcctatctctggctggcatggtgacaac
atgctggaggaatcccccaagtaagcgctacgttatcagattagccttcagcattctcaa
tgcttcgcaatagcatgccctggtataagggttggactaaggagattaagagcggtgttg
tgaagggaaagaccctccttgatgccattgatgccattgagcctcccactcgtccctctg
acaaacctcttcggcttcctctacaagacgtctacaagatcggtgg--------------
--------------------
>w3062
----------------------------------------------------------tt
atcgccggtggtactggtgagttcgaagctggtatctccaaggacggtcagacccgtgaa
cacgctctcctggcgttcaccctcggtgtgcgtcagctcattgtcgctgtcaacaaaatg
gacacaaccaaggtttgtgatgcaccttgctgtgatggatgcgaactaatgcatcgtcaa
tagtggagcgaggaccgctttaacgaaattgtcaaggaaacatcgaccttcattaagaag
gtcggctacaaccccaaggccgtcgctttcgtgcctatctctggctggcatggtgacaac
atgctggaggaatcccccaagtaagcgctacgttatcagattagccttcagcattctcaa
tgcttcgcaatagcatgccctggtataagggttggactaaggagattaagagcggtgttg
tgaagggaaagaccctccttgatgccattgatgccattgagcctcccactcgtccctctg
acaaacctcttcggcttcctctacaagacgtctacaagatyggtgg--------------
--------------------
>w3085
------------------------------------------------------------
------ggtggtactggtgagttcgaagctggtatctccaaggacggtcagacccgtgaa
cacgctctcctggcgttcaccctcggtgtgcgtcagctcattgtcgctgtcaacaaaatg
gacacaaccaaggtttgtgatgcaccttgctgtgatggatgcgaactaatgcatcgtcaa
tagtggagcgaggaccgctttaacgaaattgtcaaggaaacatcgaccttcattaagaag
gtcggctacaaccccaaggccgtcgctttcgtgcctatctctggctggcatggtgacaac
atgctggaggaatcccccaagtaagcgctacgttatcagattagccttcagcattctcaa
tgcttcgcaatagcatgccctggtataagggttggactaaggagattaagagcggtgttg
tgaagggaaagaccctccttgatgccattgatgccattgagcctcccactcgtccctcyg
acaaacctcttcggcttcctctacaagacgtctacaagatyggtgg--------------
--------------------
>w3088
------------------------------------------------------------
---gccggtggtactggtgagttcgaagctggtatctccaaggacggtcagacccgtgaa
cacgctctcctggcgttcaccctcggtgtgcgtcagctcattgtcgctgtcaacaaaatg
gacacaaccaaggtttgtgatgcaccttgctgtgatggatgcgaactaatgcatcgtcaa
tagtggagcgaggaccgctttaacgaaattgtcaaggaaacatcgaccttcattaagaag
gtcggctacaaccccaaggccgtcgctttcgtgcctatctctggctggcatggtgacaac
atgctggaggaatcccccaagtaagcgctacgttatcagattagccttcagcattctcaa
tgcttcgcaatagcatgccctggtataagggttggactaaggagattaagagcggtgttg
tgaagggaaagaccctccttgatgccattgatgccattgagcctcccactcgtccctctg
acaaacctcttcggcttcctctacaagacgtctacaaaatyggtgg--------------
--------------------
>w3091
-----------------------------------------------------cctcatt
atcgccggtggtactggtgagttcgaagctggtatctccaaggacggtcagacccgtgaa
cacgctctcctggcgttcaccctcggtgtgcgtcagctcattgtcgctgtcaacaaaatg
gacacaaccaaggtttgtgatgcaccttgctgtgatggatgcgaactaatgcatcgtcaa
tagtggagcgaggaccgctttaacgaaattgtcaaggaaacatcgaccttcattaagaag
gtcggctacaaccccaaggccgtcgctttcgtgcctatctctggctggcatggtgacaac
atgctggaggaatcccccaagtaagcgctacgttatcagattagccttcagcattctcaa
tgcttcgcaatagcatgccctggtataagggttggactaaggagattaagagcggtgttg
tgaagggaaagaccctccttgatgccattgatgccattgagcctcccactcgtccctctg
acaaacctcttcggcttcctctacaagacgtctacaagatyggtggt-------------
--------------------
