# Supplementary material for: Boletaceae in China: Taxonomy and phylogeny reveal a new genus, two new species, and a new record
Source: Front Microbiol. 2023 Feb 2;13:1052948. doi: 10.3389/fmicb.2022.1052948 (PMC9932287; doi:10.3389/fmicb.2022.1052948)
Supplement: Supplementary file 1 [file Data_Sheet_1.zip › Porphyrellus+Lanmaoa/taxa name.xlsx]

## Sheet: Sheet1
taxa	Name
taxa01	Baorangia pseudocalopus HKAS63607
taxa02	Baorangia pseudocalopus HKAS75081
taxa03	Butyriboletus appendiculatus Bap1
taxa04	Butyriboletus autumniregius Arora11108
taxa05	Caloboletus calopus Bc1
taxa06	Caloboletus calopus BR5020159063805
taxa07	Caloboletus firmus MB06-060
taxa08	Caloboletus firmus NY00796115
taxa09	Lanmaoa angustispora HKAS74765
taxa10	Lanmaoa asiatica HKAS54094
taxa11	Lanmaoa rubriceps FHMU 1756
taxa12	Lanmaoa rubriceps FHMU 1757
taxa13	Lanmaoa rubriceps FHMU 2801
taxa14	Lanmaoa sp. HKAS52518
taxa15	Cyanoboletus brunneoruber HKAS80579-1
taxa16	Cyanoboletus instabilis HKAS59554
taxa17	Cyanoboletus pulverulentus 9606
taxa18	Lanmaoa sublurida Farid 1023
taxa19	Lanmaoa sublurida Farid 343
taxa20	Lanmaoa sublurida Farid 631
taxa21	Lanmaoa angustispora HKAS74752
taxa22	Lanmaoa angustispora HKAS74759
taxa23	Lanmaoa asiatica HKAS54095
taxa24	Lanmaoa asiatica HKAS63516
taxa25	Lanmaoa asiatica HKAS63592
taxa26	Lanmaoa asiatica HKAS63603
taxa27	Lanmaoa asiatica N K Zeng2125
taxa28	Lanmaoa asiatica N K Zeng2795
taxa29	Lanmaoa asiatica OR0228
taxa30	Lanmaoa borealis 2858
taxa31	Lanmaoa carminipes MB06 061
taxa32	Lanmaoa cf borealis AB35
taxa33	Lanmaoa flavorubra NY775777
taxa34	Lanmaoa macrocarpa N K Zeng3021
taxa35	Lanmaoa macrocarpa N K Zeng3251
taxa36	Lanmaoa pallidorosea BOTH4432
taxa37	Lanmaoa pallidorosea MO 210760
taxa38	Lanmaoa pallidorosea MO 247881
taxa39	Lanmaoa pseudosensibilis DS615 07
taxa40	Lanmaoa roseocrispans HOLOTYPE
taxa41	Lanmaoa rubriceps N K Zeng2773
taxa42	Lanmaoa rubriceps N K Zeng3006
taxa43	Xerocomellus chrysenteron HKAS56494
taxa44	Xerocomellus cisalpinus PDD94421
taxa45	Xerocomellus communis HKAS50467
taxa46	Xerocomellus communis HKAS68204
taxa47	Xerocomellus corneri HKAS52503
taxa48	Xerocomellus corneri HKAS90206
taxa49	Hortiboletus amygdalinus HKAS54166
taxa50	Hortiboletus amygdalinus HKAS54242
taxa51	Hortiboletus campestris MICH KUO 08240502
taxa52	Hortiboletus rubellus MICH KUO 06081002
taxa53	Hortiboletus subpaludosus HKAS52659
taxa54	Hortiboletus subpaludosus HKAS68158
taxa55	Porphyrellus castaneus HKAS63076
taxa56	Porphyrellus castaneus HKAS52554 (type)
taxa57	Porphyrellus cyaneotinctus HKAS80183
taxa58	Porphyrellus cyaneotinctus HKAS80192
taxa59	Porphyrellus griseus HKAS82849 (type)
taxa60	Porphyrellus orientifumosipes HKAS53372 (type)
taxa61	Porphyrellus orientifumosipes HKAS84710
taxa62	Porphyrellus pseudofumosipes HKAS103784 (type)
taxa63	Porphyrellus porphyrosporus HKAS49182
taxa64	Porphyrellus scrobiculatus HKAS53366 (type)
taxa65	Indoporus shoreae AP6693 (type)
taxa66	Indoporus shoreae AP6697
taxa67	Indoporus squamulosus HKAS76299
taxa68	Indoporus squamulosus HKAS107153
taxa69	Indoporus squamulosus HKAS84835
taxa70	Anthracoporus cystidiatus HKAS55375
taxa71	Anthracoporus cystidiatus MHHNU7312 (type)
taxa72	Anthracoporus holophaeus HKAS59407
taxa73	Anthracoporus nigropurpureus HKAS52685
taxa74	Anthracoporus nigropurpureus HKAS53370
taxa75	Sutorius alpinus HKAS50420
taxa76	Sutorius alpinus HKAS59657
taxa77	Sutorius eximius HKAS91261
taxa78	Sutorius microsporus HKAS56291
w3013	w3013
w3029	w3029
w3022	w3022
w3019	w3019
w3039	w3039
w3046	w3046
w3054	w3054
w3062	w3062
w3085	w3085
w3088	w3088
w3091	w3091
